# Supplementary material for: Divergent Clonal Evolution and Early Dissemination Promote Genetic Heterogeneity of Metastases in Castration-Resistant Prostate Cancer
Source: Cancer Res. 2025 Aug 18;85(21):4251–68. doi: 10.1158/0008-5472.CAN-24-3687 (PMC12580794; doi:10.1158/0008-5472.CAN-24-3687)
Supplement: Table S1 — Supplementary Table 1: Results of the DeTiN indicating tumor in normal contamination [file can-24-3687_table_s1_suppst1.xlsx]

## Sheet: Sheet1
Table S1: Corresponding tumor in normal contamination (Results of DeTiN)
id	patient	tumor	normal	TiN	SNV_recovered
WA_16.sample_31726	WA_16	sample_31726	sample_32445	0.01	166
WA_16.sample_31727	WA_16	sample_31727	sample_32445	0.01	141
WA_16.sample_31728	WA_16	sample_31728	sample_32445	0.01	178
WA_18.sample_31729	WA_18	sample_31729	sample_31736	0.02	36
WA_18.sample_31730	WA_18	sample_31730	sample_31736	0.04	38
WA_22.sample_31731	WA_22	sample_31731	sample_31737	0.02	29
WA_22.sample_31732	WA_22	sample_31732	sample_31737	0.01	24
WA_22.sample_31733	WA_22	sample_31733	sample_31737	0.02	20
WA_22.sample_31734	WA_22	sample_31734	sample_31737	0.01	26
WA_24.sample_31488	WA_24	sample_31488	sample_31494	0.03	1
WA_24.sample_31489	WA_24	sample_31489	sample_31494	0	0
WA_24.sample_31490	WA_24	sample_31490	sample_31494	0	0
WA_24.sample_31491	WA_24	sample_31491	sample_31494	0.01	1
WA_25.sample_31484	WA_25	sample_31484	sample_31493	0	0
WA_25.sample_31485	WA_25	sample_31485	sample_31493	0	0
WA_25.sample_31486	WA_25	sample_31486	sample_31493	0.01	6
WA_25.sample_31487	WA_25	sample_31487	sample_31493	0	0
WA_26.sample_31480	WA_26	sample_31480	sample_31492	0.01	13
WA_26.sample_31481		sample_31481	sample_31492
WA_26.sample_31482	WA_26	sample_31482	sample_31492	0.03	23
WA_26.sample_31483	WA_26	sample_31483	sample_31492	0.02	11
WA_31.sample_31437	WA_31	sample_31437	sample_31452	0	0
WA_31.sample_31438	WA_31	sample_31438	sample_31452	0.1	73
WA_31.sample_31439	WA_31	sample_31439	sample_31452	0.1	63
WA_32.sample_31440	WA_32	sample_31440	sample_31451	0	0
WA_32.sample_31441	WA_32	sample_31441	sample_31451	0.05	38
WA_32.sample_31442	WA_32	sample_31442	sample_31451	0.03	41
WA_32.sample_31443	WA_32	sample_31443	sample_31451	0.03	40
WA_33.sample_20386	WA_33	sample_20386	sample_31453	0.04	56
WA_33.sample_20387	WA_33	sample_20387	sample_31453	0.04	69
WA_33.sample_20388	WA_33	sample_20388	sample_31453	0.04	50
WA_33.sample_20389	WA_33	sample_20389	sample_31453	0.03	37
WA_33.sample_20390	WA_33	sample_20390	sample_31453	0.03	56
WA_33.sample_20391	WA_33	sample_20391	sample_31453	0.05	54
WA_37.sample_31444	WA_37	sample_31444	sample_31454	0.11	108
WA_37.sample_31445	WA_37	sample_31445	sample_31454	0.14	78
WA_37.sample_31447	WA_37	sample_31447	sample_31454	0.1	80
WA_37.sample_31448	WA_37	sample_31448	sample_31454	0.14	73
WA_38.sample_31226	WA_38	sample_31226	sample_31235	0.04	39
WA_38.sample_31227	WA_38	sample_31227	sample_31235	0.05	52
WA_38.sample_31228	WA_38	sample_31228	sample_31235	0.06	51
WA_39.sample_31229	WA_39	sample_31229	sample_31236	0.01	1
WA_39.sample_31230	WA_39	sample_31230	sample_31236	0.01	3
WA_39.sample_31231	WA_39	sample_31231	sample_31236	0.01	1
WA_4.sample_31818	WA_4	sample_31818	sample_31824	0.01	5
WA_4.sample_31819	WA_4	sample_31819	sample_31824	0.01	6
WA_4.sample_31820	WA_4	sample_31820	sample_31824	0.01	3
WA_40.sample_31232	WA_40	sample_31232	sample_31237	0.01	9
WA_40.sample_31233	WA_40	sample_31233	sample_31237	0.06	15
WA_40.sample_31234	WA_40	sample_31234	sample_31237	0.01	10
WA_43.sample_31433		sample_31433	sample_31450
WA_43.sample_31434	WA_43	sample_31434	sample_31450	0.01	5
WA_43.sample_31435	WA_43	sample_31435	sample_31450	0.01	3
WA_43.sample_31436	WA_43	sample_31436	sample_31450	0.01	4
WA_46.sample_20393	WA_46	sample_20393	sample_20396	0	0
WA_46.sample_20394	WA_46	sample_20394	sample_20396	0	0
WA_46.sample_20395	WA_46	sample_20395	sample_20396	0	0
WA_5.sample_31821	WA_5	sample_31821	sample_31825	0.09	8
WA_5.sample_31822	WA_5	sample_31822	sample_31825	0.06	9
WA_5.sample_31823	WA_5	sample_31823	sample_31825	0.04	11
WA_53.sample_31429	WA_53	sample_31429	sample_31449	0	0
WA_53.sample_31430	WA_53	sample_31430	sample_31449	0	0
WA_53.sample_31431	WA_53	sample_31431	sample_31449	0	0
WA_53.sample_31432	WA_53	sample_31432	sample_31449	0	0
WA_54.sample_30477	WA_54	sample_30477	sample_30478	0.01	5
WA_54.sample_30479	WA_54	sample_30479	sample_30478	0.01	3
WA_54.sample_30480	WA_54	sample_30480	sample_30478	0.01	2
WA_55.sample_30481	WA_55	sample_30481	sample_30482	0.01	2
WA_55.sample_30483	WA_55	sample_30483	sample_30482	0.01	3
WA_55.sample_30485	WA_55	sample_30485	sample_30482	0.01	2
WA_55.sample_30486	WA_55	sample_30486	sample_30482	0.01	1
WA_56.sample_30233	WA_56	sample_30233	sample_30234	0.02	59
WA_56.sample_30235	WA_56	sample_30235	sample_30234	0.02	50
WA_56.sample_30236	WA_56	sample_30236	sample_30234	0.02	49
WA_56.sample_30237	WA_56	sample_30237	sample_30234	0.02	52
WA_57.sample_30238	WA_57	sample_30238	sample_30239	0.02	14
WA_57.sample_30240	WA_57	sample_30240	sample_30239	0.02	8
WA_57.sample_30241	WA_57	sample_30241	sample_30239	0	0
WA_57.sample_30242	WA_57	sample_30242	sample_30239	0	0
WA_57.sample_30535	WA_57	sample_30535	sample_30239	0.03	10
WA_63.sample_13455	WA_63	sample_13455	sample_13457	0.04	29
WA_63.sample_13651	WA_63	sample_13651	sample_13457	0.04	23
WA_63.sample_13652	WA_63	sample_13652	sample_13457	0.04	29
WA_70.sample_23967		sample_23967	sample_23969
WA_70.sample_23968	WA_70	sample_23968	sample_23969	0	0
WA_70.sample_30536		sample_30536	sample_23969
WA_71.sample_24377	WA_71	sample_24377	sample_24379	0.02	25
WA_71.sample_24378	WA_71	sample_24378	sample_24379	0.02	24
WA_71.sample_24380		sample_24380	sample_24379
WA_74.sample_24275	WA_74	sample_24275	sample_29558	0.01	2
WA_74.sample_29554	WA_74	sample_29554	sample_29558	0.01	11
WA_74.sample_29556	WA_74	sample_29556	sample_29558	0.02	6
WA_74.sample_29559	WA_74	sample_29559	sample_29558	0.01	2
