# Supplementary material for: Divergent Clonal Evolution and Early Dissemination Promote Genetic Heterogeneity of Metastases in Castration-Resistant Prostate Cancer
Source: Cancer Res. 2025 Aug 18;85(21):4251–68. doi: 10.1158/0008-5472.CAN-24-3687 (PMC12580794; doi:10.1158/0008-5472.CAN-24-3687)
Supplement: Table S2 — Supplementary Table 2: Corresponding site for normal and tumor samples [file can-24-3687_table_s2_suppst2.xlsx]

## Sheet: Sheet1
Table S2: Normal and tumor samples used for mutation calling
patient	tissue	site_analysis	DNA_id	Somatic_call_normal
WA_16	N	Kidney	sample_32445	1
WA_16	T	Liver	sample_31728	NA
WA_16	T	Lymph Node	sample_31726	NA
WA_16	T	Soft Tissue	sample_31727	NA
WA_18	T	Liver	sample_31729	NA
WA_18	N	Liver	sample_31736	1
WA_18	T	Lymph Node	sample_31730	NA
WA_22	N	Kidney	sample_31737	1
WA_22	T	Kidney	sample_31734	NA
WA_22	T	Liver	sample_31732	NA
WA_22	T	Prostate	sample_31731	NA
WA_22	T	Soft Tissue	sample_31733	NA
WA_24	T	Brain	sample_31491	NA
WA_24	T	Liver	sample_31488	NA
WA_24	N	Liver	sample_31494	1
WA_24	T	Lung	sample_31490	NA
WA_24	T	Prostate	sample_31489	NA
WA_25	T	Brain	sample_31485	NA
WA_25	N	Kidney	sample_31493	1
WA_25	T	Liver	sample_31487	NA
WA_25	T	Lymph Node	sample_31486	NA
WA_25	T	Soft Tissue	sample_31484	NA
WA_26	T	Liver	sample_31481	NA
WA_26	N	Liver	sample_31492	1
WA_26	T	Lung	sample_31480	NA
WA_26	T	Prostate	sample_31483	NA
WA_26	T	Soft Tissue	sample_31482	NA
WA_31	T	Liver	sample_31438	NA
WA_31	N	Liver	sample_31452	1
WA_31	T	Lung	sample_31437	NA
WA_31	T	Soft Tissue	sample_31439	NA
WA_32	T	Liver	sample_31442	NA
WA_32	N	Liver	sample_31451	1
WA_32	T	Lung	sample_31440	NA
WA_32	T	Prostate	sample_31441	NA
WA_32	T	Soft Tissue	sample_31443	NA
WA_33	T	Brain	sample_20391	NA
WA_33	N	Kidney	sample_20392	0
WA_33	T	Liver	sample_20390	NA
WA_33	N	Liver	sample_31453	1
WA_33	T	Lymph Node	sample_20386	NA
WA_33	T	Lymph Node	sample_20387	NA
WA_33	T	Lymph Node	sample_20388	NA
WA_33	T	Lymph Node	sample_20389	NA
WA_37	N	Liver	sample_31454	1
WA_37	T	Liver	sample_31445	NA
WA_37	T	Lymph Node	sample_31444	NA
WA_37	T	Lymph Node	sample_31447	NA
WA_37	T	Lymph Node	sample_31448	NA
WA_37	T	Prostate	sample_31446	NA
WA_38	T	Adrenal Gland	sample_31227	NA
WA_38	T	Dura	sample_31228	NA
WA_38	T	Liver	sample_31226	NA
WA_38	N	Liver	sample_31235	1
WA_39	N	Liver	sample_31236	1
WA_39	T	Liver	sample_31230	NA
WA_39	T	Lymph Node	sample_31229	NA
WA_39	T	Lymph Node	sample_31231	NA
WA_4	T	Liver	sample_31819	NA
WA_4	N	Liver	sample_31824	1
WA_4	T	Soft Tissue	sample_31820	NA
WA_4	T	Soft Tissue	sample_31818	NA
WA_40	T	Bone	sample_31233	NA
WA_40	T	Liver	sample_31232	NA
WA_40	N	Liver	sample_31237	1
WA_40	T	Lung	sample_31234	NA
WA_43	T	Bladder	sample_31435	NA
WA_43	N	Liver	sample_31450	1
WA_43	T	Liver	sample_31433	NA
WA_43	T	Lung	sample_31436	NA
WA_43	T	Lymph Node	sample_31434	NA
WA_46	T	Bone	sample_20394	NA
WA_46	T	Liver	sample_20393	NA
WA_46	T	Lymph Node	sample_20395	NA
WA_46	N	Spleen	sample_20396	1
WA_5	T	Bone	sample_31823	NA
WA_5	N	Liver	sample_31825	1
WA_5	T	Liver	sample_31822	NA
WA_5	T	Soft Tissue	sample_31821	NA
WA_53	T	Dura	sample_31431	NA
WA_53	T	Liver	sample_31429	NA
WA_53	N	Liver	sample_31449	1
WA_53	T	Lymph Node	sample_31430	NA
WA_53	T	Prostate	sample_31432	NA
WA_54	T	Bone	sample_30479	NA
WA_54	T	Dura	sample_30480	NA
WA_54	T	Liver	sample_30477	NA
WA_54	N	Liver	sample_30478	1
WA_55	T	Bone	sample_30486	NA
WA_55	T	Dura	sample_30483	NA
WA_55	T	Liver	sample_30481	NA
WA_55	N	Liver	sample_30482	1
WA_55	T	Prostate	sample_30485	NA
WA_55	N	Prostate	sample_30484	0
WA_56	T	Adrenal Gland	sample_30235	NA
WA_56	T	Liver	sample_30233	NA
WA_56	N	Liver	sample_30234	1
WA_56	T	Lymph Node	sample_30237	NA
WA_56	T	Soft Tissue	sample_30236	NA
WA_57	T	Bone	sample_30241	NA
WA_57	T	Bone	sample_30242	NA
WA_57	T	Liver	sample_30238	NA
WA_57	N	Liver	sample_30239	1
WA_57	T	Liver	sample_30535	NA
WA_57	T	Lymph Node	sample_30240	NA
WA_63	N	Kidney	sample_13456	0
WA_63	N	Kidney	sample_13457	1
WA_63	T	Liver	sample_13652	NA
WA_63	T	Lymph Node	sample_13455	NA
WA_63	T	Prostate	sample_13651	NA
WA_70	T	Adrenal Gland	sample_23967	NA
WA_70	T	Liver	sample_30536	NA
WA_70	N	Prostate	sample_23969	1
WA_70	T	Prostate	sample_23968	NA
WA_71	N	Liver	sample_30537	0
WA_71	T	Liver	sample_24378	NA
WA_71	T	Lymph Node	sample_24377	NA
WA_71	T	Prostate	sample_24380	NA
WA_71	N	Prostate	sample_24379	1
WA_74	N	Blood	sample_24276	0
WA_74	T	Liver	sample_29554	NA
WA_74	N	Liver	sample_29555	0
WA_74	T	Lymph Node	sample_24275	NA
WA_74	N	Lymph Node	sample_29560	0
WA_74	T	Prostate	sample_29556	NA
WA_74	N	Prostate	sample_29557	0
WA_74	N	Soft Tissue	sample_29558	1
WA_74	T	Soft Tissue	sample_29559	NA
