# Supplementary material for: Divergent Clonal Evolution and Early Dissemination Promote Genetic Heterogeneity of Metastases in Castration-Resistant Prostate Cancer
Source: Cancer Res. 2025 Aug 18;85(21):4251–68. doi: 10.1158/0008-5472.CAN-24-3687 (PMC12580794; doi:10.1158/0008-5472.CAN-24-3687)
Supplement: Table S3 — Supplementary Table 3: Alteration frequencies [file can-24-3687_table_s3_suppst3.xlsx]

## Sheet: Sheet1
Table S3: Frequncy of gene alterations in Hosseini et al versus other mCRPC cohorts
gene_name	Hosseini et al	Abida et al	Robinson et al
TP53	0.538462	0.297297	0.4
AR	0.461538	0.141892	0.226667
KMT2C	0.307692	0.0900901	0.2
APC	0.230769	0.0630631	0.08
RB1	0.230769	0.027027	0.0333333
FOXA1	0.192308	0.0833333	0.12
SPEN	0.192308	0.036036	0.0533333
ZFHX3	0.192308	0.0495495	0.08
ARID2	0.153846	0.018018	0.0333333
BRCA2	0.153846	0.0495495	0.0666667
KMT2D	0.153846	0.0855856	0.146667
ADAMTS8	0.115385	0.018018	0.0133333
ARID1A	0.115385	0.0292793	0.04
BRPF1	0.115385	0.018018	0.02
CHD3	0.115385	0.0135135	0.0466667
CTNNB1	0.115385	0.0427928	0.04
ITSN1	0.115385	0.0157658	0.04
NCOR1	0.115385	0.0315315	0.0266667
PTEN	0.115385	0.0585586	0.08
USP28	0.115385	0.0202703	0.0333333
ZMYM3	0.115385	0.0247748	0.0133333
ZNF292	0.115385	0.0225225	0.02
CDH1	0.0769231	0.0112613	0.0133333
CHD1	0.0769231	0.027027	0.0533333
CHD6	0.0769231	0.0337838	0.04
CHD7	0.0769231	0.0247748	0.0266667
CNOT3	0.0769231	0.0135135	0.02
COL15A1	0.0769231	0.0292793	0.04
DHX30	0.0769231	0.0135135	0.0133333
MBD1	0.0769231	0.0045045	0.0133333
MED12	0.0769231	0.0225225	0.0466667
NDST2	0.0769231	0.0045045	0.00666667
PIK3CA	0.0769231	0.036036	0.0466667
PIK3CB	0.0769231	0.0202703	0.0333333
PIK3R1	0.0769231	0.0135135	0.02
PMS1	0.0769231	0.0157658	0.0333333
PPL	0.0769231	0.0225225	0.02
RPRD2	0.0769231	0.0157658	0.04
ATM	0.0384615	0.0472973	0.0533333
CDC27	0.0384615	0.0112613	0.0266667
CDK12	0.0384615	0.0675676	0.08
COL5A1	0.0384615	0.0315315	0.0733333
ERF	0.0384615	0.0247748	0.0333333
ETV3	0.0384615	0.00675676	0
IGF2R	0.0384615	0.0292793	0.08
IL6ST	0.0384615	0.00900901	0.00666667
ITSN2	0.0384615	0.0045045	0.00666667
JAK1	0.0384615	0.0247748	0.0133333
KDM6A	0.0384615	0.027027	0.04
MATN4	0.0384615	0.0157658	0.04
MET	0.0384615	0.018018	0.02
MGA	0.0384615	0.0495495	0.0733333
NOX3	0.0384615	0.0225225	0.0133333
PALB2	0.0384615	0.0135135	0.02
PAX6	0.0384615	0.0135135	0.02
PTPRC	0.0384615	0.027027	0.0466667
RAG1	0.0384615	0.00675676	0.0133333
RNF43	0.0384615	0.0247748	0.0333333
SAMD9	0.0384615	0.0247748	0.0266667
SETD2	0.0384615	0.018018	0.04
SF3B1	0.0384615	0.0202703	0.02
SMARCA1	0.0384615	0.0112613	0.00666667
STAB2	0.0384615	0.0225225	0.08
TMPRSS2	0.0384615	0.0135135	0.02
UNC13D	0.0384615	0.0045045	0.0333333
USP7	0.0384615	0.0337838	0.0266667
WASF3	0.0384615	0.00900901	0.02
AKT1	0	0.0112613	0.02
ARID4A	0	0.0202703	0.0266667
BRAF	0	0.0135135	0.02
CDKN1B	0	0.0157658	0.0133333
COL5A3	0	0.0315315	0.0666667
CUL3	0	0.0157658	0.02
EHHADH	0	0.0135135	0.02
HRAS	0	0.0112613	0.00666667
IDH1	0	0.00675676	0
JADE2	0	0	0
KEAP1	0	0.0135135	0.0266667
KMT2A	0	0.0315315	0.02
KRAS	0	0.00675676	0.00666667
MRE11A	0	0.00900901	0.0133333
MYBBP1A	0	0.0157658	0.0333333
PDS5A	0	0.0112613	0.0133333
PIK3R2	0	0.0135135	0.02
PYHIN1	0	0.0202703	0.0266667
RNF31	0	0.00675676	0.0133333
SETDB1	0	0.0225225	0.04
SLC4A2	0	0.0202703	0.02
SMARCAD1	0	0.00225225	0.00666667
SPATA18	0	0.00675676	0.0333333
SPOP	0	0.045045	0.08
TAF1L	0	0.036036	0.06
TAP1	0	0.00675676	0
TBC1D2	0	0.0112613	0.00666667
TRPM4	0	0.0202703	0.0466667
U2AF1	0	0.0135135	0.0333333
XPO1	0	0.018018	0.04
