# Supplementary material for: Divergent Clonal Evolution and Early Dissemination Promote Genetic Heterogeneity of Metastases in Castration-Resistant Prostate Cancer
Source: Cancer Res. 2025 Aug 18;85(21):4251–68. doi: 10.1158/0008-5472.CAN-24-3687 (PMC12580794; doi:10.1158/0008-5472.CAN-24-3687)
Supplement: Table S4 — Supplementary Table 4: Corresponding purity, ploidy and WGD of tumors [file can-24-3687_table_s4_suppst4.xlsx]

## Sheet: Sheet1
Table S4: Inferred Purity, Ploidy and WGD status of tumors
id	ploidy	purity	wgd
WA_16.sample_31726	2.031	0.675	0
WA_16.sample_31727	4.41	0.48	1
WA_16.sample_31728	2.017	0.838	0
WA_18.sample_31729	2.019	0.948	0
WA_18.sample_31730	2.052	0.413	0
WA_22.sample_31731	2.921	0.868	0
WA_22.sample_31732	5.469	0.825	1
WA_22.sample_31733	3.05	0.57	1
WA_22.sample_31734	5.478	0.855	1
WA_24.sample_31488	5.658	0.975	1
WA_24.sample_31489	5.617	0.97	1
WA_24.sample_31490	3.049	0.39	1
WA_24.sample_31491	3.598	0.897	1
WA_25.sample_31484	6.243	0.53	1
WA_25.sample_31485	3.152	0.805	1
WA_25.sample_31486	6.391	0.389	1
WA_25.sample_31487	3.489	0.525	1
WA_26.sample_31480	1.98	0.573	0
WA_26.sample_31481	NA	NA
WA_26.sample_31482	3.055	0.427	1
WA_26.sample_31483	1.915	0.55	0
WA_31.sample_31437	3.43	0.19	1
WA_31.sample_31438	3.104	0.84	1
WA_31.sample_31439	2.956	0.768	1
WA_32.sample_31440	2.038	0.103	0
WA_32.sample_31441	3.481	0.238	1
WA_32.sample_31442	3.63	0.633	1
WA_32.sample_31443	3.563	0.671	1
WA_33.sample_20386	4.12	0.663	1
WA_33.sample_20387	3.983	0.86	1
WA_33.sample_20388	3.86	0.601	1
WA_33.sample_20389	4.208	0.787	1
WA_33.sample_20390	3.892	0.715	1
WA_33.sample_20391	4.011	0.499	1
WA_37.sample_31444	6.065	0.799	1
WA_37.sample_31445	6.558	0.393	1
WA_37.sample_31447	6.558	0.522	1
WA_37.sample_31448	6.45	0.376	1
WA_38.sample_31226	2.964	0.912	1
WA_38.sample_31227	3.305	0.935	1
WA_38.sample_31228	3.344	0.9	1
WA_39.sample_31229	3.757	0.775	1
WA_39.sample_31230	3.36	0.568	1
WA_39.sample_31231	3.242	0.83	1
WA_4.sample_31818	3.774	0.925	1
WA_4.sample_31819	3.713	0.88	1
WA_4.sample_31820	3.694	0.775	1
WA_40.sample_31232	1.693	0.843	0
WA_40.sample_31233	3.514	0.125	1
WA_40.sample_31234	3.485	0.3	1
WA_43.sample_31433	NA	NA
WA_43.sample_31434	4.593	0.85	1
WA_43.sample_31435	4.645	0.73	1
WA_43.sample_31436	5.966	0.635	1
WA_46.sample_20393	2.396	0.672	0
WA_46.sample_20394	2.441	0.84	0
WA_46.sample_20395	2.394	0.86	0
WA_5.sample_31821	1.705	0.846	0
WA_5.sample_31822	3.151	0.672	1
WA_5.sample_31823	1.715	0.775	0
WA_53.sample_31429	3.65	0.94	1
WA_53.sample_31430	3.439	0.811	1
WA_53.sample_31431	3.87	0.848	1
WA_53.sample_31432	5.5	0.547	1
WA_54.sample_30477	3.245	0.67	1
WA_54.sample_30479	3.408	0.512	1
WA_54.sample_30480	3.47	0.465	1
WA_55.sample_30481	3.695	0.938	1
WA_55.sample_30483	3.746	0.925	1
WA_55.sample_30485	3.131	0.917	1
WA_55.sample_30486	3.776	0.618	1
WA_56.sample_30233	3.344	0.813	1
WA_56.sample_30235	3.465	0.9	1
WA_56.sample_30236	3.804	0.86	1
WA_56.sample_30237	3.898	0.774	1
WA_57.sample_30238	3.198	0.313	1
WA_57.sample_30240	2.978	0.615	1
WA_57.sample_30241	2.891	0.105	1
WA_57.sample_30242	3.086	0.31	1
WA_57.sample_30535	2.741	0.853	1
WA_63.sample_13455	3.3	0.547	1
WA_63.sample_13651	3.254	0.288	1
WA_63.sample_13652	3.215	0.491	1
WA_70.sample_23967	1.762	0.45	0
WA_70.sample_23968	1.872	0.215	0
WA_70.sample_30536	1.703	0.61	0
WA_71.sample_24377	3.289	0.915	1
WA_71.sample_24378	3.195	0.945	1
WA_71.sample_24380	NA	NA
WA_74.sample_24275	2.082	0.885	0
WA_74.sample_29554	2.143	0.959	0
WA_74.sample_29556	6.376	0.748	1
WA_74.sample_29559	2.103	0.87	0
