# Supplementary material for: Divergent Clonal Evolution and Early Dissemination Promote Genetic Heterogeneity of Metastases in Castration-Resistant Prostate Cancer
Source: Cancer Res. 2025 Aug 18;85(21):4251–68. doi: 10.1158/0008-5472.CAN-24-3687 (PMC12580794; doi:10.1158/0008-5472.CAN-24-3687)
Supplement: Table S5 — Supplementary Table 5: Tumor RNA counts [file can-24-3687_table_s5_suppst5.xlsx]

## Sheet: Sheet1
Table S5: Tumor RNA Expression
gene_name	WA_16.sample_31726	WA_16.sample_31727	WA_16.sample_31728	WA_18.sample_31729	WA_18.sample_31730	WA_22.sample_31731	WA_22.sample_31732	WA_22.sample_31733	WA_22.sample_31734	WA_24.sample_31488	WA_24.sample_31489	WA_24.sample_31490	WA_24.sample_31491	WA_25.sample_31484	WA_25.sample_31485	WA_25.sample_31486	WA_25.sample_31487	WA_26.sample_31480	WA_26.sample_31481	WA_26.sample_31482	WA_26.sample_31483	WA_31.sample_31437	WA_31.sample_31438	WA_31.sample_31439	WA_32.sample_31440	WA_32.sample_31441	WA_32.sample_31442	WA_32.sample_31443	WA_33.sample_20386	WA_33.sample_20387	WA_33.sample_20388	WA_33.sample_20389	WA_33.sample_20390	WA_33.sample_20391	WA_37.sample_31444	WA_37.sample_31445	WA_37.sample_31447	WA_37.sample_31448	WA_38.sample_31226	WA_38.sample_31227	WA_38.sample_31228	WA_39.sample_31229	WA_39.sample_31230	WA_39.sample_31231	WA_4.sample_31818	WA_4.sample_31819	WA_4.sample_31820	WA_40.sample_31232	WA_40.sample_31233
A1BG	181	168	2965	192	1825	1743	17461	558	11964	3190	232	299	402	74	755	252	816	159	79096	431	286	2536	1680	224	135	155	6941	265	834	833	570	560	3249	674	402	8264	309	732	324	561	152	327	10604	67	240	191	4330	444	123
A1CF	5	4	1878	42	30	29	2784	22	4965	394	4	18	23	10	1	19	174	5	27599	25	60	20	2373	9	0	38	2323	66	0	0	61	1	1041	9	185	3420	14	82	728	973	6128	0	2739	2	704	251	659	516	23
A2M	67856	21105	44556	21634	164189	47182	115583	78000	56017	1469	9467	187982	18386	40702	4597	61224	10157	92868	346299	67284	42847	254453	20581	8493	421325	30418	59877	86580	25575	15289	29595	25044	13442	70174	9417	79294	15449	48387	4298	5408	12948	15302	107080	16233	11753	9221	14441	14638	7854
A2ML1	3265	1301	151	1042	992	180	18	83	76	2632	62	36013	176	3817	13095	2776	646	80	18	186	40	1134	2192	6337	1658	1694	2073	2230	3	3	12	12	4	28	1161	6096	880	2579	16	558	121	260	1090	41	103	10	120	711	597
A3GALT2	22	10	11	40	0	201	0	34	15	1628	26	19	60	2	30	17	3	2	2	9	0	47	7	2	13	3	7	11	21	18	10	17	26	4	283	0	3	46	3	229	18	11	4	10	25	25	84	0	16
A4GALT	415	258	294	137	279	1312	22	2928	160	1021	223	414	219	1494	5811	1319	3940	96	148	376	629	471	164	343	2194	1050	396	1367	664	577	935	985	264	2701	436	149	109	392	163	877	303	431	157	514	266	476	421	104	776
A4GNT	0	3	0	53	0	75	3	28	3	965	18	12	48	0	4	81	1	7	7	4	1	46	6	0	6	4	6	2	1	3	3	3	0	2	160	0	25	45	0	94	1	0	1	0	29	1	31	2	16
AAAS	5147	1408	2485	2510	5135	3705	1590	3283	2809	4367	2573	3458	1664	3957	2453	4258	1896	1290	2578	3464	1766	3054	1805	1833	2834	1722	2909	3392	1805	1602	1611	2432	2095	1944	3619	2721	1727	4470	372	1839	2643	1411	1897	1434	10164	7089	5574	1310	1457
AACS	7278	2044	5219	2777	2606	10372	5554	9302	13035	5445	4227	1767	2095	3988	5218	4034	6745	962	553	3883	2063	3830	2516	3683	3163	2105	2972	5615	1600	1853	1861	2291	1651	1525	1852	1741	1141	2679	503	2356	3863	1754	3556	2408	15871	12566	9565	2423	1181
AADAC	2	5	1368	164	132	12	17198	47	8318	203	3	25	17	5	1842	15	181	44	53021	12	24	157	5515	3	244	27	3841	35	0	0	1	1	422	0	7	16749	35	53	140	69	19	1	7087	0	27	7	422	783	11
AADACL2	0	0	0	17	0	0	0	76	0	197	0	254	21	4	291	3	155	47	0	2	0	19	1	0	4	13	1	0	1	0	0	0	0	2	29	0	0	34	0	9	0	0	0	0	23	0	0	0	5
AADACL3	0	3	2	75	10	129	0	36	44	1247	18	7	30	0	7	90	0	3	2	7	2	94	16	0	0	2	0	0	3	1	2	0	0	1	220	0	5	41	1	184	0	0	0	0	26	0	29	0	27
AADACL4	1	10	3	114	4	110	0	53	7	1413	18	15	50	10	12	70	2	5	0	7	8	91	24	3	1	48	6	16	3	1	7	3	2	4	221	9	11	40	5	179	2	0	8	0	45	6	134	0	47
AADAT	3876	601	1738	1084	1728	1548	857	1340	1899	417	354	499	167	661	172	434	249	867	3979	136	2766	241	249	1464	1211	722	422	3314	1255	1077	1588	1459	401	538	9636	3263	2839	5634	353	792	4448	798	1622	2133	8039	4706	2537	123	572
AAGAB	12069	3164	4335	7102	9398	5879	5385	3005	6516	990	2832	5575	7468	3600	3574	2938	3225	3089	2385	3556	3329	7230	5922	6395	3742	2724	6130	6188	1324	1234	1243	1672	1207	1575	5053	6207	4759	7865	535	916	3380	6689	5353	2450	5527	2676	1867	3387	2592
AAK1	9219	3357	8816	3242	7060	7177	1935	7643	4079	3473	3830	11858	2408	7750	11160	7792	9918	5712	3644	7769	15179	5996	1621	968	15367	4190	8616	19023	15712	21366	12921	26685	15361	17320	5690	4327	3346	7788	1034	7787	17563	3982	4875	4053	14717	10815	10722	9417	5188
AAMDC	695	593	470	602	1054	204	209	724	681	590	422	1797	178	851	442	573	548	499	598	1287	1109	1001	441	538	1046	505	317	481	803	664	889	1065	737	816	530	403	309	810	251	532	1125	281	364	360	1295	582	272	330	510
AAMP	18238	7858	10339	7466	10043	6285	2899	6677	5742	3083	3607	7453	1399	9847	8381	8272	13220	4094	7107	13862	7124	8412	6301	5652	8936	5309	5193	12935	11015	11724	12313	12753	8488	7085	4586	4628	2562	7092	1586	4441	7193	5601	10181	5719	15594	12367	11836	7458	5745
AANAT	7	1	0	49	6	36	0	34	13	1613	40	15	45	0	9	25	0	0	4	3	3	53	5	0	0	4	3	2	0	1	4	2	1	2	159	0	0	26	2	244	8	0	0	0	43	14	69	2	7
AAR2	8242	2040	4347	4582	5251	4446	2373	3640	3655	3421	3824	6090	2883	5975	1614	4969	1764	1964	3794	5065	2257	2781	2836	3387	3859	1904	2831	4939	2695	2327	2441	3005	2451	2380	3786	3664	2968	7445	393	1015	1627	2401	4926	2417	7755	6721	5402	2100	1847
AARD	2	3	0	40	3	76	4	36	24	270	9	6	4	4	8	19	0	12	0	3	3	52	1	1	13	5	9	8	4	1	0	0	1	1	58	0	3	2	0	89	2	5	1	0	3	0	24	0	5
AARS	49731	17721	29090	6995	17071	34973	10733	29260	21268	2465	11802	10814	5358	24853	15449	23057	15780	9732	19214	58077	13802	27255	57922	44610	22921	11275	11832	37344	21945	20270	21102	22331	23636	16579	10094	11225	10193	21810	1334	4758	9595	3441	8484	3313	30075	21125	18423	10335	7005
AARS2	2769	867	2576	1473	1381	4679	767	3433	1390	10056	2761	5414	1531	3162	3643	3824	1682	781	1226	2169	1376	1936	906	1076	1784	907	1072	1776	1610	1576	1397	2351	1959	1644	2077	1260	594	1609	170	955	1440	683	983	941	5826	5815	5802	1967	2391
AARSD1	1668	766	1712	350	691	2511	525	3077	1452	2901	1233	1866	369	1384	960	1167	855	428	1076	1147	1408	1273	692	671	1661	1210	608	2201	1011	1247	1063	1529	1387	1080	1302	868	393	1094	271	1007	2012	531	540	747	3893	3343	2265	620	829
AASDH	3949	1582	3568	3378	7731	3567	2406	2072	5272	773	1229	6197	2301	7028	1195	4611	1296	1898	6355	4346	4411	4086	4855	3073	4516	3881	4370	10037	1604	1583	1504	3174	1957	1815	4326	3590	3479	4577	1355	2099	11598	3256	3304	1932	15895	10358	7799	2084	4419
AASDHPPT	7562	2528	3994	1777	9134	1631	1980	1808	3348	1082	2288	4925	3375	3315	1347	2074	1187	2501	4961	6298	2566	4004	4887	3351	3375	2239	3781	4539	1064	1005	1034	1041	855	1408	4340	5048	4222	8132	1329	2993	12946	2337	2201	1675	9559	4864	2239	1246	2392
AASS	12959	3888	4180	932	3683	1979	2327	1248	1572	1286	118	3968	537	5599	206	5038	871	1993	28313	5040	4229	3379	1385	3012	6841	2005	3211	10489	3751	3015	3674	1873	3459	4002	2405	2326	1828	2893	124	518	1879	2766	3606	3101	1380	693	588	2971	1240
AATF	5786	2308	3549	2102	3128	6275	2294	11939	5208	1372	3690	8151	1708	3101	1693	2476	1988	1005	2546	2593	2510	2889	2651	2343	5556	1607	1262	2701	3499	4615	4725	2028	3824	3351	1790	1954	1171	3022	647	3678	5311	1196	1586	1137	6960	4253	2440	4573	1766
AATK	93	100	150	754	301	2174	203	1249	248	7087	1335	874	633	89	116	401	328	386	67	515	132	1569	226	36	1039	112	57	123	425	246	323	415	383	539	3162	257	259	570	32	1690	300	15	150	985	393	1012	963	54	414
ABAT	3869	897	2744	1664	2275	6041	6102	7752	7043	2689	1618	1633	953	1783	225	1931	567	987	42570	1196	1873	685	1180	419	647	273	2020	1196	2436	2106	2234	1354	1910	1768	1782	3839	684	1967	194	493	405	1175	5767	2016	3725	2015	1616	544	417
ABCA1	6407	4468	18719	11095	47460	22856	13239	19576	18264	7477	2498	9879	8987	8812	13730	8221	32969	5941	82655	11258	3689	12960	5300	2850	12236	5300	15240	12546	2801	2002	3922	1606	5788	11689	10522	23189	7566	19384	1779	4014	8007	6438	33588	12248	14766	18743	21120	4163	8162
ABCA10	2714	748	1148	205	2278	488	120	2086	308	1444	55	2055	482	338	105	137	160	749	1166	1883	401	2759	297	759	1755	1369	601	6154	57	34	733	90	199	79	365	425	509	456	87	250	824	1645	1174	1785	338	120	114	124	1479
ABCA12	28284	24838	141	38	4	8819	3318	9074	5694	1722	358	124	103	11	6642	152	2514	371	2	204	1731	751	229	244	25	40	55	34	42	88	26	31	50	21	116	3	31	61	1	138	11	111	1	1	107	0	87	504	159
ABCA13	329	972	322	176	41	7634	4611	8776	11451	5997	72	2634	213	829	4202	815	3162	1705	7809	232	209	24759	198	31	7345	69	399	131	190	34	72	79	347	155	1207	1889	924	2590	361	653	553	45	786	23	335	111	243	55	83077
ABCA2	8112	5986	33658	5497	5010	47906	6444	35582	11335	25359	16865	7070	5849	8400	3204	11522	11122	3084	3953	14030	7825	8325	3919	2257	6780	4430	4072	5458	39629	30011	23259	36393	49460	37773	12029	12622	3748	8473	980	6727	9811	7541	4650	12553	82978	107959	112943	11381	4156
ABCA3	7738	2203	9726	2061	2599	7442	1644	8171	3257	11104	5507	11813	2371	11281	684	11608	1394	10730	317	8207	3792	20466	1786	2300	86835	4999	2191	5098	7520	8993	6782	11855	8196	6069	4861	1604	1317	4194	111	3121	2399	1708	2169	2598	47320	57275	51097	2972	1587
ABCA4	210	89	148	203	263	559	40	260	57	10585	216	117	379	32	91	454	3271	56	250	164	89	641	76	123	146	61	99	72	61	35	79	29	145	211	1642	40	137	430	14	866	86	64	64	17	131	70	432	13	172
ABCA5	20535	4289	14908	2365	7638	8240	4585	5564	5809	1091	1623	10167	2187	5966	2633	2876	3720	2946	32377	6408	6575	5112	3781	2416	7258	7549	8836	29398	2700	1887	2952	2596	4288	3231	4953	4821	2490	3075	3772	4300	22755	6937	15887	17302	24121	17419	8501	2065	9160
ABCA6	4998	2467	3618	516	9439	1615	8038	6717	5042	1106	79	7306	1548	870	319	557	1946	4114	61312	7082	860	11205	1956	1352	15189	3442	4066	11831	252	217	2670	354	1427	1543	668	7610	1448	2276	341	280	768	2586	11612	1319	475	278	680	956	4073
ABCA7	1176	965	2446	329	710	10426	711	9919	1729	16085	4051	3992	2967	2283	1010	2860	1395	1174	462	3249	963	4585	347	410	3795	1238	792	2372	1370	707	1148	762	2039	1807	2788	1239	832	2133	101	2212	403	462	629	471	994	1763	2083	1886	7125
ABCA8	1959	1957	1513	81	5071	450	2953	8550	2673	1733	64	7025	929	987	275	475	702	2466	15399	4489	1017	10805	1209	831	7094	2817	1379	3991	148	125	2023	197	780	6984	271	3155	1081	2308	127	309	5408	3042	4218	361	341	143	562	441	1885
ABCA9	3439	1603	1782	330	3459	1728	508	4163	1073	1601	104	6291	1974	691	43	359	775	2580	3017	4737	726	9705	668	1796	5422	2046	870	5939	137	190	1677	161	695	3110	496	1666	754	1884	119	219	750	1977	1047	738	390	189	274	411	2687
ABCB1	839	287	1374	96	807	354	2232	676	1656	2152	19	910	126	284	44	1106	162	276	7010	780	258	894	820	48	1279	198	1068	881	341	197	369	287	248	1614	503	2794	180	507	46	609	924	222	3550	117	310	186	760	297	604
ABCB10	1129	388	577	292	873	562	176	555	468	311	138	380	105	726	819	404	470	420	891	1385	676	529	655	532	933	369	314	842	510	533	458	465	674	402	683	358	320	795	70	170	559	301	567	260	977	1001	589	317	2064
ABCB11	19	6	2458	91	971	97	3831	137	4342	1535	57	578	62	2692	17	1163	156	7	16318	522	45	105	1492	1	16	27	2608	47	37	6	32	7	1614	22	174	3057	29	150	216	120	11	3	6452	1	89	17	1185	595	64
ABCB4	147	53	2185	158	236	302	10919	218	8837	2524	24	35	58	67	16	287	104	16	25985	90	106	154	2821	23	47	103	2994	103	23	16	30	31	609	193	537	7742	104	253	189	277	53	44	5756	15	289	171	2924	340	216
ABCB5	20	5	8	10	37	29	1	105	4	1719	5	95	192	61	19	170	3	6	10	22	35	184	9	1	51	121	16	18	5	6	54	6	1	6	329	17	39	121	1	159	3	5	4	4	616	170	142	1	146
ABCB6	7964	2178	5960	3546	3626	4847	2314	3596	3997	5567	1597	2385	1058	8678	2478	6409	5884	1749	2189	1025	3585	3909	5653	4475	3104	2163	3139	3621	5307	4005	4888	4102	3582	3141	5201	4027	2762	7285	699	2879	5701	3213	8689	5831	16900	12950	10679	2423	8885
ABCB7	11272	5168	5304	7041	14754	10090	5271	6706	10597	549	3271	11063	2821	2965	1704	2416	2475	2677	9825	6122	3071	4741	5769	4870	4394	3253	5384	6712	789	640	745	862	680	1175	4496	5878	3247	6805	3224	4127	17344	6130	4421	2956	16515	7378	4823	2317	3667
ABCB8	6747	2752	3972	2704	2829	1756	1078	2687	1736	7330	1897	1611	928	5913	2854	6322	2274	818	2025	2091	1762	2535	1258	1598	1987	1113	1057	2961	2162	1871	1714	2285	1380	1690	2057	1488	883	2389	231	1941	1654	1167	2851	1572	5990	7985	7907	2475	1635
ABCB9	357	141	420	460	301	1123	243	970	435	6479	992	245	634	693	436	1193	304	265	81	514	326	539	556	402	484	371	501	587	449	411	364	397	559	481	958	259	260	653	82	1223	607	127	49	56	1663	1551	1500	848	202
ABCC1	10562	2572	6258	6544	10377	21051	6954	26627	12561	10656	4761	8302	3727	10724	15571	7739	26246	4338	933	6959	8049	8546	3294	3121	13383	6174	9295	11111	11651	9308	9381	8220	11390	8777	13122	7513	6872	16647	1894	8689	13025	4485	11490	8438	33953	28967	21538	5920	5119
ABCC10	2178	856	2621	850	963	4116	525	4731	1506	14487	2540	4679	1345	3513	4818	4021	5885	641	652	2631	1873	2641	645	817	2519	931	523	2166	2226	2104	1722	3302	3367	2621	2432	764	516	1491	111	1108	1136	473	1207	1226	3089	4174	3838	2306	2425
ABCC11	179318	7727	52532	184	97	197	191	83	201	7615	134	203	301	5040	94	6049	52	5992	3433	11247	7409	435	110	32	999	269	134	12859	69	118	317	12562	523	99	2996	1077	5570	12441	18	818	474	133	262	119	2039	2066	1971	3010	152
ABCC12	16430	604	2072	54	28	149	1	53	12	5461	48	20	251	247	52	369	3	202	18	111	269	240	52	0	17	9	36	145	8	5	11	16	16	5	947	84	176	621	1	331	30	1	11	3	220	173	307	116	80
ABCC2	127	95	1813	140	157	446	12289	284	8177	2081	52	343	136	70	98	201	456	79	64997	234	290	571	1905	48	219	104	3013	379	161	204	180	149	4044	243	429	8405	124	295	132	390	842	82	3213	78	181	146	2128	623	368
ABCC3	366	377	8224	1038	2291	2360	6114	2964	11155	13815	369	1781	830	503	834	2403	14178	941	33797	2497	1732	2213	3635	87	3454	685	4412	582	1340	684	563	493	4762	2043	1991	9401	530	1788	273	2285	516	198	5666	79	488	461	4543	1015	1909
ABCC4	26042	2244	15582	15615	22943	4087	578	4799	1483	1720	63	5651	460	31462	382	8454	566	12043	555	4233	8100	5126	1127	938	36181	25800	56294	38813	42625	43580	26878	26023	43922	21106	215269	18638	111423	178690	9307	22604	55175	52640	115161	48675	86764	32644	22857	6241	25060
ABCC5	8136	3941	18637	14332	18614	12771	5182	9162	9445	11073	9581	54227	4791	12380	33139	10372	15656	4751	2047	20026	6742	21682	14730	15555	8769	5960	5517	33904	8725	7911	7458	15925	12144	9509	6264	3131	3145	5425	1891	4546	22336	5417	3458	5911	19126	12498	12349	15043	15373
ABCC6	14	15	736	442	87	1846	2114	918	2904	6516	128	330	287	217	66	285	171	252	13424	112	53	1130	659	55	397	45	1257	113	15	7	18	2	830	22	859	1510	44	186	79	909	601	10	2176	16	89	33	831	223	234
ABCC8	1941	460	3587	363	36	1213	97	806	302	10878	3512	3990	1124	64	55	349	4	645	61	688	333	949	282	387	2688	1029	1643	5935	685	600	429	105	436	782	2046	29	129	360	51	766	159	578	515	629	449	981	815	371	904
ABCC9	2727	854	1419	381	2603	1781	2356	6297	3171	1269	585	2679	1373	2124	485	1250	1407	1039	28196	2184	2839	2671	1357	1196	8714	2570	2385	5027	1030	612	2367	508	1181	4150	566	2805	459	1254	196	189	1218	1073	4415	937	2715	980	858	577	2571
ABCD1	870	491	659	943	1048	2032	362	2550	943	2464	299	1010	212	1660	642	1851	675	193	494	1278	458	696	290	372	1352	1106	743	936	4195	4903	3479	4019	2634	2540	1145	951	324	1060	94	1145	571	132	255	281	803	696	755	1176	398
ABCD2	73	43	24	30	943	162	11	190	27	632	5	99	35	29	6	65	14	252	19	498	94	354	8	19	189	75	0	70	34	6	37	9	13	44	111	109	48	252	3	65	14	85	24	19	58	9	75	10	467
ABCD3	21622	7711	7407	2499	6522	9444	9767	8035	15104	746	1807	7151	3425	3896	1180	3294	2657	4867	24400	12519	6460	8266	4688	5395	8511	3893	6006	8626	2350	2304	2369	2913	2148	3973	5686	8422	5444	10466	1675	2316	8636	6708	9722	2419	3194	1900	1660	2682	5206
ABCD4	3316	1709	2794	2298	4022	3899	1229	3937	2419	5668	3194	4716	1126	3377	3881	3926	4701	980	4083	3700	2024	3246	2046	1553	3649	2580	2475	4451	1622	1268	1460	2331	2500	2057	3726	2000	987	2912	533	1564	2572	1028	2035	1499	7223	9360	6853	780	2140
ABCE1	5270	1872	2915	1187	4598	3317	1595	3823	3213	130	579	1790	982	3318	734	2398	743	1128	2742	2612	1876	2228	4482	2727	3497	1794	1662	4076	1015	982	927	1296	803	1177	2130	2420	3076	4556	1237	2369	10563	3007	3223	1645	8563	3119	1761	2104	2358
ABCF1	3493	1495	3783	1460	2578	6482	1745	9188	3910	7468	4896	11161	2037	6218	6131	5664	6636	1653	4182	6153	4536	4474	5161	2286	9341	3083	2256	5650	5813	7175	6180	8486	5832	5631	3970	3277	2347	5722	546	2064	3784	2536	3201	2841	7052	5201	4420	6234	4484
ABCF2	629	292	324	151	699	180	137	340	245	237	134	412	133	1187	559	1282	327	90	132	393	217	246	218	187	423	158	151	406	255	258	235	315	151	243	250	310	168	510	53	205	197	141	148	220	468	1042	611	445	169
ABCF3	7594	3452	5052	6650	7901	5590	1877	7069	4100	10628	4519	8376	2069	7730	8698	7382	8151	1886	5197	7005	4707	10006	9134	7548	5291	2669	2218	5790	3251	3529	3159	5042	3468	3165	6242	4722	3375	8761	617	3178	5223	2480	4262	3277	12646	9386	8163	5048	3505
ABCG1	2833	1496	5417	5922	10647	12215	2306	8941	5406	7412	3118	5087	1808	3202	1860	2654	6490	2082	3160	5020	1533	5310	1486	588	12037	1545	8073	11585	1712	1470	1764	1415	2925	5318	6857	4359	2721	7894	449	2411	716	2629	7063	2941	20068	13522	11017	676	1562
ABCG2	1223	244	408	240	974	201	806	281	935	1187	118	580	305	98	21	182	136	228	3103	433	483	560	291	105	1791	307	608	1123	887	388	733	934	225	3426	274	318	202	432	74	189	343	423	857	705	320	131	118	794	867
ABCG4	20	4	38	201	27	152	10	109	38	3215	106	12	78	8	26	159	27	13	13	27	16	180	30	17	5	5	21	9	36	14	26	16	22	51	1016	9	90	173	5	793	10	1	8	5	70	31	223	56	60
ABCG5	2	5	839	86	8	95	2229	54	2639	2521	40	22	117	0	18	102	41	11	9162	12	12	104	461	2	3	13	1071	11	0	2	3	1	868	3	362	870	20	82	49	251	5	2	1888	0	44	16	567	117	37
ABCG8	4	3	592	120	17	253	3418	74	4398	4472	112	17	103	2	38	148	65	5	11543	7	21	174	323	3	0	11	684	13	2	0	6	7	731	0	685	1352	30	109	36	365	17	5	2378	0	44	15	545	141	47
ABHD1	473	225	174	269	115	254	58	199	279	4188	119	394	99	450	44	832	9	64	399	88	115	344	168	98	111	142	91	294	69	64	41	63	100	26	557	150	75	137	41	585	565	13	50	19	426	458	277	36	78
ABHD10	15903	5048	6033	11714	14346	8807	5376	3972	8755	663	2668	6865	4993	8066	3006	6753	3035	4817	16439	12076	5023	8812	10542	7076	2340	2196	8549	9194	1217	1416	1267	2117	844	1396	9322	9045	11804	16921	2532	3421	16318	5498	7572	3983	16632	8201	6079	2871	4167
ABHD11	8980	4373	10955	8176	6896	5287	2433	6483	5284	2664	1607	15144	1328	23968	1566	19637	1460	4913	1276	14368	8216	4309	4415	8630	5243	9573	10016	11858	5716	5383	5467	6053	3169	3004	10639	4792	8036	15852	1458	2893	4913	4016	4177	4930	10453	10713	8156	3651	1347
ABHD12	6855	5720	5719	2625	3433	2649	956	3032	2628	2472	3238	6732	1116	2679	1459	1959	1417	1983	1478	7537	9670	3945	6788	7262	3096	3127	4514	5095	5515	5934	5302	5622	5600	3378	3317	2304	2282	5064	471	1559	1915	7820	4581	2295	2579	2799	2415	5206	3024
ABHD12B	0	2	1	8	0	13	0	19	2	1004	8	2	25	1	1	24	0	5	0	4	4	288	6	0	6	2	6	0	2	1	2	0	0	3	150	1	14	38	1	74	2	0	1	2	32	0	51	0	26
ABHD13	9747	2108	3115	2894	8800	1933	1868	2073	2851	132	535	4295	1198	4465	2161	2586	1182	1699	6194	3784	2059	3391	1107	1678	5825	3348	4425	9202	1028	1097	860	1144	1293	1633	1769	2345	1626	2832	413	826	2775	3276	4423	2041	2540	1633	773	1245	3504
ABHD14A	1450	2599	1319	624	971	471	454	1064	1169	2252	1080	1069	710	1373	262	1880	212	454	1184	1001	562	955	471	1007	877	773	468	700	486	332	401	442	248	520	445	469	237	890	158	705	747	382	536	697	1617	1464	1180	631	189
ABHD14B	1107	1427	864	440	507	503	432	1402	811	2124	531	734	183	1000	342	1335	410	339	2796	1169	698	1052	445	634	1708	673	515	1180	790	587	878	1086	986	1026	734	678	370	1029	119	1042	970	246	292	450	2622	2059	1257	722	189
ABHD15	161	107	306	249	284	528	228	484	331	2007	108	514	163	391	530	567	555	137	856	468	347	469	208	239	379	145	101	264	732	703	660	587	696	609	382	266	101	396	34	584	294	31	80	51	290	601	737	196	325
ABHD16A	6038	1670	4518	2418	3366	3532	1394	3096	2270	7697	2807	6248	2151	3821	2469	3854	2159	1420	2023	2792	1635	3565	2619	2629	2662	1059	1444	2470	2393	1935	1643	2443	1712	2672	2912	2558	1606	3791	401	1458	1889	1464	3271	2192	5266	5174	5062	2369	2441
ABHD16B	5	5	12	17	10	210	0	48	12	3434	97	14	78	8	23	89	6	3	0	5	1	47	10	7	3	8	0	5	0	0	2	0	0	3	250	0	5	56	4	410	6	1	4	1	50	2	24	0	40
ABHD17A	179	113	251	47	70	156	41	319	93	620	169	215	63	420	176	442	154	55	130	296	130	188	51	91	375	158	91	257	480	509	421	725	495	336	200	126	59	175	38	211	42	55	52	135	336	442	314	191	105
ABHD17B	9584	1325	2980	1749	6398	2618	1915	2014	3536	174	690	2399	1233	2637	968	1496	659	986	2079	2412	1953	2438	1796	1404	2012	922	1707	3117	2375	2495	1982	2941	3129	2464	1787	1964	1462	2391	656	1781	4234	2493	2772	2467	5088	2604	1453	1121	1086
ABHD17C	4933	951	1688	838	2030	908	191	1303	731	1295	421	2928	286	1113	1890	1219	1683	1049	128	634	1136	1333	397	667	3023	428	223	864	1008	940	969	1441	744	1021	1682	1370	860	2751	54	290	274	2466	758	1055	3662	3154	2072	1518	465
ABHD18	3141	1221	2089	1033	4082	4465	2164	3935	4130	280	910	1880	1273	1499	780	1040	844	1412	4131	1961	1522	2459	2166	1535	2747	1364	1468	3209	535	463	502	681	744	949	2136	1861	1914	3023	681	847	4353	2072	1751	1644	4726	2497	1079	1256	2928
ABHD2	45914	5675	42940	41918	38686	12226	10905	15457	26222	2527	8105	24438	3928	126329	6493	149762	7028	21803	29472	17352	16112	12143	7905	5313	28716	9966	24733	39327	36034	31169	17224	32985	18400	21914	45081	48712	34888	83823	7527	26288	58132	13009	48391	30033	14848	17658	14506	38981	13686
ABHD3	7402	2883	1926	2084	6527	5094	3998	2608	7443	761	1767	9282	2128	1820	801	1313	1388	2453	6487	3951	1559	4945	2223	2579	1798	493	1622	1743	1229	1386	1249	1701	1204	1370	6649	5255	5201	10946	630	753	2442	1120	3272	1020	2623	1358	769	1077	1309
ABHD4	4537	1958	3071	7927	9952	4945	5072	4233	6581	2450	1105	7177	1873	3152	4138	3918	5806	2962	5074	3563	3622	6537	4313	2796	5295	4115	16237	9586	2615	1829	1635	2006	1181	2913	3748	6092	3226	6768	1247	2373	4282	1568	4498	2373	2327	1446	2272	1924	1852
ABHD5	5707	2531	2871	2927	5060	6740	4626	4851	8894	864	3450	8171	4635	2691	3159	3637	2834	2508	5142	4040	2565	8749	3078	4002	5775	1914	3274	7390	1069	996	961	1159	901	1389	2331	4252	2053	4557	577	1482	3981	1555	3601	1204	4579	2459	2735	1933	7652
ABHD6	2121	2164	1877	643	1038	2374	2717	2046	4040	1830	537	1843	673	2542	135	2158	337	308	6085	1856	545	1521	1543	852	1246	644	988	1106	505	350	426	771	681	1042	942	2069	545	1560	142	545	590	209	1198	365	753	620	854	1986	329
ABHD8	176	77	465	666	857	2682	784	2205	1619	3433	1853	1205	611	1435	585	1673	509	371	943	1557	749	567	450	306	925	517	492	969	1488	1227	1175	1810	1815	1414	1102	1082	641	1205	110	408	151	275	461	561	141	244	347	1230	580
ABI1	6165	3172	5780	2311	6477	3195	1699	7142	6977	1275	5210	7184	1886	4479	16892	2903	8765	2925	5558	8204	4943	6456	6204	4480	10730	5558	3648	10158	2475	2522	2578	2930	2674	3723	2039	2471	1341	3808	1172	2732	4304	2251	2149	2484	5237	2902	1403	2106	3788
ABI2	3959	1480	5459	1360	2663	5191	1833	6783	5007	3888	6005	2377	2912	3520	1580	2955	3721	2326	2001	5817	6422	5558	4313	2854	4966	2205	2126	4480	3646	3205	4076	3820	3183	4159	3904	2977	2019	4471	1345	2189	5591	3126	2883	4212	6553	4665	3148	3528	2428
ABI3	231	204	240	194	406	370	117	799	328	1946	106	472	187	61	84	138	185	119	170	587	124	441	37	50	1094	73	55	243	302	151	307	188	288	521	191	114	43	209	17	396	45	119	128	103	121	127	413	118	143
ABI3BP	6076	2156	1005	171	5864	955	520	8721	271	2913	53	5709	1960	1042	2633	452	1791	4953	415	3651	501	12907	304	1901	14933	2191	442	2936	266	262	972	207	294	3463	829	737	702	1883	26	277	2291	1299	140	261	535	199	266	306	551
ABITRAM	2221	827	1475	364	607	670	204	665	402	329	506	1281	511	756	529	473	749	297	585	1103	698	1281	782	730	942	435	386	1416	701	753	552	1026	781	674	1035	689	617	1295	283	730	2123	937	1198	941	2972	1750	753	903	886
ABL1	7956	2912	8654	4064	4955	18011	3614	17923	6492	7597	11004	7111	5690	13131	4111	14552	9993	2888	3001	7359	8055	5841	2758	2384	12069	4384	2992	8442	9432	9694	7665	11209	11557	13084	7695	5590	3148	7151	1067	5526	7858	4281	4578	8434	23027	31605	32101	5882	2293
ABL2	5305	3012	6107	5102	6947	12532	2788	8250	4874	5920	6795	8534	5203	8205	4096	6827	8028	2834	3203	4398	3807	6279	4233	2391	7457	3302	3871	9380	4026	4412	2983	4525	4106	5457	3156	3816	2133	3996	950	2429	9040	2251	2847	2737	12006	11483	9139	3416	2416
ABLIM1	4052	2340	7220	3929	7818	9782	3638	10038	6143	2307	683	4623	1040	8957	3739	6672	5812	2150	7365	1866	1277	7449	2962	1145	8481	2638	3979	3289	805	1199	1643	984	1528	4890	5360	5957	3835	8021	470	1006	5140	906	2411	1454	3596	2562	2787	5430	1563
ABLIM2	260	310	395	218	216	536	121	702	387	3069	651	201	383	149	199	349	290	110	68	270	112	456	210	36	720	169	175	347	1064	1226	631	727	692	982	627	98	91	286	12	496	57	73	79	346	260	224	334	143	186
ABLIM3	2272	1242	4052	334	1313	644	2052	2841	5675	5981	2128	3766	527	823	255	1158	2601	532	26992	1796	1039	2087	2705	470	7668	4204	4127	6745	3123	4005	3845	4424	2474	2969	1606	3520	635	2025	1166	4694	10761	256	3301	225	19457	13978	12136	728	498
ABO	63	30	28	106	24	3362	624	1772	1384	3900	89	148	133	5	47	88	190	157	40	68	89	1357	14	1	168	44	6	86	29	32	73	53	20	215	588	7	56	164	4	512	20	1	7	15	61	39	124	10	156
ABR	4600	1897	5596	1141	3427	15014	2668	15139	4636	4358	4003	5992	3233	4424	2096	4225	6612	2854	659	7633	4396	8219	4143	4058	9293	2649	1567	3470	6725	6171	4966	8087	6479	7207	5223	3624	2293	5498	545	2259	3630	2176	1996	3245	8615	7164	8883	2093	4012
ABRA	16	8	2	162	70	174	0	156	19	1818	21	25	49	27	19	73	0	4	0	4	6	211	21	0	5	17	27	7	0	1	17	5	0	1	299	0	14	94	2	452	4	2	0	0	40	1	38	0	27
ABRACL	3529	1278	1630	627	4221	4000	4336	5684	9431	200	899	5354	2166	2109	3049	1509	3067	3504	1008	3979	2385	2331	5184	4042	1642	564	1402	870	286	396	367	393	465	389	9138	6342	14615	14425	1214	1111	4521	2108	894	1182	1344	489	323	3635	1317
ABRAXAS1	569	494	510	1143	2319	501	301	498	907	513	223	795	456	658	218	587	201	789	408	1155	798	1611	1205	599	836	770	754	1119	415	362	398	738	438	518	499	664	546	987	331	392	1497	519	226	124	420	190	146	183	481
ABRAXAS2	1893	740	1459	431	1565	1060	471	2523	1489	691	894	1993	501	1517	1637	1032	1602	633	2094	1634	1695	1062	1266	1020	3217	1885	716	2393	1416	1393	1593	1713	1378	1484	1399	1065	887	2073	261	967	1679	875	686	1092	1675	801	586	1092	926
ABT1	2994	1130	2789	2085	2786	3703	1568	3561	3728	2444	2104	3151	1099	2667	4351	2423	1998	1023	2929	1819	1452	1623	778	1317	2418	1828	1617	3295	1156	1095	947	2177	961	1002	1893	1826	1451	3093	379	683	1032	1613	1847	1360	2497	2204	1980	1979	1395
ABTB1	1245	1150	1944	2714	2025	5206	988	6222	2526	6507	2285	2529	1547	1296	479	1783	1331	1243	1027	2499	1499	2509	1413	876	3104	976	944	2183	2273	2144	2247	2418	2068	2714	1290	941	701	1749	658	1649	1672	747	911	1711	3872	3331	2899	1308	3981
ABTB2	213	152	1071	626	596	830	537	1003	1485	6135	1064	2216	821	1411	1515	2536	1075	211	2363	273	756	847	782	478	957	525	879	338	358	573	369	802	717	663	1649	1628	252	774	169	572	239	197	285	210	1351	2587	2765	1374	209
AC003112.1	29	52	101	218	28	323	73	309	131	5029	429	40	215	56	44	105	276	57	19	239	101	307	152	74	44	43	11	106	167	205	244	187	58	297	531	64	35	130	54	302	21	9	14	13	1389	1107	1328	12	55
AC003665.1	671	163	686	292	162	1518	125	1283	348	6740	1398	1080	592	374	936	575	984	264	58	432	548	785	57	110	872	414	178	942	176	79	142	93	231	490	1126	236	112	427	13	1152	265	194	610	606	701	873	853	1045	444
AC004086.1	21190	8384	19091	7484	19964	11685	5205	12162	12506	387	4958	19610	3613	11304	6531	14373	8085	3084	10218	11982	4468	12077	20463	16230	13148	11303	12088	20769	3128	2644	3118	3942	3576	3569	7507	8307	5856	12029	3134	9398	30498	16284	7528	6093	21899	21534	15322	7825	5796
AC004151.1	592	702	681	359	1684	1404	244	2440	469	7282	812	1921	629	648	412	1301	953	1144	246	3344	557	2893	204	216	4055	619	274	658	1263	513	1224	685	1180	2107	1331	771	534	1522	69	1145	370	376	221	187	719	946	1789	605	4449
AC004156.1	1333	532	1725	206	617	1428	588	1884	1008	1880	1018	1014	579	1996	2008	1882	1539	504	1801	1661	807	506	312	126	1748	921	942	1435	1115	1138	971	1806	1818	1001	1145	1417	692	1560	166	627	823	501	588	709	2903	2732	3004	1046	515
AC004475.1	2403	974	2188	739	1314	3006	813	3540	2148	5149	3685	3658	1269	2234	1726	2113	1944	879	1659	2202	1883	2219	1229	977	2582	1573	669	3108	1382	1604	1191	1789	2479	1535	1952	1080	698	2046	272	913	1434	842	983	1335	5318	5230	4212	2302	1521
AC004551.1	941	886	967	1403	6344	2163	3351	3818	4656	1369	656	2649	1311	755	2345	669	3507	2442	3897	3290	691	4163	930	2987	5797	3374	11815	3396	3095	14243	3185	11439	1412	4704	709	2179	917	2259	299	1264	1365	1990	1694	6167	202	169	333	40017	831
AC004593.3	0	0	0	0	0	0	0	0	0	6	0	0	0	0	0	0	0	0	0	0	0	0	0	0	0	0	0	0	0	0	0	0	0	0	1	0	0	0	0	0	0	0	0	0	0	0	0	0	0
AC005255.1	9	4	0	20	2	42	2	26	36	1003	14	11	23	18	430	103	253	2	0	0	11	24	29	17	34	62	7	135	5	1	12	7	0	49	171	0	2	46	0	213	3	0	0	0	25	17	0	137	11
AC005261.1	14356	2183	5582	8829	10542	4927	1397	2276	3201	2467	2380	7053	2533	1793	3375	1457	3071	1434	1218	4427	2566	3057	1970	2132	3030	2598	2716	5593	3233	3929	2477	3215	3213	3348	1960	1785	1189	2547	536	1413	4172	3339	4261	2774	10927	7054	6150	929	3184
AC005551.1	0	0	2	0	0	0	0	0	0	27	0	0	2	1	0	0	0	0	0	0	0	0	0	0	0	0	2	0	0	1	0	0	2	0	2	8	0	0	0	2	0	0	0	0	0	1	0	0	0
AC005666.1	6	4	20	57	5	90	0	35	2	2466	45	20	87	0	14	105	0	1	0	12	2	109	6	3	4	5	0	8	4	4	4	5	25	2	275	10	8	56	10	274	5	3	1	1	50	6	0	0	24
AC005747.1	666	723	507	172	468	510	92	2336	313	2489	65	670	198	380	103	654	729	301	66	662	471	1136	216	470	2365	568	63	543	230	228	591	134	255	724	991	267	168	422	25	895	140	174	85	85	173	136	349	150	772
AC005759.1	2	0	6	19	0	24	1	9	1	340	9	8	17	0	2	9	10	0	8	1	4	43	2	0	0	0	0	1	0	1	3	1	1	0	33	4	5	10	0	25	1	0	1	0	8	11	1	1	6
AC005840.1	7888	2823	12793	4544	6102	4926	2439	7619	5738	2176	826	4627	1043	11503	12115	12939	8905	1694	10451	8583	3133	6958	4842	3959	16259	6877	9198	13931	7146	6659	6409	9643	7592	7931	6784	7704	4653	9290	996	5393	8513	3502	6370	4883	10569	9388	10163	6828	2306
AC005954.1	917	469	1690	666	914	1890	640	1238	1075	3504	1425	1890	1268	2549	962	3358	980	529	792	1552	561	655	407	235	964	489	593	1191	2082	2220	1459	2634	2895	1996	1667	1438	821	1824	389	814	756	654	957	1013	1211	1821	1667	765	814
AC006538.1	6441	3448	4846	767	996	5332	1800	4815	2832	4967	2012	2447	1365	11619	967	14290	1313	1351	3801	2471	3514	1613	988	1034	3106	3363	2017	5000	3704	3480	3129	3928	4034	2307	2355	2771	1014	2561	716	1551	2991	1168	1946	1641	6329	8085	7307	1594	2766
AC007244.1	0	0	0	0	4	1	1	0	0	3	0	1	0	0	0	0	0	0	2	0	0	3	0	0	1	2	3	2	3	0	0	4	3	0	0	0	0	0	0	0	0	0	0	0	0	0	0	0	0
AC007906.2	0	0	0	0	0	2	6	2	2	7	0	0	1	0	2	0	0	1	0	0	2	5	0	0	1	1	0	0	0	0	1	0	0	2	1	0	0	0	0	2	0	0	0	0	1	0	0	1	1
AC008162.2	0	0	0	0	0	0	0	0	0	0	0	0	0	0	0	0	0	0	0	0	0	0	0	0	0	0	0	0	0	0	0	0	0	0	0	0	0	0	0	0	0	0	0	0	0	0	0	0	0
AC008397.1	0	0	0	0	0	0	0	1	0	10	0	2	1	0	0	1	0	0	0	0	0	2	0	0	0	0	0	1	1	0	0	0	1	0	1	0	0	0	0	0	0	0	0	1	0	0	0	0	0
AC008397.2	0	0	0	0	0	0	0	1	0	14	0	0	0	0	0	0	0	0	0	0	0	3	0	0	1	0	0	0	1	0	0	1	0	0	0	0	0	0	0	1	0	0	0	0	0	0	0	0	0
AC008554.1	4434	1007	2327	877	1584	1135	492	731	990	387	938	1482	623	67	468	37	528	447	154	1513	453	911	2129	915	397	185	104	206	157	72	119	895	642	433	2729	1733	1837	2565	76	114	303	1027	976	1299	4504	3190	1629	604	1205
AC008687.4	1	3	0	0	0	14	2	7	4	490	16	2	8	0	22	11	18	0	0	1	0	4	7	2	0	0	0	4	0	0	2	0	1	2	43	0	4	8	0	43	1	2	1	0	5	2	19	1	2
AC008736.1	167	67	58	73	101	204	34	67	85	3106	88	298	195	9	89	86	40	20	14	35	63	296	179	157	11	23	30	23	163	197	179	96	229	115	340	62	127	119	21	218	68	30	46	22	148	72	58	25	116
AC008755.1	4518	1662	3411	1577	2549	6604	1355	8122	3330	8909	3141	7555	1893	4714	4362	5516	4092	1149	1698	2608	4064	4022	751	1447	9774	3759	1072	4722	4276	5564	4643	5404	4316	4975	2270	1594	659	2092	339	2705	3441	1404	1240	2684	10857	8916	11409	2324	2576
AC008977.1	0	0	0	0	0	0	0	0	0	3	0	0	0	0	0	0	0	0	0	0	0	0	0	0	0	0	0	0	0	0	0	0	0	0	0	0	0	0	0	0	0	0	0	0	0	0	0	0	0
AC009119.2	0	0	0	0	0	0	0	0	0	13	0	2	0	0	0	1	0	0	6	0	0	0	0	0	2	0	0	0	4	0	0	1	0	0	1	0	0	0	0	0	0	0	0	0	0	1	1	0	0
AC010255.3	0	0	0	0	0	3	0	5	0	68	4	0	6	0	1	5	1	0	3	2	2	17	1	0	1	0	3	2	3	2	3	0	4	2	24	14	5	6	0	17	9	2	0	0	7	6	7	0	1
AC010325.1	61	30	44	1	10	30	0	25	5	200	19	10	13	5	0	7	1	3	0	2	2	29	14	8	6	6	2	74	222	286	130	126	170	83	17	1	5	7	1	11	33	0	1	2	18	8	28	2	8
AC010327.1	64	190	1001	451	57	2415	806	2818	2197	10702	8847	228	878	88	4089	507	3953	62	5615	155	54	355	953	17	83	73	1823	85	160	224	70	28	536	278	901	1263	58	185	123	1501	41	7	1628	19	148	89	1852	161	123
AC010330.1	0	0	2	20	0	19	0	11	2	812	18	5	32	0	2	25	0	4	0	2	0	19	5	0	0	4	1	1	0	1	0	1	0	0	84	0	2	33	2	29	0	2	3	0	9	0	0	0	10
AC010605.1	4	3	15	63	83	196	78	325	258	1521	362	380	82	232	2625	269	660	11	769	17	46	134	349	343	150	192	76	152	51	69	65	127	8	67	160	40	12	39	15	190	72	13	44	17	16	9	73	12	20
AC010616.1	2	6	10	14	9	105	11	104	12	938	112	27	13	1	37	14	40	3	2	54	7	60	23	5	23	1	6	9	8	3	6	0	6	19	96	0	0	34	0	98	21	4	2	2	14	37	9	1	17
AC010618.1	1476	799	1787	1021	1425	1337	460	2276	1162	2208	1013	1595	636	2015	2209	2654	2168	631	859	2088	1254	1403	1146	1486	2173	1437	1001	2052	1918	1574	1533	2150	1644	1315	962	742	523	1228	181	863	882	533	804	556	4584	4273	4347	1145	1362
AC010761.1	1077	313	936	644	486	1682	410	1468	621	6745	396	1117	408	555	530	648	363	210	311	912	626	978	523	547	636	305	252	679	423	464	402	469	676	618	1229	291	264	574	128	1305	1376	138	253	381	3911	5536	4771	257	814
AC011005.1	7	4	19	33	20	127	0	48	4	2595	84	8	87	13	14	81	2	2	2	15	8	58	10	2	3	11	2	5	3	1	7	15	8	8	397	0	14	80	3	342	7	0	11	0	53	21	106	5	32
AC013470.2	0	0	0	0	0	0	0	0	0	5	0	0	0	0	0	0	0	0	0	0	0	2	0	0	0	0	0	0	0	0	0	0	0	0	0	0	0	0	0	0	0	0	0	0	0	0	0	0	0
AC016586.1	800	317	757	381	592	1044	332	1037	848	2107	720	969	538	742	488	895	405	348	450	722	539	781	287	258	746	364	433	894	810	870	639	1077	1028	814	811	567	252	835	177	597	433	243	475	466	1155	1165	1202	519	374
AC020613.1	1	0	0	4	0	1	0	4	0	103	0	0	7	0	5	9	0	0	0	0	1	30	2	0	3	1	0	0	0	0	1	1	1	0	39	16	1	10	0	17	0	0	0	0	3	0	0	0	12
AC020909.1	23	32	64	133	96	182	47	138	164	2053	582	270	220	293	73	305	36	37	45	193	128	188	190	160	119	85	85	156	196	127	87	149	85	84	248	39	35	70	18	205	69	45	25	72	292	366	237	132	62
AC021072.1	0	0	0	1	0	0	0	0	0	43	0	0	3	0	0	1	0	0	0	0	0	1	0	0	0	0	0	0	0	0	0	0	0	0	2	2	0	0	0	4	0	0	0	0	0	0	0	0	0
AC022966.1	3582	1883	4222	1678	3244	4102	941	6613	1802	4998	4317	4125	1760	3490	2526	3571	3658	1529	2116	5321	2971	5741	2516	1430	4807	2518	1645	5263	4307	5553	4220	4920	5558	5298	1975	1605	881	2057	594	2293	5404	1148	935	1982	10016	11257	9379	1798	2393
AC023490.4	0	0	0	0	0	0	0	0	0	1	0	0	0	0	0	0	0	0	0	0	0	0	0	0	0	0	0	0	0	0	0	0	0	0	0	0	0	0	0	0	0	0	0	0	0	0	0	0	0
AC025283.2	474	148	390	436	255	671	132	437	262	2816	605	1432	591	578	12	594	20	133	75	434	409	570	431	319	140	171	222	538	448	573	316	559	904	445	688	205	78	298	35	455	868	70	123	217	4676	3565	2422	258	163
AC025283.3	36	9	33	7	2	19	1	38	11	90	69	136	17	7	0	19	1	2	11	10	34	28	16	15	26	14	6	38	60	83	44	123	130	54	20	3	3	8	4	18	51	3	0	35	37	66	33	30	10
AC025287.4	3	0	0	12	4	4	0	0	0	55	0	0	0	0	0	0	0	0	0	0	1	7	0	0	0	0	0	0	0	0	0	1	0	0	30	0	0	0	0	4	0	0	0	0	3	2	0	0	3
AC026470.1	15607	4660	8403	2653	9218	4333	1825	5161	4142	1379	3364	15121	4994	5540	13275	4367	9952	4027	7573	8489	6425	7483	7894	6107	14098	6095	5812	11060	4153	5039	3877	5106	4282	5508	6663	5937	4150	6985	1060	2525	5978	3369	5923	3387	17280	12268	9351	7848	7687
AC027237.1	1904	367	864	432	1558	8141	2308	4516	4995	1635	6860	426	4764	1619	2122	1313	2415	374	246	567	195	783	3637	1618	767	428	403	235	719	382	748	262	879	394	2142	1969	1661	3822	272	180	874	360	418	285	5493	3142	2454	1548	6732
AC034102.1	17095	3924	6658	14735	13365	12048	5740	5007	8524	1066	3187	7041	3621	8346	6345	10264	6568	5661	7929	10858	5935	10753	10279	7295	5572	3200	8134	10790	2168	2169	2513	3180	1867	2219	8710	8717	8225	16700	1566	2987	8057	5701	9098	5197	16935	10416	10226	3331	4969
AC055839.2	43	39	40	6	45	209	58	230	218	202	375	62	742	19	51	84	248	17	15	78	117	179	17	41	61	75	5	39	25	9	19	15	21	78	75	10	5	61	2	64	39	15	7	7	10	20	62	24	38
AC072022.2	0	0	0	2	0	1	0	2	1	40	2	2	3	0	1	5	0	0	0	0	0	0	0	0	0	1	0	1	1	0	0	0	0	0	4	0	1	0	0	2	1	0	0	0	1	0	0	0	0
AC073111.4	11	3	14	5	3	7	1	7	1	113	14	23	4	44	7	87	6	5	3	8	4	6	3	1	4	10	0	4	15	20	15	9	11	13	6	16	4	3	2	11	2	1	1	4	11	5	12	16	1
AC073611.1	0	3	3	93	7	100	0	20	1	1759	28	5	57	2	24	47	1	4	0	1	1	46	6	0	2	9	1	2	1	2	2	0	2	3	340	8	26	42	0	248	1	0	0	0	20	6	58	0	19
AC074143.1	1067	438	1135	231	319	483	175	583	425	1258	68	1609	59	1808	3045	2126	3054	538	2419	727	1261	1360	578	1007	614	529	703	897	332	543	378	900	1273	757	1651	1364	453	1182	198	455	553	245	273	390	10891	7974	9890	430	424
AC079447.1	4	11	9	8	11	42	9	15	37	8	1	31	10	12	6	8	0	15	6	16	15	7	9	2	9	4	0	18	2	2	1	1	4	2	31	33	16	36	1	9	56	16	9	23	15	21	4	2	6
AC080038.1	1353	2166	3118	1081	1337	2116	991	7836	2652	10437	621	1830	1273	3110	9571	4759	23736	1813	336	925	3311	4126	656	257	6439	2036	493	825	1040	947	1643	519	1863	17615	1288	1090	240	1085	100	2035	2649	257	540	272	408	405	1185	936	1148
AC084121.11	0	0	0	0	0	0	0	0	0	0	0	0	0	0	0	0	0	0	0	0	0	0	0	0	0	0	0	0	0	0	0	0	0	0	0	0	0	0	0	0	0	0	0	0	0	0	0	0	0
AC084121.12	0	0	0	1	0	0	0	0	0	0	0	0	0	0	0	0	0	0	0	0	0	0	0	0	0	0	0	0	0	0	0	0	0	0	0	0	0	0	0	0	0	0	0	0	0	0	0	0	0
AC084121.13	0	0	0	3	0	0	0	0	0	36	3	0	0	0	0	0	0	0	0	0	0	0	0	0	0	0	0	0	0	0	0	0	0	0	0	0	0	3	0	0	0	0	0	0	0	0	0	0	0
AC084121.5	0	0	0	0	0	0	0	0	0	0	0	0	0	0	0	0	0	0	0	0	0	0	0	0	0	0	0	0	0	0	0	0	0	0	0	0	0	0	0	0	0	0	0	0	0	0	0	0	0
AC084121.6	0	0	0	0	0	0	0	0	0	0	0	0	0	0	0	0	0	0	0	0	0	0	0	0	0	0	0	0	0	0	0	0	0	0	0	0	0	0	0	0	0	0	0	0	0	0	0	0	0
AC084121.7	0	0	0	0	0	0	0	0	0	0	0	0	0	0	0	0	0	0	0	0	0	0	0	0	0	0	0	0	0	0	0	0	0	0	0	0	0	0	0	0	0	0	0	0	0	0	0	0	0
AC084121.8	0	0	0	0	0	0	0	0	0	0	0	0	0	0	0	0	0	0	0	0	0	0	0	0	0	0	0	0	0	0	0	0	0	0	0	0	0	0	0	0	0	0	0	0	0	0	0	0	0
AC084121.9	0	0	0	0	0	0	0	0	0	0	0	0	0	0	0	0	0	0	0	0	0	0	0	0	0	0	0	0	0	0	0	0	0	0	0	0	0	0	0	0	0	0	0	0	0	0	0	0	0
AC087289.1	253	250	479	474	878	1525	338	3361	973	2979	1029	683	815	471	1267	430	1134	363	451	1997	470	900	504	473	2462	789	911	1465	1088	797	1433	724	756	1338	526	377	161	501	78	950	317	226	366	406	316	254	504	1805	318
AC087498.1	0	0	0	0	0	2	0	1	0	10	0	0	0	0	0	0	0	0	0	0	0	0	0	0	0	0	0	0	0	0	0	0	0	0	0	0	0	0	0	1	0	0	0	0	0	0	0	0	0
AC087498.2	0	0	1	3	11	11	0	8	1	264	6	3	9	0	0	9	0	2	0	1	3	16	8	1	8	1	1	1	1	0	1	0	0	1	67	0	4	20	0	37	5	0	4	1	3	0	27	1	12
AC087651.1	6	4	8	71	6	186	125	121	288	2131	69	43	66	39	193	72	50	4	234	2	2	71	66	9	1	6	79	6	6	5	5	0	22	7	160	53	11	45	4	379	4	0	22	0	17	14	34	2	32
AC090360.1	0	0	0	0	0	2	0	0	0	3	0	2	0	0	0	0	0	0	0	0	0	0	0	0	0	0	0	0	0	0	2	0	0	0	0	0	0	0	0	0	0	0	0	0	0	0	0	0	0
AC091021.1	11907	3794	7193	3757	9952	8016	3081	9527	6353	801	2693	7159	3264	3604	4184	2569	3089	2683	6301	7662	5606	6250	3567	2929	7425	2791	3124	8612	2876	3132	3082	5428	2759	3706	4989	4951	3246	8283	777	1950	5285	3014	3734	2820	7615	2837	1696	2021	2033
AC092072.1	2813	1006	1895	792	1880	1701	1053	1211	1898	1190	1078	2321	1398	594	1317	347	1173	582	540	1005	1055	1206	935	1217	917	606	612	1239	222	265	246	367	221	509	832	798	576	1097	203	502	1443	675	1018	647	1966	1555	1125	315	473
AC092161.1	877	393	500	334	610	534	196	354	538	339	320	612	292	661	377	439	201	114	145	283	192	494	1040	563	313	220	214	297	139	155	158	142	186	206	491	417	328	538	95	127	404	194	297	217	622	409	175	285	1077
AC092338.1	2810	1350	2560	1027	2332	2357	1023	4035	2404	1927	1206	4083	769	3278	4801	2154	4257	1137	1710	3541	2234	2979	1779	2065	4912	2061	1797	2608	3302	3411	3133	4198	3395	3476	2318	1611	1108	3020	256	1109	1325	2005	4273	2816	4077	2793	2705	1815	2545
AC092724.1	42	32	77	118	360	175	494	282	692	201	78	371	88	110	227	135	103	64	1116	164	91	258	193	116	256	124	331	269	31	4	36	38	105	100	95	364	43	101	9	20	64	43	298	28	230	79	48	105	50
AC092835.1	8	5	5	6	25	8	0	25	20	52	113	40	44	12	117	2	140	1	3	17	11	55	14	2	39	8	1	8	51	61	47	45	70	68	11	3	1	15	0	3	5	10	16	15	12	2	11	9	13
AC092881.1	6696	2236	5135	1621	5697	7861	2670	7672	5394	600	3919	7060	3228	3012	3586	2491	3075	2631	5604	4039	3414	6317	5056	4477	8475	3978	4703	8201	3951	4374	4074	7591	5290	5037	2509	2765	1827	4279	1348	2985	12420	3229	2331	2648	14827	5430	2298	3161	3017
AC093323.1	27	3	8	1	8	13	3	4	1	8	2	7	0	11	3	5	3	1	1	5	3	15	2	2	9	1	1	12	39	44	34	53	23	12	5	6	1	0	0	2	2	3	1	3	27	17	21	2	7
AC093503.1	4	2	10	0	7	16	11	9	39	545	290	2	68	25	7	2	11	6	3	8	20	55	4	2	12	13	5	1	3	0	2	3	5	9	51	0	5	12	0	47	3	2	4	3	0	13	0	0	12
AC093512.2	0	2	1	0	0	7	0	4	1	33	7	5	1	4	1	5	0	1	0	1	0	1	1	0	0	1	2	1	9	3	7	6	11	5	0	0	0	0	0	4	0	0	0	0	2	2	2	0	1
AC099489.1	34	11	65	184	40	664	26	337	67	3170	71	155	160	23	90	197	92	46	77	83	28	499	24	5	68	42	39	43	91	126	57	142	281	113	425	51	24	74	4	415	58	23	22	9	348	293	250	9	113
AC104389.4	0	0	0	1	0	0	1	0	3	8	0	2	0	2	0	2	0	1	0	0	0	4	1	7	0	1	0	1	0	0	0	0	0	1	4	0	1	0	0	0	1	0	0	0	1	3	2	0	1
AC106774.4	0	0	2	0	0	3	0	0	0	22	1	0	0	0	0	1	0	0	0	0	0	3	0	0	0	0	0	0	0	0	0	0	0	0	4	0	3	0	0	11	0	0	0	0	1	0	0	0	0
AC113348.1	0	0	0	0	0	1	0	0	0	6	0	0	0	0	0	0	0	0	0	0	0	0	0	0	0	0	0	0	0	0	0	0	0	0	1	0	0	0	0	0	0	0	0	0	0	0	0	0	0
AC114267.1	2	1	10	39	0	34	0	14	3	1111	18	11	36	11	9	26	0	4	0	16	21	30	9	3	1	2	7	6	0	0	1	2	2	2	134	2	4	20	0	140	7	0	1	0	10	18	17	0	12
AC115220.1	0	0	0	0	0	6	0	1	0	89	0	0	1	0	1	3	0	0	2	0	0	1	3	0	0	1	0	0	0	0	0	0	0	0	9	0	1	3	0	9	0	0	0	0	0	0	0	0	4
AC118549.1	14636	4411	12895	2107	6300	12698	2609	9270	6434	1045	7471	10222	4968	8244	4125	6302	7860	2864	9558	7206	9368	7877	8600	6532	14416	10900	7016	20583	4085	4487	4465	6044	4687	6117	9138	6167	4692	7189	2289	5097	22488	8564	7957	5367	33750	16579	11341	3492	9540
AC118754.1	533	413	639	290	928	2657	122	2796	348	3199	454	1171	301	317	213	430	625	312	1076	736	234	1393	190	78	4384	184	426	649	680	416	541	394	202	1277	809	438	114	464	28	778	33	247	154	86	215	316	1150	78	764
AC119396.1	47	75	8	4	173	109	1	100	11	1458	36	73	67	29	7	37	12	44	2	229	1	117	5	8	133	6	9	36	22	10	18	1	21	19	173	7	68	228	3	153	1	28	14	3	24	13	31	7	965
AC119674.2	2	0	1	0	0	2	0	0	0	0	0	5	0	0	0	0	1	0	0	0	0	4	1	0	0	1	1	2	4	0	1	1	7	5	0	3	2	1	0	0	2	1	0	0	0	0	0	0	1
AC124319.1	51710	21110	49513	59130	106357	72580	28377	83254	43669	27317	15028	71821	17418	44746	27377	47319	60024	39158	22157	78600	39496	57837	20681	18737	102072	29982	47637	84916	44170	48528	31089	31928	36976	43045	25767	31077	14871	36437	7040	32685	83788	16621	30312	22140	72270	72651	71699	41852	40192
AC129492.1	8267	4411	11796	2061	3354	3270	763	7589	1167	4377	1401	7313	1062	5683	4914	5496	10913	2360	4623	5809	2823	5807	1434	1308	10815	4364	4266	9496	6990	8441	7612	5659	10984	10054	3156	3104	1364	3486	238	952	1225	1227	1743	1871	5683	6625	5178	1366	3619
AC132217.2	3	1	226	44	5	63	640	12	597	796	21	7	31	3	6	14	29	3	6427	3	17	26	131	0	2	8	518	5	0	0	1	0	209	53	182	758	4	19	25	64	2	0	851	0	13	3	304	54	8
AC134684.11	0	0	0	0	0	0	0	0	0	0	0	0	0	0	0	0	0	0	0	0	0	0	0	0	0	0	0	0	0	0	0	0	0	0	0	0	0	0	0	0	0	0	0	0	0	0	0	0	0
AC134684.8	0	0	0	0	0	0	0	0	0	2	0	0	0	0	0	0	0	0	0	0	0	0	0	0	0	0	0	0	0	0	0	0	0	0	0	0	0	0	0	0	0	0	0	0	0	0	0	0	0
AC134684.9	0	0	0	0	0	0	0	0	0	0	0	0	0	0	0	0	0	0	0	0	0	0	0	0	0	0	0	0	0	0	0	0	0	0	0	0	0	0	0	1	0	0	0	0	0	0	0	0	0
AC136428.1	2	0	0	4	8	11	0	1	0	66	0	0	0	0	0	1	0	0	0	0	0	3	0	0	0	0	0	0	0	0	0	0	0	0	15	0	5	5	0	14	0	2	1	0	0	1	0	0	6
AC138647.1	0	0	3	61	8	113	0	24	4	630	15	1	50	0	10	32	0	1	0	0	0	4	1	0	0	0	0	0	1	0	3	1	0	0	70	0	8	25	0	75	0	0	0	0	7	4	14	0	10
AC138969.1	23	3	21	0	10	13	6	91	11	6	34	25	3	5	12	5	18	3	0	15	14	23	25	20	56	23	5	34	36	33	30	50	54	24	10	6	1	5	6	8	20	1	3	10	17	23	21	18	12
AC139530.1	5	11	2	84	128	61	12	44	6	1159	44	17	40	2	9	17	10	23	20	34	5	50	18	10	46	13	42	12	16	26	13	20	36	20	1016	54	52	215	5	180	24	4	10	0	22	2	31	10	31
AC139768.1	171	96	83	41	39	445	40	538	130	1530	130	250	85	165	124	254	175	70	40	668	268	233	47	42	397	126	21	205	271	376	245	622	231	246	254	43	25	107	39	413	321	43	16	30	184	61	289	35	43
AC187653.1	1	10	6	47	0	29	0	13	5	853	18	17	35	0	6	17	0	1	0	3	0	22	1	0	1	5	0	0	3	1	1	1	1	4	150	0	6	43	0	161	4	0	0	0	5	0	25	0	9
AC211486.6	0	0	0	0	0	0	0	0	0	0	0	0	0	0	0	0	0	0	0	0	0	0	0	0	0	0	0	0	0	0	0	0	0	0	0	0	0	0	0	0	0	0	0	0	0	0	0	0	0
AC211486.7	0	0	0	0	0	0	0	0	0	0	0	0	0	0	0	0	0	0	0	0	0	0	0	0	0	0	0	0	0	0	0	0	0	0	0	0	0	0	0	0	0	0	0	0	0	0	0	0	0
AC211486.8	0	0	0	0	0	0	0	0	0	0	0	0	0	0	0	0	0	0	0	0	0	0	0	0	0	0	0	0	0	0	0	0	0	0	0	0	0	0	0	0	0	0	0	0	0	0	0	0	0
AC231656.1	0	0	0	0	0	0	0	0	0	1	0	0	0	0	0	0	0	0	0	0	0	0	0	0	0	0	0	0	0	0	0	0	0	0	0	0	0	0	0	0	0	0	0	0	0	0	0	0	0
AC233723.1	0	0	0	0	0	0	0	0	0	2	0	0	0	0	1	1	0	0	0	0	0	2	0	0	0	0	0	0	2	1	0	2	1	0	1	0	0	2	1	1	0	0	0	0	0	0	0	0	0
AC236972.4	0	0	0	0	0	0	0	0	0	21	0	0	1	0	0	0	0	0	0	0	0	0	0	0	0	0	0	0	0	0	0	0	0	0	0	0	0	0	0	0	0	0	0	0	0	0	0	0	0
AC242843.1	238	61	139	4	22	35	13	128	54	327	20	259	22	122	56	16	69	33	104	240	166	114	94	45	381	206	158	598	150	111	90	84	297	133	154	51	27	74	25	64	255	29	23	51	310	168	119	57	106
ACAA1	16333	7329	7345	7398	8639	3955	15082	4364	11309	6788	3183	10032	1656	15061	3247	17309	2217	2608	61771	4494	4805	10939	6140	5058	6940	4642	6821	6425	2500	2787	2433	3698	3712	2428	19450	32994	10566	29890	1037	2740	3880	3027	8773	5572	11911	9630	10770	4925	5518
ACAA2	709	511	1968	1295	7515	8775	24141	8967	26709	1353	2060	2188	2325	1961	301	1671	1392	856	64654	1404	573	2767	5042	1989	3689	1404	5110	921	629	374	471	445	753	775	1605	18906	910	1922	2636	2686	6796	1106	7915	885	2655	1766	2717	653	1505
ACACA	172835	23637	55869	34110	40041	41388	10474	27197	19170	5296	5302	35237	4473	39931	5981	26678	7878	15611	10426	39068	31543	35029	27911	44564	22955	12525	20354	50803	97769	108229	99777	63398	121373	64562	51806	28315	32058	77787	4717	24523	93624	28134	36544	28501	156167	113064	65605	22673	21371
ACACB	9322	1464	3296	1469	5567	5410	5989	24254	10077	15160	1778	5187	1157	3709	378	3133	1752	1369	66553	4633	4764	4734	3299	1284	5291	3327	3320	5633	1876	1426	4533	2922	6930	3498	3534	6867	1526	2248	504	2115	1954	715	6861	713	2388	2914	6381	1382	5670
ACAD10	5829	2083	5677	4004	4893	5186	3004	3842	4542	5031	1898	5963	1589	6176	1809	5935	2177	2082	7695	3559	2842	4021	3597	2708	3552	2502	5526	9997	1810	1948	1349	2211	3288	2146	2255	2540	986	2510	962	2600	9237	1275	2785	1503	14435	11712	8552	3644	2933
ACAD11	5966	2626	6954	2158	3746	11288	10843	4780	8294	1550	936	4888	1333	4536	2949	3780	3363	1405	45540	5570	3151	4370	6472	2513	3758	3774	5997	8686	1411	1784	1707	2165	3429	2550	4051	9713	2395	3920	511	1076	6596	1208	2110	1305	7973	5491	3834	3743	3315
ACAD8	7872	2775	4640	1491	2351	1354	1183	2054	1732	3190	951	3209	510	4833	315	3906	560	1090	3754	3922	3299	2022	1652	1836	2675	1510	2121	7370	1693	1952	1574	1929	2040	1604	9321	6139	2403	6488	207	1257	2021	1451	2879	2594	6062	5407	2789	1970	2068
ACAD9	10400	5691	6800	5316	6647	28107	6781	20670	14834	6238	5543	10285	4410	11252	3230	12591	3375	3229	8443	10134	5382	6624	6940	4943	6075	3564	4268	8925	5211	4863	4474	5261	5602	4393	8012	7579	5992	13121	1517	3657	10544	4111	7060	4021	18575	15616	11150	10671	7592
ACADL	26507	9033	13358	599	1131	207	672	347	777	431	8	25935	31	711	18	354	60	3139	5664	23197	6676	1726	608	656	15340	7417	10552	77754	5785	4112	6432	3200	3467	2689	335	1050	351	704	1132	3002	10660	30	418	14	3365	1769	971	901	1042
ACADM	73950	7023	13174	2240	8120	5399	6623	8111	9082	640	3048	4690	2761	3748	1179	3284	2275	3161	48241	6400	6775	4509	5018	2815	10204	8560	7985	14274	2363	2324	2684	2878	1701	2624	2272	9290	1402	3132	2905	4898	13651	9975	6517	4810	17651	5769	3783	3200	5831
ACADS	1881	742	2465	1659	1885	1476	9074	1422	6421	4618	582	923	488	3234	1177	3985	1227	770	37873	573	723	1475	2099	828	1255	711	4925	1988	944	850	1062	2018	1343	710	2599	9353	1977	4142	568	1231	1050	356	5867	723	2180	3003	3390	932	855
ACADSB	17342	4554	11786	6687	21269	1237	10447	1157	7726	317	198	8660	316	7508	569	7925	968	2876	132112	9162	6888	3503	4970	3219	10030	7199	18036	42389	3155	2935	5982	3927	3985	2558	5417	10620	4866	9817	1024	1529	5218	2932	8075	5551	3699	1580	1036	3224	1027
ACADVL	18521	9481	22109	3493	8630	19433	16300	29953	31297	2753	4025	18635	2348	16420	11620	17598	24668	8367	78434	21546	20282	26034	26359	15463	33266	18373	27973	33189	5859	5475	6195	5598	11354	9373	11021	23972	4555	12560	5024	7785	15650	4848	14032	8264	17151	16260	20414	10914	18523
ACAN	104	31	38	468	447	716	500	1501	692	11077	219	112	498	269	469	381	192	50	1	40	130	648	72	25	462	254	24	115	1752	59	73	147	22	633	1530	60	162	636	6	1184	52	11	13	15	136	72	256	6	164
ACAP1	237	406	232	176	876	490	39	530	184	2923	70	708	163	324	305	408	311	623	154	1913	244	1476	286	262	1446	99	1114	409	317	66	164	43	148	180	716	388	272	922	76	591	71	142	54	61	124	63	270	32	4551
ACAP2	18024	6170	7873	4870	15803	16914	5465	9448	11179	2686	10038	15746	10079	9352	12650	7967	10825	3719	6566	9926	4302	15421	26708	15711	10806	5177	4688	14256	2820	2647	2813	4184	3534	4550	7564	7648	6565	10193	1135	2607	11870	4871	6478	3758	7725	4300	3496	5030	10053
ACAP3	8727	2344	8116	1194	1456	10380	1478	5123	2734	6787	5795	1859	3448	6914	4503	9095	2100	1097	1321	2692	1215	2744	930	819	2431	2639	2010	5347	1325	1540	1180	1587	2134	2022	3278	3201	805	2173	484	1660	2695	961	1807	1805	13803	23478	23297	2468	4144
ACAT1	11948	5918	7416	5335	12242	3115	27935	3536	18605	759	1378	6236	1905	7005	279	4146	794	3893	65421	12626	3926	8326	15115	10085	6829	5346	17394	10541	2406	2331	2453	3335	1936	1935	5514	23399	6044	9008	3601	6509	17730	4733	34333	3163	13114	3121	2886	5473	5076
ACAT2	28526	8286	3634	8090	9740	22507	10246	14501	17900	2024	2623	12999	2694	6204	429	5108	893	3545	21795	1191	4211	5028	3358	11019	3742	1927	3159	5731	2267	1930	2215	3356	1105	925	3617	4773	3373	7713	420	906	1477	6937	6915	4824	7843	4062	3209	4078	1776
ACBD3	10537	5594	8247	1595	3717	9410	1586	10243	5133	638	2155	5048	1139	8327	14929	5147	9309	2939	5685	9874	4571	7961	9006	6053	13251	7291	6536	10670	8560	9861	8387	8983	9380	8537	7888	5465	4611	10959	815	2396	4159	4265	5094	4430	19897	7986	4774	5622	3412
ACBD4	418	332	1209	554	680	1230	997	962	1804	3160	636	1218	295	1263	241	1213	428	496	4694	1753	1142	792	1122	504	1015	877	1183	1652	1111	1028	913	2183	1808	941	1354	1380	429	1214	394	907	1265	401	880	913	1733	2582	1975	544	627
ACBD5	18825	4644	8822	4300	11623	5355	4743	3396	6716	1367	1625	6233	1807	8500	4371	5929	3124	3217	18169	8241	4984	5023	4019	2860	4828	4202	6912	8195	2667	2406	2525	2396	2642	2404	2647	5942	1633	3382	807	2117	7832	2358	5060	1988	18053	8319	6210	1871	5865
ACBD6	2882	2159	2574	1575	3678	3662	1701	4183	4176	2379	3518	3187	2358	3696	1688	2308	1713	1466	1570	1874	2000	2244	2230	1526	3133	2099	2209	3285	2780	2729	1648	2450	3203	2388	1575	1297	683	1531	733	1342	5142	1775	1013	1360	5542	4750	2926	3217	1063
ACBD7	25	24	35	13	7	152	22	95	164	171	262	6	109	31	3	42	4	12	9	30	38	57	180	102	31	20	7	16	41	24	86	20	49	86	180	82	65	94	1	35	37	33	75	52	79	55	30	28	27
ACCS	1954	705	1837	296	441	1347	199	1342	711	4455	284	882	222	1203	208	1064	559	388	1468	632	933	956	328	261	770	537	528	1406	932	1056	866	1304	1677	1131	990	480	182	441	197	438	1116	346	449	633	1826	1737	1426	698	1505
ACCSL	11	1	3	125	14	127	0	70	6	3075	41	61	120	2	6	111	0	3	4	7	1	187	18	2	9	9	8	2	6	10	6	6	7	6	613	1	28	123	1	122	1	2	2	0	61	11	170	0	53
ACD	580	269	652	189	333	793	164	1187	541	2453	1083	1220	448	978	798	932	744	379	292	895	586	804	727	611	1122	548	426	1142	787	702	767	711	789	682	1307	312	282	734	117	647	491	138	125	339	3448	2665	1760	397	344
ACE	936	502	791	982	1163	1383	567	3620	871	9255	2850	5033	1397	822	342	1049	1052	1565	793	2639	707	2847	1120	878	10014	562	533	690	2782	3184	1907	1734	2132	4673	1497	1723	597	2159	464	3394	3626	410	1299	996	4409	4057	3258	746	218
ACE2	101	54	92	61	56	94	210	206	173	587	29	593	47	98	853	51	167	55	683	123	54	180	68	13	609	160	535	221	120	399	153	275	186	82	133	163	41	125	33	132	326	36	41	15	399	45	241	207	26
ACER1	34	36	10	26	7	148	0	19	8	1550	32	18	25	53	10	74	1	15	14	31	42	55	10	18	4	7	5	6	33	61	42	59	25	30	241	3	7	47	3	149	17	6	5	16	13	3	5	0	20
ACER2	3279	1417	1877	201	718	373	299	973	624	1698	447	1821	679	734	445	522	532	509	743	336	957	1933	528	289	763	459	557	924	904	918	632	874	1134	833	847	639	429	1040	184	589	1679	455	311	603	1761	935	677	180	488
ACER3	5037	1855	1219	910	3190	514	309	722	647	538	374	2771	615	381	437	398	369	764	805	2307	1321	3029	616	676	2129	695	794	1095	841	768	752	1067	618	722	2578	2146	2091	4499	768	779	2520	3404	1638	984	1386	566	353	593	1644
ACHE	83	57	173	273	252	611	90	553	422	4464	2046	142	657	97	1514	308	324	156	120	222	579	495	226	153	2828	805	2912	3707	217	504	86	42	117	598	778	75	49	271	17	881	131	29	31	176	191	107	412	33	2009
ACIN1	15530	6374	13839	4761	9843	33220	6606	31304	13725	7542	14784	28783	7579	14435	24102	16072	24483	5421	15029	11804	15274	22550	10355	6974	30303	21156	10734	33311	12346	14501	13327	15252	19146	17749	12187	8705	4970	11149	3579	8265	20064	3720	5746	5476	34501	25692	26389	8913	15344
ACKR1	810	1328	47	205	3503	481	41	13387	116	4123	103	1673	684	774	186	278	183	2225	57	4341	466	1191	32	49	13074	4133	27	7458	538	125	2297	793	69	1700	377	38	301	579	18	534	67	1127	28	140	181	118	1061	18	1264
ACKR2	475	537	620	150	974	658	1009	1681	1118	4511	213	627	273	240	51	285	69	159	4382	484	96	468	690	235	1234	1210	1800	572	97	91	393	127	267	780	1084	742	201	1145	91	437	257	244	1509	53	58	35	642	111	123
ACKR3	1531	1938	2752	1271	5637	8986	3092	23094	7340	1421	1312	1612	1637	1431	47008	1536	18988	593	7621	593	501	1456	3479	428	4343	1117	1454	1224	2858	2234	2298	2300	1151	10238	668	4862	553	2790	266	347	445	414	499	1171	1856	1328	1509	1429	505
ACKR4	5	0	0	0	0	0	0	6	0	4	0	5	0	0	0	0	0	2	0	0	0	0	0	0	7	2	0	0	0	1	0	0	0	0	0	1	0	1	0	0	0	0	0	0	0	0	0	0	0
ACLY	129792	47923	69906	67626	94517	58063	22205	51312	46845	6760	11170	48255	13786	75168	10810	49416	10218	27267	36646	26591	35578	27179	26640	27524	25540	13876	48686	41048	18104	19857	15597	37835	28024	21595	58673	49123	34692	88284	5511	13599	24829	35650	44460	42472	191175	132007	78727	13867	15439
ACMSD	9	5	1035	100	0	45	3518	22	1614	1165	16	34	25	3	16	15	89	11	25531	8	15	109	1437	7	0	9	1482	55	1	0	1	1	778	0	147	3930	5	35	88	89	10	2	8597	3	23	7	555	264	14
ACO1	4642	2609	3593	2931	9201	5779	10540	11708	13193	3113	3129	16683	2741	4187	2369	3349	2905	4873	56667	10041	7248	6932	4686	3642	12043	4217	6513	6832	5303	3805	4007	5077	3341	4265	5007	12183	3297	9360	1558	5113	7767	3020	10126	3720	3805	2349	2811	8819	4294
ACO2	25499	9421	15056	4495	10771	11279	10903	12984	15392	2675	2649	11121	2544	12105	9831	11363	7790	3911	16885	8154	4230	9004	10576	8099	10980	6031	11057	17034	5455	5771	6372	9508	5317	5741	10120	16549	8687	21785	1546	4679	7324	6706	9773	6359	34562	23985	19153	24789	4462
ACOD1	9	0	0	43	6	63	0	14	0	824	7	5	9	0	5	19	0	1	2	7	1	79	2	0	1	1	12	0	2	0	1	1	2	3	140	7	4	44	0	72	0	1	9	3	17	0	45	2	33
ACOT1	69	44	16	141	127	20	9	4	11	1	0	4	7	25	2	23	5	44	259	28	46	78	56	143	65	61	132	88	52	58	38	118	44	22	323	182	118	260	6	81	43	135	101	72	54	64	25	2	0
ACOT11	327	147	263	189	141	2754	183	2142	307	7115	1593	480	643	673	2774	741	3254	121	81	482	1015	651	201	55	250	367	115	140	791	1468	764	657	1018	740	1348	198	161	430	13	724	125	166	148	86	194	125	398	528	432
ACOT12	53	37	309	45	17	64	2094	22	1707	564	9	87	15	2	18	19	31	14	3717	4	13	81	258	6	5	3	79	56	61	126	35	42	372	91	120	917	26	52	65	152	131	7	1405	10	61	19	182	49	20
ACOT13	5994	2682	2700	2830	6082	1691	4053	1642	5087	636	1395	7188	3490	1976	1537	2036	1816	2911	8954	3646	2764	5511	6645	7644	2081	2068	4213	2477	828	811	730	992	623	799	3403	5526	3439	6557	1686	961	4131	2292	2768	1391	3092	1712	1030	2240	2272
ACOT2	2302	1058	635	925	1837	558	1303	989	1956	906	531	804	401	342	101	333	237	1525	5576	291	937	2865	2801	3541	1173	833	2246	1492	265	286	286	509	304	307	1909	2641	1687	3969	277	517	1015	1056	1406	601	290	292	299	265	138
ACOT4	3216	3816	1650	2731	3221	893	2731	686	1897	1063	542	3280	1249	154	26	174	114	805	7471	1366	242	1072	3341	4922	822	1070	2812	2475	273	210	192	88	215	171	2247	3642	2012	3437	54	274	435	1020	2728	351	129	126	228	252	78
ACOT6	2	10	6	13	16	6	7	8	6	325	1	6	16	0	8	32	3	2	599	9	5	22	5	3	3	5	40	26	1	1	4	0	8	2	70	41	9	23	1	22	1	1	13	0	22	7	3	10	7
ACOT7	2951	677	1114	1196	1730	5932	3281	5946	6667	2040	1170	1195	780	1478	884	1751	1358	844	1506	1496	873	1835	1690	1650	1701	767	726	1031	1579	1254	1411	1211	662	993	1376	1229	782	2305	131	683	678	919	1716	1474	6737	5295	5151	1164	1049
ACOT8	3180	1124	2349	2501	2803	2631	1665	2159	2776	3314	2243	4478	1742	3343	1250	3948	1283	1542	1850	3634	1668	2956	2535	4153	1371	1017	1604	2268	1668	1668	1318	1826	1718	1311	2706	2709	2171	5160	378	1184	2039	1519	1567	1386	4730	4532	4353	2392	1620
ACOT9	5170	1947	2996	2031	7605	6904	3089	4212	5445	556	149	6748	1003	2302	1909	1692	2365	2353	1961	1514	2019	5252	1834	2898	4369	2563	3446	4536	1145	807	643	297	482	1420	4116	4816	3455	7238	636	857	4416	2232	6064	6742	311	210	316	2116	2924
ACOX1	36253	5020	10988	12478	24695	8710	21076	7475	21836	2187	2125	13103	2800	13401	6788	9408	4226	6164	72292	28529	10824	13222	11160	10076	8209	3476	14494	15536	4321	4886	5074	6597	4047	4033	8628	19756	5838	14409	1592	4977	12918	4205	17384	5010	30566	16013	11696	5796	5842
ACOX2	246	146	823	208	363	3845	5874	3578	5120	3464	110	464	172	407	36	564	220	304	20899	538	247	986	409	148	528	253	556	162	74	36	103	40	1594	438	414	2109	53	160	235	1375	3724	60	1287	27	101	38	596	270	147
ACOX3	10522	2222	6102	2813	4009	2079	969	1995	2331	2255	526	1300	352	4651	2167	3452	1497	1454	2274	1678	2191	2033	1730	738	2374	1425	1341	3362	13868	13197	11118	17370	13164	9230	2483	1970	1089	2742	208	961	1739	1002	1778	1084	4011	4092	2901	2875	2100
ACOXL	352	577	639	164	821	259	12	113	37	1408	79	842	58	1392	28	1196	18	536	1	215	910	1798	107	238	884	160	101	131	150	466	234	450	257	82	992	553	191	654	140	450	1225	520	45	40	961	1017	761	50	349
ACP1	13407	4968	7304	5784	12424	7095	7276	5076	13819	714	1928	6162	3405	4287	2985	3569	2912	7371	5120	5550	4954	14251	13312	10146	3953	2844	11323	11507	2379	2653	2204	2149	2726	1890	8095	9266	11689	16218	1404	2280	13536	6259	6915	2538	9993	3562	2137	4731	3210
ACP2	2875	1041	2962	1294	3731	3898	1821	4518	3400	4005	1431	3426	1210	1699	1007	1654	928	1339	4780	3241	1606	1688	532	503	3117	1074	1504	3114	1151	1032	1011	944	1259	1800	3376	2539	1806	4281	242	939	1264	1441	2817	1050	1957	1850	1391	2238	1142
ACP4	47	43	30	154	28	98	3	33	29	3230	79	15	75	32	16	138	0	8	1	9	6	42	21	7	34	59	31	171	6	12	5	10	8	5	261	29	34	141	0	203	36	5	3	7	33	18	29	35	28
ACP5	1577	1573	816	366	3217	2298	1951	2907	3651	2093	280	3915	1208	2683	2376	2747	2353	1875	842	9296	259	2235	613	646	6105	350	1731	1086	1327	329	724	291	993	589	1556	4717	1285	3838	63	251	61	2469	1137	170	286	506	594	402	215
ACP6	1101	355	964	626	983	1311	339	654	564	2118	253	1304	313	2151	660	1718	585	870	1247	1591	1274	1153	773	856	1581	1472	1000	2513	978	846	660	1085	1114	832	1616	922	547	1296	258	720	2812	590	487	731	4122	4280	2786	964	1135
ACP7	5	4	18	77	3	234	1	114	27	5816	633	9	215	0	283	125	266	0	1	0	4	111	24	0	6	15	12	13	2	0	3	0	0	6	396	0	28	99	0	481	11	4	7	3	48	10	23	0	44
ACPP	550124	34579	45378	183911	370409	4522	1326	4415	2997	1751	188	23112	283	114750	6153	34192	2087	37325	6288	74089	217875	103114	100389	81142	117594	70037	121400	435597	19286	13911	17435	53569	10688	39340	16751	13928	12466	30444	7344	192005	338383	139224	15827	16313	51998	31466	18863	4350	20500
ACR	15	2	2	71	5	69	7	47	25	694	12	19	23	0	3	41	2	3	12	28	3	65	5	0	29	6	2	6	13	10	12	19	6	11	232	0	4	51	3	135	4	2	8	2	27	0	40	0	14
ACRBP	83	60	232	175	197	371	64	354	81	1809	158	684	78	458	695	628	954	155	99	312	63	422	244	155	349	174	167	423	187	185	137	530	499	307	826	159	83	280	155	868	1381	43	30	59	1018	692	605	106	335
ACRV1	92	63	241	181	216	39	0	11	0	1188	43	12	62	1	33	50	10	38	10	175	151	187	454	173	42	106	105	130	62	57	52	38	42	56	934	386	187	344	37	122	828	61	264	274	33	34	45	7	48
ACSBG1	140	32	57	106	9	634	52	308	139	5313	95	35	160	82	47	179	3	10	3	40	41	533	47	17	82	56	49	53	61	63	37	15	110	51	773	42	43	169	7	519	18	35	10	71	197	218	160	18	518
ACSBG2	3	10	3	60	0	178	5	58	9	3266	59	20	124	12	9	96	4	10	0	11	7	133	10	0	15	5	3	10	19	9	20	8	9	31	494	0	25	83	2	234	10	0	3	2	31	4	25	0	40
ACSF2	1176	596	3117	1807	2181	16476	7353	11819	10464	5013	341	4504	524	2579	5289	3057	4694	2301	9621	7176	847	5099	3454	2667	7649	5495	7450	10977	636	423	662	558	799	1008	1160	2422	572	1594	167	1115	2062	135	493	75	126	162	1013	829	589
ACSF3	1910	762	1993	316	892	3267	1189	3825	2682	1952	814	1712	505	3254	1557	4337	1407	834	1461	2235	1273	1186	629	629	2349	1353	1430	2875	1271	1238	955	1233	1744	1327	973	843	337	993	142	658	670	292	711	410	2457	2264	2264	879	1155
ACSL1	29964	10839	24648	23850	36419	46162	40777	43091	32603	1378	1707	27591	3990	37323	1741	31755	8168	19329	225720	49497	25311	41621	16187	9436	59337	31777	44190	81933	25922	22536	21112	22237	21027	20607	26360	66805	25925	43202	8571	8041	28417	6509	33094	7148	19311	12123	14977	17891	24537
ACSL3	360839	16173	40464	117984	133810	16543	12568	11153	17833	625	2565	46807	3954	54801	8215	25580	9923	22350	24453	40494	45483	27566	15435	32926	89533	60888	83961	253161	7991	13059	20172	22275	17519	11823	88834	45826	76455	136412	3704	16047	37584	46290	166601	71892	242322	121283	83990	20023	28473
ACSL4	1742	1029	1337	928	7611	9132	3184	10441	6154	329	2218	4856	3724	1302	1652	2071	4435	2830	2282	3319	1473	7596	1459	1195	18535	1909	1325	3802	1034	580	959	989	530	2584	659	2955	682	2238	685	986	2089	1229	1002	555	559	290	756	806	2124
ACSL5	1385	808	3288	1071	7201	7327	17354	6741	14196	1134	125	9078	1025	40780	98	21005	346	5357	29449	12751	1279	4454	4988	18647	9605	1793	5735	2526	2608	2061	2118	1311	1080	2616	19226	19489	8774	18267	2492	2771	9646	9936	37421	23464	3608	2051	2471	3091	3502
ACSL6	30	50	65	163	268	1489	379	979	803	2439	287	80	160	81	37	159	14	198	288	361	118	253	90	41	504	57	103	79	136	75	74	90	51	107	658	91	54	246	12	588	23	61	106	161	236	133	401	168	5730
ACSM1	2486	1123	4019	310	478	307	74	163	150	2653	80	11182	169	2441	74	1537	72	51631	4248	29543	12014	9367	6165	17183	29299	25180	17831	110035	8316	28245	6621	6161	31438	14227	9176	2676	2672	7756	222	899	958	3361	12590	17171	9812	50760	15109	12200	33699
ACSM2A	3	0	1064	64	11	82	4428	38	3413	1082	11	26	51	4	19	50	139	3	23454	7	44	60	474	1	9	10	915	95	1	0	4	1	871	1	168	2022	25	104	59	72	9	0	1045	1	59	0	673	223	24
ACSM2B	6	3	1541	117	12	55	8764	42	5443	1055	16	33	45	3	16	44	192	8	34543	18	49	54	1130	4	4	3	864	83	1	1	4	2	1237	5	197	4204	26	122	92	96	9	3	3509	1	55	188	821	361	42
ACSM3	9006	2177	888	89	154	538	1751	491	1891	761	62	1526	67	1807	101	1508	162	476	12772	2482	734	5193	24782	15765	1422	433	766	2707	200	292	326	882	551	336	5736	4241	7753	17537	2988	19855	36470	17816	3930	2071	75781	23366	8951	1272	15354
ACSM4	0	0	0	42	5	58	0	12	1	652	7	3	15	1	10	26	3	1	0	8	0	125	6	0	0	4	6	3	2	0	1	0	1	2	253	0	16	42	0	172	3	0	0	1	33	0	47	0	20
ACSM5	165	71	2008	223	355	341	3292	444	3330	3246	65	163	169	39	34	90	315	65	51414	273	124	192	644	10	83	43	1220	123	34	19	102	40	1490	100	475	2147	66	164	187	330	51	37	2462	14	122	91	1875	336	265
ACSM6	2	5	2	15	4	38	0	32	3	746	13	3	41	0	20	24	2	6	11	0	15	71	6	1	0	1	2	0	0	0	3	0	3	0	334	24	31	67	0	92	2	0	3	1	18	10	66	0	24
ACSS1	28260	5721	20273	4624	6389	1522	469	1231	927	3914	332	14536	402	5830	1747	5300	1691	3177	916	14877	3996	4337	1822	2366	3279	1833	2725	7261	8402	8493	7883	9804	12287	6910	7981	4376	4481	10838	420	1159	1993	5433	9713	6043	17857	18664	17075	16170	9312
ACSS2	6917	2340	3358	3985	4633	16651	4618	15066	5692	9544	1667	9241	1414	7675	3334	6876	5370	2964	17089	4366	2760	5622	2424	5044	6378	1520	2519	3098	4603	4103	3932	5078	4696	3348	4619	5128	3148	7673	535	1886	2332	1721	4531	4477	5103	6021	4548	3844	3095
ACSS3	689	326	1154	174	1672	329	5414	975	4105	1152	796	668	288	258	27	306	352	846	9769	933	871	1764	1722	411	2222	1142	1737	997	103	103	197	70	376	813	395	4232	301	599	104	169	586	205	2932	101	150	50	527	364	302
ACTA1	7	37	43	139	29	218	0	108	18	1025	59	4	39	22	28	55	5	1	4	5	13	37	15	10	11	9	9	9	7	12	12	5	19	27	250	12	19	70	0	145	11	1	5	1	19	10	48	1	8
ACTA2	10142	3076	3757	1876	13322	10352	3642	54131	6804	847	1212	2798	3044	15634	1756	7904	6743	1385	294	3649	26379	5311	2178	9268	19880	34206	1151	8332	8754	2427	3602	2659	4409	6744	3563	1548	1442	4269	183	334	505	746	419	630	1916	511	694	2802	640
ACTB	57955	22546	39007	9907	33114	44007	18034	103730	35936	1713	23881	34739	15694	64186	70648	58382	72010	16034	33197	38206	20957	32561	23222	17735	94633	30936	18996	22963	32322	26865	28788	45386	31631	36302	14083	23196	12642	33122	3894	10640	11420	10488	15710	12367	46680	25165	21246	26369	21631
ACTBL2	1	13	41	84	28	119	0	51	12	897	19	3	18	9	15	27	50	3	1	5	4	98	24	20	26	1	10	4	1	2	1	2	0	1	166	0	10	56	0	132	1	0	3	1	24	3	89	6	26
ACTC1	28	4	4	43	50	64	0	343	1	740	11	3	63	141	12	93	1	2	6	4	812	60	13	3	8	2107	6	196	4	7	22	19	7	22	235	0	42	109	1	80	1	2	1	0	34	16	5	2	27
ACTG1	37277	16600	32513	20097	45810	75030	30894	118990	60070	1466	30030	30167	20471	31622	35882	25128	29292	33035	49170	42654	25686	33608	112747	32262	51876	25280	50111	23394	25942	24151	23323	36186	25855	26686	34572	45107	35434	72475	11251	30352	41338	16996	21202	23728	148806	89034	64479	11715	14158
ACTG2	1368	99	99	108	2460	830	93	12303	415	2273	139	177	393	43633	698	4933	3364	248	16	111	31329	1064	69	493	3234	54089	54	460	1020	71	646	175	111	311	731	32	178	573	1	153	45	173	67	14	229	21	81	70	58
ACTL10	12	2	11	67	7	121	5	30	28	2095	82	15	71	759	54	905	12	145	17	252	595	230	59	314	89	66	39	160	67	66	60	128	50	98	378	133	48	279	9	169	73	271	155	111	13	0	8	2	17
ACTL6A	8995	4283	3226	9670	21676	20758	16921	17606	45188	467	5395	6575	6329	7857	8474	6092	6619	4106	3594	9123	4275	6572	25560	15586	4535	2813	3813	5150	2209	2016	1967	3098	1653	1995	7928	6266	8520	15492	2858	3561	9758	4604	7417	4050	8683	3983	1997	2661	4403
ACTL6B	21	3	18	145	4	4629	1155	5604	3906	3800	3840	199	1472	4	71	131	4	0	1	7	12	121	32	1	0	11	12	1	6	6	8	12	7	125	640	4	49	115	4	518	10	1	4	1	111	54	191	3	57
ACTL7A	0	1	5	55	0	135	0	44	2	2326	57	1	94	0	20	15	0	3	0	4	0	74	10	0	0	0	0	4	1	0	2	1	0	2	369	0	30	72	0	348	5	0	2	0	34	13	46	0	30
ACTL7B	14	5	7	100	4	179	16	50	17	2217	69	18	68	0	16	57	0	1	0	8	4	30	17	0	1	1	6	0	4	1	2	2	4	1	356	9	18	80	0	334	7	4	12	19	31	58	140	2	24
ACTL8	31	20	10	500	1121	219	123	102	184	1471	23	5	48	33	11	80	2	1	0	6	2	48	31	1	91	284	152	87	12	10	9	0	9	7	552	369	151	501	2	270	25	2	14	0	67	33	153	0	32
ACTL9	8	1	8	0	2	76	2	13	9	1892	39	7	49	0	21	12	0	0	0	2	0	32	7	0	0	0	4	0	1	0	1	1	1	0	209	0	15	29	1	248	3	0	1	0	9	9	0	2	18
ACTN1	7321	4513	9050	2547	9412	18244	7867	32476	15399	7585	6463	10446	5352	16106	20830	17947	35062	2942	13758	8127	11978	23855	18569	16274	24092	11431	8530	6972	9668	7475	6532	7701	6544	13600	10846	13157	6106	16233	779	7065	8085	2482	11625	3789	24543	13228	13225	3582	10184
ACTN2	25	31	82	297	165	372	4	117	22	2132	34	82	86	23	29	86	64	75	21	50	17	407	27	20	323	25	6	41	4	17	12	4	4	16	805	9	62	143	8	460	209	1	13	8	120	68	115	8	77
ACTN3	41	19	38	354	27	390	0	163	21	7149	193	35	285	0	44	211	12	13	11	23	8	200	44	5	6	26	23	21	23	10	27	15	25	24	1195	4	96	203	3	1103	36	0	6	2	56	12	145	1	78
ACTN4	37007	13164	21744	6159	13331	48446	14329	94640	32090	10391	21026	29871	7311	25679	72864	26019	50631	10601	22140	25370	18489	23487	11926	12544	67542	15891	13219	21787	18738	17283	16662	16448	12085	22772	7711	11354	4784	14797	1467	9031	10246	7209	10733	5870	43328	20353	20422	13483	10326
ACTR10	16457	7207	5137	4436	14537	7143	8675	6807	18962	600	3024	13179	5397	7397	2978	5561	2951	4793	6492	6556	6175	7169	8018	8587	7746	6735	12377	10633	2488	2206	2602	2886	2156	3408	9158	7529	9089	12766	2530	2739	9348	6958	6101	4487	17837	4852	2692	2350	2146
ACTR1A	10692	3484	5159	3619	7156	6522	3971	7815	7340	1654	3036	5061	2132	3895	3723	3514	4449	2557	4135	5723	3598	7140	4271	4444	8957	2740	2861	6305	5491	5120	5081	5193	4676	5688	4705	4073	3590	8981	854	3675	5602	3683	4910	4336	6816	7854	7234	6334	3843
ACTR1B	6334	2339	6603	1941	2177	9357	1921	7393	5791	3582	1864	3000	956	6050	5435	5478	3685	1995	2475	4533	2801	3004	2066	2877	3562	2617	2170	4433	2378	2253	2013	2577	2391	2297	2962	2222	1292	3752	596	1911	2411	1876	2853	1960	11557	11244	9494	3065	2966
ACTR2	23331	4405	6579	8733	23783	13051	6647	8871	15488	280	2909	12010	5915	8258	7139	4857	6045	6186	8260	7803	5599	10771	10471	7756	11752	3700	8497	11330	3321	3173	3265	3894	2709	3969	8629	10160	9512	21241	1023	2051	7495	6140	12865	3387	9145	3443	1898	4378	9509
ACTR3	17903	9064	8227	4716	14369	10211	3488	17674	9729	342	3737	10839	3617	7295	14917	6057	12342	5182	7492	8811	7778	11147	7019	9154	18066	6030	4596	9140	3875	3108	3548	3401	2735	4916	5028	5572	3806	9799	1370	3662	8939	7044	10209	6937	11404	4860	3826	3863	9977
ACTR3B	494	191	376	72	115	385	121	511	235	1215	165	449	278	557	347	760	300	116	209	262	200	428	221	235	338	192	84	471	147	168	118	199	149	187	412	155	127	312	49	342	532	150	92	180	1101	824	582	356	158
ACTR3C	308	64	296	91	226	206	126	55	173	505	45	240	90	283	49	347	74	116	530	69	130	327	246	229	154	72	168	290	32	33	33	58	48	32	171	161	53	94	54	165	502	126	277	143	818	412	358	113	167
ACTR5	1172	429	693	796	1145	2194	631	1159	1145	1992	893	2157	752	1009	323	931	422	324	545	1205	879	871	1100	829	794	440	502	1065	605	465	452	533	751	597	911	791	551	1623	228	596	2284	535	943	522	2481	1892	1167	676	1250
ACTR6	5856	2616	2471	2457	5738	2990	2221	2174	5883	674	1179	4544	2902	3153	1102	1768	1162	1625	3033	2845	2660	4447	6854	5461	2770	2398	3924	5397	734	760	836	1291	716	1031	4072	4582	4420	6712	1132	1754	7273	3349	2025	1782	7333	2239	1509	1615	1801
ACTR8	6229	2449	4562	2526	6152	3967	2385	4236	4876	2108	2502	3285	2423	2879	1896	2960	1836	1722	2260	4252	3263	6172	3093	3626	4207	1748	1688	4918	1401	1482	1597	3906	1901	2247	2862	2405	1662	4675	958	3401	8543	1348	2534	2046	8426	5608	3091	1559	2305
ACTRT1	0	0	1	68	8	28	0	13	1	612	23	25	47	0	6	34	18	0	0	4	0	28	10	0	1	0	11	0	7	14	10	9	16	7	119	5	14	12	0	72	9	4	0	1	19	22	62	0	6
ACTRT2	8	1	2	78	0	137	0	36	11	1257	27	16	42	0	6	19	1	2	2	0	1	50	33	0	0	7	0	0	0	1	4	0	0	0	233	0	26	41	4	277	1	0	0	1	10	3	64	0	35
ACTRT3	173	198	175	143	44	362	68	218	241	1518	158	293	132	132	346	233	1426	40	227	93	100	625	261	244	222	182	105	268	91	95	93	118	78	156	360	93	121	354	23	187	107	33	199	44	43	34	1	137	64
ACVR1	4967	1470	2718	1402	2881	1949	817	2530	2216	874	446	2452	568	2654	6734	1590	6827	884	2988	2168	2347	2208	1300	1517	2680	875	1048	1998	1172	1199	1190	1398	1410	2883	1171	1080	658	1743	233	916	1979	1247	1671	881	1415	726	667	621	865
ACVR1B	6863	2614	7323	7727	8341	5129	2206	6794	4746	2552	1558	4379	1056	5948	2198	5050	3071	2144	6644	9304	3041	3558	1584	1758	5219	2281	3607	5337	3106	3076	2784	4163	3899	3150	3767	4164	2406	5625	1048	3375	6303	1812	3733	2821	19914	13154	11000	1489	1413
ACVR1C	96	23	27	28	191	64	32	223	55	505	43	49	20	54	3157	52	2203	4	605	27	29	135	26	11	46	88	73	96	172	237	129	91	319	165	106	111	28	48	4	62	13	8	52	5	34	15	3	8	121
ACVR2A	19754	4024	5815	4279	8363	3677	3377	2916	4623	1102	3196	4381	5837	4115	2888	1733	1950	3317	4603	2373	3755	9583	4133	4433	3055	3068	2551	3818	3043	3183	2237	4109	2621	2389	1576	3027	1814	2809	2875	2604	9517	5456	5304	2282	2768	993	694	847	2170
ACVR2B	444	209	880	221	277	1655	225	1405	589	5173	2758	1922	925	1375	1190	1165	1096	214	1431	548	808	576	501	203	767	454	490	773	1052	1323	824	2300	1804	1083	1883	554	348	673	170	1057	1158	340	344	582	1941	1786	1674	351	359
ACVRL1	1064	402	391	283	1944	748	265	2099	485	2108	167	3437	363	348	296	826	618	825	596	1123	356	3616	129	258	12675	303	151	733	729	531	743	547	287	971	529	412	274	1013	13	373	39	251	321	253	491	438	761	169	194
ACY1	4441	2563	3609	5735	5764	1490	7828	1697	6442	3562	283	1364	305	6474	828	6815	990	1486	26388	3476	1700	1905	2699	3289	1958	2133	3991	3262	648	439	588	934	951	397	1798	6247	1220	3147	1436	2478	3160	2058	4950	1901	9475	9191	8483	1259	969
ACY3	0	8	21	47	25	199	138	28	208	2084	49	21	88	1	14	42	10	9	737	322	4	306	193	59	32	36	132	10	4	1	3	4	55	4	362	34	6	121	5	526	26	0	14	1	17	4	86	8	19
ACYP1	1254	799	1216	276	520	1085	569	1596	2642	505	4642	1737	1262	670	361	763	278	596	249	745	555	1367	1951	1146	889	861	785	1457	283	245	294	354	402	344	1110	1010	582	1220	365	384	1116	387	419	455	4346	2442	1152	574	434
ACYP2	1138	559	509	244	1127	406	384	486	624	638	107	714	341	262	175	269	130	362	592	286	632	1044	567	741	504	328	550	565	589	659	569	887	327	337	586	684	620	609	226	318	766	815	337	422	512	213	272	319	279
ADA	166	144	185	359	1070	698	324	730	1111	4065	136	325	183	344	445	226	530	185	401	610	90	381	655	154	738	168	197	306	611	320	417	267	258	706	556	395	317	679	247	404	276	101	127	93	145	141	415	195	321
ADA2	1928	1245	1688	2081	30359	4002	4796	2325	4690	1698	387	3086	3217	967	251	749	528	4587	3839	7608	718	7616	1170	1299	4498	344	3114	1650	685	250	604	406	531	1108	1751	7200	2702	11107	123	464	639	1661	1738	493	690	742	860	469	1336
ADAD1	1	0	0	5	0	23	0	17	5	688	0	0	13	0	4	18	0	0	2	1	1	17	4	0	0	1	1	0	0	2	3	1	0	1	71	0	4	26	0	30	2	0	0	1	23	0	2	0	11
ADAD2	7	15	12	72	37	81	0	53	7	2195	43	26	56	0	33	35	10	8	2	10	1	138	38	2	2	6	6	4	9	6	12	8	6	10	328	5	6	77	0	317	3	0	1	0	25	50	80	2	33
ADAL	1517	582	836	594	907	580	569	521	805	239	219	995	399	720	256	580	287	278	786	1009	503	898	1117	1158	534	398	413	669	221	167	218	295	316	299	448	499	467	640	158	195	799	595	679	363	1487	1293	710	937	919
ADAM10	76544	15513	24725	23683	50147	20207	9299	16222	21685	610	4156	24830	7036	15144	23230	10961	20494	13870	18515	27686	25760	25412	19051	14464	26799	9088	14385	20078	8493	7756	8435	9806	9574	11503	19534	22372	15865	36479	3607	7001	23802	23829	21888	16078	35268	18392	10367	13922	14587
ADAM11	31	16	31	404	49	1280	114	866	350	7478	431	160	340	48	53	466	37	36	6	65	198	224	68	23	45	47	51	51	87	57	61	30	91	76	1061	49	45	266	26	916	115	12	19	8	188	342	175	8	94
ADAM12	804	402	354	122	645	1141	74	2550	159	1880	195	65	841	779	932	751	6764	100	94	196	49	230	99	304	252	190	84	329	297	136	152	67	106	1962	1333	445	134	393	37	335	865	13	61	31	258	183	181	167	400
ADAM15	19918	6906	26448	11465	8257	10050	3413	11302	5795	12119	5146	6526	2866	28435	10356	26836	8422	6324	1863	19270	6877	6745	4810	7773	14408	7064	8238	10162	17439	17910	17238	22459	12641	14127	12914	14857	8166	22013	1339	5176	6016	4090	5269	4379	29120	40150	35988	8542	7286
ADAM17	8684	3803	6612	5055	12460	13760	5341	11027	12066	2309	4718	12187	6268	4572	23067	3681	12622	4882	3409	5391	3641	14718	11544	6379	13173	4721	7578	10742	3791	4091	3921	4316	4099	5180	5763	6605	4537	8289	985	2072	6803	3753	4791	3015	10741	7458	5455	6199	5723
ADAM18	10	27	0	22	36	22	0	6	0	605	11	1	13	0	4	14	1	38	0	1	32	28	58	15	0	0	8	8	3	1	1	0	1	3	96	4	20	37	1	51	0	21	48	109	24	3	1	0	11
ADAM19	481	564	925	249	1218	1868	453	2695	1702	5456	255	575	895	875	872	940	3617	349	3009	923	503	1217	433	288	2074	468	385	632	637	221	335	136	477	670	898	221	199	670	69	579	89	133	504	102	318	221	647	265	1442
ADAM2	4560	907	2434	867	1600	24	0	4	0	628	12	2	14	11	4	16	3	597	26	6	200	639	1298	2450	613	1195	4930	2262	266	720	202	183	1945	413	6450	1585	2409	1925	27	117	285	10745	4926	5226	20025	10778	5623	483	40
ADAM20	708	332	1380	137	115	781	60	270	193	1605	363	2139	282	877	971	838	793	74	946	220	309	701	690	111	164	136	285	285	81	126	88	95	493	150	987	325	124	272	50	175	466	82	135	237	4324	5283	3140	164	256
ADAM21	9	16	9	69	82	97	40	128	64	1430	79	81	72	120	46	206	21	0	5	75	62	134	247	143	24	13	8	42	4	5	13	13	13	8	482	141	79	145	2	65	9	51	1134	213	81	14	132	34	70
ADAM22	958	385	540	192	439	2541	1142	2991	2576	2176	2178	1382	2236	533	78	683	1175	216	166	526	1836	800	238	386	493	1152	205	777	233	194	282	130	308	5190	636	225	217	488	118	397	2418	101	38	53	3867	1442	1036	2028	738
ADAM23	66	100	54	71	562	413	148	803	643	1592	139	222	112	186	1880	216	6525	130	8	317	245	322	22	35	386	199	36	145	48	18	54	22	48	342	332	43	45	230	10	155	123	81	33	22	108	28	25	72	106
ADAM28	1338	467	1200	781	3391	3772	873	2313	1608	1796	2926	1232	1869	540	2811	723	613	782	79	1184	816	2832	232	377	688	538	481	1679	474	474	448	746	1240	635	2395	1620	627	1996	89	185	1069	438	276	572	1192	458	330	200	1387
ADAM29	76	15	14	34	20	126	0	59	6	1209	20	15	10	0	9	81	0	10	1	12	4	132	16	1	0	2	3	0	1	4	8	2	1	1	363	11	28	106	0	226	1	1	3	0	79	0	49	0	30
ADAM30	0	0	1	67	0	51	1	13	1	1691	19	6	37	0	12	53	0	0	7	0	0	67	16	3	1	9	19	1	11	11	26	6	63	16	214	0	8	58	0	129	0	5	3	0	31	2	109	0	21
ADAM32	1175	1220	626	429	1811	155	122	141	283	966	76	906	603	453	169	311	236	460	114	234	415	848	655	418	744	1180	1365	1628	229	293	328	91	289	353	1020	638	799	799	1347	792	4229	2203	666	489	1672	817	475	44	478
ADAM33	666	435	225	204	403	549	13	977	56	5300	173	414	374	1143	109	1046	344	161	21	447	1495	720	54	94	248	420	26	231	224	134	673	214	116	836	1238	76	82	480	9	454	107	57	2	13	123	129	339	15	80
ADAM7	3344	66	787	258	918	6	3	4	4	834	5	440	15	110	8	105	0	8	5	36	932	42	4	4	154	220	586	984	175	113	135	175	60	18	274	44	186	345	71	24	36	132	4	4	314	116	87	367	392
ADAM8	395	357	1582	360	390	2739	202	1404	575	2885	269	997	555	353	1563	1451	2164	567	521	692	232	1110	332	117	1942	316	1358	574	371	250	210	182	630	335	2023	2067	337	880	58	822	408	52	120	86	589	1013	1336	141	1927
ADAM9	63981	14832	28079	13384	33340	11435	4788	17181	11414	1134	2924	17838	6240	23474	24576	17955	29505	15485	8946	35944	17256	15534	8632	7025	53233	28628	32951	65532	9329	8405	8839	5317	6377	12157	29571	19535	19649	38457	3339	6209	17422	37465	30866	17440	51569	22292	14702	8009	13782
ADAMDEC1	107	17	77	535	11538	868	685	676	1297	463	49	33	992	36	31	52	108	363	18	787	89	106	77	603	191	66	143	283	71	99	96	30	31	210	457	825	172	981	15	29	14	412	62	223	350	190	249	358	182
ADAMTS1	39330	26561	24043	2171	11338	2671	2724	18142	2664	3726	736	7520	2873	10232	9713	12658	5233	2927	6974	4644	4240	9328	1197	498	29006	7754	4340	13940	3760	3929	5151	3035	1139	22148	10426	27997	11300	40742	882	17576	11392	1592	2844	765	8742	3780	6097	2613	1728
ADAMTS10	1079	588	1750	256	302	931	112	1490	1114	6933	682	922	690	312	212	641	1388	209	367	744	784	979	296	273	814	304	377	713	516	363	663	422	582	2319	1088	234	112	445	100	889	408	108	45	106	302	253	793	186	577
ADAMTS12	1923	705	5575	1526	1895	2688	2075	2767	4651	6288	256	769	910	1002	1261	1253	9091	830	268	1267	446	1069	2245	2747	1839	286	1414	1196	3496	1495	1517	631	2050	1034	2685	3365	481	841	116	739	141	116	1899	433	1276	744	1657	2701	251
ADAMTS13	125	63	190	456	127	1391	227	939	415	13637	861	509	561	854	250	1070	624	57	1157	112	156	758	219	112	316	264	259	645	512	621	340	617	1427	468	2166	306	168	437	128	1842	1209	65	310	113	1789	1961	1872	835	267
ADAMTS14	85	242	148	381	29	1214	101	1370	284	3878	148	29	643	87	172	295	1547	31	9	43	14	420	30	13	218	33	13	85	94	50	47	29	111	210	1699	23	95	289	2	699	15	22	24	2	142	107	259	57	127
ADAMTS15	250	169	89	221	483	372	54	1046	162	5170	213	352	299	89	50	146	99	143	17	173	61	495	71	64	957	126	28	85	184	263	231	92	128	664	924	41	64	267	2	567	140	92	47	10	94	89	210	256	90
ADAMTS16	30	133	18	171	19	328	36	421	181	4303	85	56	226	59	82	201	462	38	1	16	50	205	53	6	6	12	93	9	4	3	12	5	10	30	608	25	24	132	0	491	8	2	11	1	58	22	208	11	68
ADAMTS17	217	267	739	835	2322	370	1054	162	845	5658	1122	4656	1924	597	2087	900	1621	851	3518	441	247	3780	593	251	601	298	1837	980	24	14	19	23	221	169	558	916	286	514	324	909	1414	643	1487	201	249	195	504	307	621
ADAMTS18	144	88	25	100	263	553	370	1143	780	1849	275	59	449	168	37	373	69	8	0	18	42	192	36	15	15	43	18	15	10	1	34	5	0	210	540	41	117	366	3	213	45	5	8	30	66	60	147	77	72
ADAMTS19	43	13	18	43	10	129	27	39	64	1132	20	5	39	25	6	64	0	13	0	146	38	79	13	3	8	25	3	1	7	3	7	3	10	15	343	146	11	89	1	240	22	4	8	11	86	28	70	0	28
ADAMTS2	2850	2300	7218	1767	2486	2861	2083	5796	5365	8068	724	1128	1201	2016	2655	2820	13282	610	1007	2760	596	1220	956	1669	3081	807	780	1081	3645	2060	2591	601	6501	6763	1848	1903	467	1363	168	1155	372	123	1321	205	1713	965	2563	2506	1423
ADAMTS20	45	19	8	63	14	121	0	28	11	2361	32	8	45	15	1892	91	1707	1	1	2	2	55	28	1	2	7	6	23	26	37	22	5	52	120	291	12	4	73	2	264	5	4	6	5	122	8	24	4	60
ADAMTS3	830	250	78	177	1157	156	172	278	260	1787	22	258	167	148	50	217	181	190	236	478	332	670	510	298	695	344	349	1661	78	54	86	42	37	390	305	114	113	317	19	155	398	682	697	278	1833	1030	598	962	882
ADAMTS4	1016	1885	2378	817	687	1045	826	2968	1102	7926	326	788	743	3675	1578	1823	2746	337	8265	526	689	472	229	106	6169	1023	686	3092	3720	3187	2853	1973	1183	23904	1286	1035	192	615	183	1058	201	207	1112	302	2785	1843	3019	798	656
ADAMTS5	650	538	2883	1013	1415	1020	1331	4653	2756	3064	567	2256	438	969	753	689	1937	381	1037	512	721	775	589	102	1664	357	545	1247	561	377	1247	958	702	844	550	1203	365	1187	25	446	48	183	857	596	624	455	1238	592	287
ADAMTS6	162	246	183	63	215	717	222	926	564	941	238	710	437	483	155	409	622	199	153	134	383	582	196	145	425	242	128	223	79	59	135	42	61	203	254	198	130	516	77	147	84	71	45	91	163	109	87	120	215
ADAMTS7	41	44	110	78	163	138	45	155	101	1960	41	47	75	50	83	65	256	17	20	38	23	82	41	14	127	13	17	41	138	43	60	64	126	175	271	65	28	112	4	221	9	4	24	12	44	92	91	35	75
ADAMTS8	45	40	67	170	86	220	0	127	32	5006	142	643	133	640	45	423	14	541	0	68	364	1202	44	6	9910	1065	58	1269	182	129	109	92	15	173	960	9	56	143	0	581	5	9	63	15	34	38	125	70	64
ADAMTS9	6598	4108	5804	1542	6030	1535	588	11499	914	5394	631	4198	1138	4984	1236	2549	2502	823	2962	1961	2708	3431	566	480	20739	4551	2224	22865	3967	5195	4573	2914	1357	25191	4286	1692	779	1778	307	715	837	1194	3752	2343	4737	2645	3359	2175	2519
ADAMTSL1	635	288	547	517	1063	935	157	2694	408	9087	647	270	550	205	95	422	237	196	225	384	457	1336	85	37	334	394	172	619	134	35	253	209	124	1117	1159	283	163	687	12	1373	835	177	187	137	168644	56679	67515	127	327
ADAMTSL2	928	88	1617	914	641	2728	1173	2553	2716	11941	1388	1592	959	251	254	562	678	305	2559	1261	302	1702	517	888	1895	93	683	507	1463	1386	1650	879	1400	1453	1725	1344	164	754	219	1585	155	115	992	276	271	149	606	1262	187
ADAMTSL3	3444	2219	963	3765	7057	697	1686	2539	2299	6022	2472	3172	905	1137	843	1107	938	2854	5919	4757	2769	3597	1946	924	6290	1421	3026	1613	1512	1324	2903	417	1180	11558	4713	2859	4051	6332	129	580	4529	1026	1707	448	676	210	459	284	428
ADAMTSL4	312	278	781	548	683	1177	439	3369	1411	14113	809	1733	631	612	1454	1164	3244	734	2005	912	570	2248	593	57	6517	698	890	524	473	368	678	171	817	896	1720	1044	208	742	85	1629	235	114	556	16	167	183	1037	200	313
ADAMTSL5	54	11	47	45	23	283	6	82	56	3673	97	204	132	39	142	168	96	25	92	81	46	90	44	12	87	58	45	114	105	71	73	99	88	87	547	33	11	113	9	405	30	1	7	3	29	17	118	20	53
ADAP1	134	111	189	260	271	330	70	286	177	5072	378	682	431	388	832	735	1264	180	174	423	256	781	247	101	774	248	427	156	337	235	267	307	199	272	1197	168	103	382	27	968	168	31	138	237	2354	2687	2832	1039	888
ADAP2	835	583	1074	401	1750	1451	599	1693	1149	2574	146	1345	562	660	343	1193	1396	297	495	1352	587	746	199	288	1165	247	213	619	1020	730	825	672	985	2106	538	474	337	771	82	690	1080	283	549	227	445	416	981	344	871
ADAR	36117	11001	25688	22119	45957	61579	17041	72462	31962	8085	30882	49401	18784	44999	48141	34770	40639	19592	25993	34236	27042	28071	22762	22745	54488	18645	20194	48269	43437	48457	39950	59445	28732	44360	26950	23432	16728	37522	5199	21500	41769	14425	16315	15544	72699	55052	44160	36951	26374
ADARB1	3480	1223	2763	708	1722	2166	621	3331	1636	4699	1550	6830	1045	3607	938	3093	2476	1632	1155	1999	1846	6830	1441	1547	9813	1400	723	2047	3607	4216	2942	2393	4896	3945	2700	2053	1142	2541	718	2798	6582	736	753	827	15924	13352	8197	874	2088
ADARB2	310	13	44	120	30	102	0	24	10	4127	255	58	208	12	46	57	0	6	3	133	20	136	43	13	101	18	9	59	64	63	48	47	248	338	588	83	68	237	13	457	21	214	12	281	1382	2749	1787	23	247
ADAT1	11512	2873	6636	1454	3011	5916	2202	3478	4002	1107	1013	3731	1351	9163	2739	7346	2941	1261	2214	3743	2014	3118	2398	2988	3724	2052	2443	6921	1108	971	1046	1349	1363	1340	3440	2378	2115	4836	589	1187	3117	1121	1891	1062	9592	11143	12895	1927	4098
ADAT2	800	333	1171	821	1329	1073	330	554	657	228	30	408	85	793	273	571	503	307	549	931	393	469	529	283	475	313	313	532	51	79	50	84	159	84	2071	2440	1164	2049	130	129	1183	303	390	208	1790	1811	686	396	881
ADAT3	93	33	135	21	8	194	23	168	40	1427	98	150	119	106	72	213	64	24	25	39	62	60	12	16	123	71	55	154	375	300	263	364	619	258	148	125	50	153	8	239	34	28	13	48	83	112	143	152	38
ADCK1	1358	590	731	383	509	730	209	859	501	3204	392	1090	205	1115	195	1360	244	234	306	760	527	673	422	545	797	465	545	634	394	296	351	611	515	394	1542	599	571	1682	46	514	650	264	410	351	1241	1648	1416	465	344
ADCK2	5072	1792	6313	6857	4769	3033	1006	2715	2234	5193	1917	3275	1095	21283	8981	22436	6885	1655	1925	6184	3879	3322	3049	3967	2717	2057	2249	3860	6165	6974	5602	7155	3405	3664	4619	3839	2378	6081	932	2909	2893	795	1740	1377	13820	13947	14130	4677	1866
ADCK5	487	405	489	1015	638	1530	552	1947	1519	3833	654	1095	356	1233	1079	1606	841	295	283	499	388	795	303	398	509	475	322	643	942	1169	949	1031	1073	880	832	354	262	611	87	495	280	121	280	208	1159	1403	1384	299	401
ADCY1	436	97	1079	902	575	2380	1268	3114	2264	7746	5004	1315	1659	131	116	480	371	223	3751	524	697	543	1126	350	189	168	687	214	178	159	200	286	487	268	2399	1807	363	1123	56	1131	217	374	1749	1847	1162	1311	1840	403	427
ADCY10	841	314	340	185	50	296	367	192	316	5114	122	165	164	145	45	206	30	70	700	58	83	336	192	145	63	56	85	108	109	149	112	104	572	85	680	166	126	270	568	1010	2418	64	375	99	2145	1334	997	56	191
ADCY2	137	60	29	249	168	912	109	1006	236	3730	1460	151	396	379	1608	748	197	441	22	5056	2407	532	39	148	145	840	72	504	343	89	726	142	5	4983	2219	582	614	2393	5	423	2211	183	79	379	103	13	177	109	417
ADCY3	3272	1437	5446	2329	5075	7131	1649	7863	3833	8212	3846	3094	2479	3979	5366	4662	6640	1374	712	5656	2860	2932	2003	2260	5686	2774	1066	4122	4707	3913	4853	5985	2036	7697	2916	2318	1575	3805	492	1457	2529	965	788	1271	18094	22330	19587	1520	2035
ADCY4	2316	927	662	374	816	727	80	1606	179	6851	203	1674	285	237	248	547	778	261	155	1060	373	1391	118	40	3057	267	75	1218	761	391	1355	755	700	2368	1488	125	154	521	13	641	56	138	72	119	340	462	867	140	726
ADCY5	1952	284	1394	553	655	50419	6036	24856	10916	9677	2315	252	2878	1604	60	1509	102	100	589	366	2218	1073	255	261	389	951	99	265	882	1076	955	2492	1406	2243	1644	137	193	383	14	1103	233	90	120	106	350	486	910	57	182
ADCY6	10974	2238	7649	3492	3775	9400	1439	9928	3045	9485	2791	5371	1365	10397	3025	12487	3968	1947	1474	7847	6836	7871	2209	3763	6872	4697	2659	8666	7710	9765	6350	13810	9713	6676	6408	3578	1808	5385	468	4464	6591	2493	2393	3434	17069	19365	18152	2787	3383
ADCY7	945	865	1464	607	3001	4923	925	5771	1059	4085	254	2222	740	517	7348	1319	8036	1079	400	3521	430	3935	391	303	2994	248	199	514	1178	672	1204	651	1073	2116	1219	726	473	1730	87	757	702	337	373	142	412	381	806	320	3994
ADCY8	8	12	9	358	38	339	9	105	32	3918	70	8	88	3	39	142	6	10	0	10	22	205	35	0	26	8	20	2	1	2	5	0	0	0	788	15	66	102	4	770	4	3	12	1	84	11	189	0	59
ADCY9	2733	1076	4067	1227	1438	10279	3197	11279	6850	7162	2422	6620	1245	2724	3457	3079	3753	1359	3029	3463	1674	4955	1357	1293	7501	1545	1540	2413	4656	6242	4250	7450	6765	5497	2054	2152	892	1968	310	2435	3176	617	1683	706	4324	4026	4819	1247	570
ADCYAP1	2	3	1	26	80	118	0	192	2	1092	144	1	124	4	6	1	1	2	0	2	1	47	5	0	46	29	2	15	3	0	0	0	0	4	177	0	7	28	3	107	2	0	0	1	6	0	28	0	2
ADCYAP1R1	42	19	45	126	34	167	0	144	15	5652	118	41	193	65	52	241	38	19	48	36	109	217	56	7	51	94	21	10	85	21	84	8	21	76	1274	9	122	176	1	610	14	7	9	2	103	76	122	4	69
ADD1	34487	8956	15203	9261	25268	14786	7359	19951	15074	1911	6198	13689	4325	21363	19755	18105	20684	7710	10711	20466	16461	17284	11255	8926	31662	11344	7700	23889	14336	13215	12826	15070	15388	17086	7140	7321	4614	11722	1557	5014	11603	11748	12010	8662	20639	13615	10804	9630	20656
ADD2	118	205	41	200	129	1232	196	1303	552	4679	8782	405	2962	45	64	187	191	222	447	233	271	250	67	9	502	68	76	143	143	13	51	37	67	56	656	125	92	324	9	419	72	206	497	505	758	1341	1424	15	4273
ADD3	20027	2431	4199	4966	17872	4384	2046	8340	3019	462	1460	33710	4736	10142	9069	6280	8284	3257	4716	9381	2452	9385	2035	2423	21784	22731	30172	19171	12453	10795	9391	5558	7262	12481	1902	5493	4074	8242	3923	6628	25801	2488	4520	3774	2175	1295	1164	2798	8520
ADGB	3	14	0	40	6	65	5	27	7	709	10	21	18	6	18	36	0	17	1	12	29	1948	255	144	262	9	5	2	2	0	6	2	1	7	315	11	47	63	0	68	1	1	1	0	52	5	49	3	23
ADGRA1	25	8	29	190	18	362	0	92	24	3829	131	3	132	2	60	208	6	5	35	22	4	153	32	0	18	15	12	9	1	1	11	2	36	5	898	10	34	157	0	905	13	0	12	1	36	0	41	0	71
ADGRA2	1329	922	2008	702	909	1301	255	5442	1676	8002	650	699	503	2332	606	3400	2562	143	227	1185	3025	848	200	1843	2853	1554	87	721	3317	2117	3011	1604	3078	8358	1707	335	240	897	59	812	255	305	117	270	565	650	1179	834	423
ADGRA3	8588	2565	13197	7694	8764	7023	6705	4755	11277	1033	769	5535	1643	6187	3600	5220	3964	1896	35246	7685	6297	6580	5793	2917	3750	2834	3423	3375	2396	3212	2737	7771	3535	3198	4344	5189	2015	3757	1013	2523	10860	3104	14259	2590	9014	8190	8190	2519	3356
ADGRB1	131	65	81	1422	625	13436	3816	19492	7853	10909	585	187	825	711	246	607	537	58	25	255	244	852	729	165	326	320	155	554	222	109	214	112	77	213	1634	48	74	374	53	1309	536	19	22	24	249	149	296	21	224
ADGRB2	153	118	420	368	88	2476	255	2313	704	10958	3216	169	1339	316	403	546	1015	60	11	496	247	537	310	160	110	253	55	110	228	143	214	425	168	991	1907	85	100	360	37	1228	193	28	21	82	1433	1931	1761	87	137
ADGRB3	53	103	240	94	79	489	975	408	1998	2364	3454	668	1089	106	20	152	140	259	236	62	443	1344	71	10	1274	453	97	183	104	139	173	101	154	67	229	344	43	137	25	86	6	32	62	18	210	81	117	26	63
ADGRD1	596	487	1300	304	380	408	415	2344	1765	7150	213	1562	392	629	86	423	337	750	6583	377	262	3707	1516	175	5237	379	1345	278	45	46	300	68	390	931	735	765	51	410	59	870	138	193	274	79	263	85	464	203	193
ADGRD2	12	10	32	197	27	445	0	117	10	9610	537	34	386	0	26	103	4	9	1	10	134	140	25	1	0	88	9	5	3	0	12	1	0	4	1343	35	70	201	3	1135	9	1	10	1	60	10	191	1	67
ADGRE1	52	32	34	64	1079	104	79	103	59	3580	68	183	137	14	28	136	10	85	95	39	16	413	20	7	935	21	54	49	13	4	7	0	20	15	429	108	30	226	6	224	52	64	216	31	98	56	104	6	786
ADGRE2	365	214	435	316	3297	598	201	648	310	4695	148	488	459	130	2870	738	2136	347	330	735	195	1220	107	69	2528	254	278	573	230	86	220	114	204	577	673	230	114	472	11	594	90	245	228	95	148	126	305	231	456
ADGRE3	26	29	41	128	172	131	51	131	109	1729	21	195	159	12	20	169	5	329	67	37	19	559	38	3	940	8	59	51	11	3	2	1	6	9	291	156	35	124	9	404	18	14	17	13	56	27	28	5	971
ADGRE5	1080	589	751	1016	4686	1547	627	4931	1338	5767	389	4657	686	644	1922	1481	1885	1431	731	3278	1204	4817	1372	1185	13111	881	787	1788	1565	671	957	534	1010	1521	1092	1238	800	2183	149	1070	811	686	889	568	235	174	488	3102	1865
ADGRF1	721	568	8140	104	38	3230	57	1742	268	2385	110	354	172	40	464	345	264	642	9	1068	274	1680	74	127	897	325	678	437	106	259	34	97	590	557	329	60	30	90	58	115	76	23726	350	3748	127	4	96	1102	222
ADGRF2	0	6	9	97	1	206	68	82	180	2743	60	6	64	4	130	107	248	10	1	9	7	172	28	5	12	8	17	0	38	48	38	28	83	52	280	0	24	59	1	117	2	7	3	3	66	0	97	3	43
ADGRF3	36	8	24	211	10	453	12	163	41	7018	158	32	216	16	71	195	53	16	12	22	5	229	25	1	18	19	10	23	32	46	35	110	61	33	950	2	55	122	3	644	26	6	10	19	149	109	216	13	130
ADGRF4	47	241	64	35	7	58	1	45	23	1878	15	73	54	14	2176	31	1208	22	7	8	17	140	39	48	33	14	151	54	37	29	30	11	58	46	225	38	10	77	0	61	3	0	2	1	59	10	44	7	25
ADGRF5	105640	26620	21748	1612	11504	5403	1569	7693	2477	2207	1541	19713	2385	1111	1008	1159	1684	9538	4427	4132	872	26362	2431	1053	59755	4257	9606	31159	5128	3054	4494	4031	2482	10631	1485	3190	1629	5957	141	499	389	1321	14200	5004	2070	1018	612	9679	1120
ADGRG1	3594	1931	5049	597	798	9681	911	26306	2745	2831	3525	3027	864	5446	14977	4496	22707	1338	385	5660	3714	3192	1335	1906	9305	1974	846	1995	3126	3107	3610	6331	2724	5551	2991	2245	1429	3656	203	1898	1195	543	1193	1426	2542	3810	2437	4242	843
ADGRG2	67	0	32	65	652	142	43	184	74	872	32	98749	289	239	41	97	40	624	693	261	687	131	84	1107	1136	1086	95	1983	520	512	739	116	327	309	238	37	14	78	109	227	118	303	626	362	30	13	7	101	223
ADGRG3	60	248	165	96	298	310	72	280	164	2370	73	761	129	103	169	1037	148	338	123	73	54	1799	122	23	3133	49	131	146	66	24	53	30	64	64	627	164	91	295	30	320	38	28	71	11	96	92	273	21	3759
ADGRG4	5	56	2	62	32	82	3	175	1	1830	19	58	88	0	14	56	6	29	39	27	1	244	8	0	54	27	15	14	1	4	12	9	6	32	213	29	3	89	0	162	6	0	2	0	56	1	73	0	67
ADGRG5	38	12	28	123	258	137	6	89	27	2017	50	31	61	0	31	57	76	25	3	149	8	199	19	8	122	19	5	19	51	12	26	7	11	21	503	11	28	193	0	241	5	2	6	6	67	27	108	1	120
ADGRG6	9149	4664	7049	403	3577	1970	6103	2441	6583	761	25	7846	575	143	12569	452	15589	2326	48464	4265	577	4750	3009	2955	43585	48650	97083	133557	237	211	413	311	875	1070	1355	6105	2279	3295	427	1612	5634	1047	5429	191	1862	1165	1723	1392	2494
ADGRG7	2	2	84	38	0	7	935	9	513	970	10	15	116	1	30	87	23	2	11412	9	9	46	53	0	1	9	123	7	5	2	5	1	43	2	123	315	1	29	13	89	77	0	694	0	51	7	23	18	28
ADGRL1	633	416	883	2573	2106	14870	2522	16951	4396	9661	14309	4100	3747	641	4240	968	4727	1440	194	2159	1889	4018	2505	1582	4342	2664	1224	3362	3804	2919	3036	3745	4255	4689	1619	252	164	648	219	1360	1556	752	593	2035	521	535	795	2979	345
ADGRL2	4570	2349	9694	2064	5609	7318	7117	10282	11447	1928	1511	12111	6253	4516	3604	5536	6452	4578	25171	4476	4030	13306	3398	2749	50120	3564	3354	5953	2299	1426	3018	1951	2174	9656	761	5200	805	2092	416	385	2193	1115	6895	1424	2400	1054	1436	2497	2587
ADGRL3	992	274	131	157	1638	928	179	2346	310	3304	13443	918	5687	166	3054	76	2024	274	66	886	1508	2731	185	506	1546	2074	72	1119	80	57	358	187	46	1186	471	62	289	412	5	251	1027	357	45	22	246	33	208	40	55
ADGRL4	5095	2477	1540	919	7822	1279	1231	4176	1837	529	543	7441	2172	1241	487	1024	833	1333	4492	3253	1289	4573	2858	645	12619	1861	1548	7096	2665	1606	2707	2267	940	9575	951	2830	1241	1933	199	451	626	1233	4568	3005	1856	1095	344	1095	1577
ADGRV1	12583	6542	8384	5799	6631	70892	13802	32428	31487	4233	8670	5076	6811	8046	3270	5824	2544	6174	2307	8963	9732	13012	6180	5390	8611	2356	4435	16520	9048	10833	12156	16233	8164	14631	12096	10972	5212	11441	6457	7996	59866	8916	2876	4019	53477	27742	18266	1140	1941
ADH1A	7	5	155	13	1	19	14460	25	6392	522	7	7	12	7	4	26	39	4	6457	4	7	22	163	11	1	5	84	2	0	0	1	0	124	0	68	4183	6	17	66	21	7	2	2041	0	16	4	113	19	13
ADH1B	6242	3823	3681	283	23529	248	61944	15332	33000	980	785	20341	2420	1975	20	103	822	8022	139879	11706	533	29348	2729	5096	35103	5686	6776	8991	867	890	6001	965	6893	4710	638	54930	1430	3612	659	495	282	4569	37837	289	361	379	2489	2922	991
ADH1C	65	419	744	35	39	43	10766	456	6892	515	12	22043	63	255	5	62	200	22	41792	61	66	707	835	23	107	183	2004	117	29	204	116	24	1055	64	329	7193	183	1340	105	47	15	7	1580	1	72	38	604	665	41
ADH4	10	6	1185	60	12	23	38737	70	20938	413	5	12	25	32	1	13	61	21	57132	30	47	50	935	0	8	39	824	38	5	3	19	45	2175	25	45	6485	51	41	60	28	14	14	5943	1	31	10	640	568	8
ADH5	4535	1695	1601	1445	4473	1727	3677	3450	6661	750	1469	2377	950	2194	2289	1566	1801	1436	5777	2896	1795	2183	4328	4198	3786	4166	2682	3915	1183	1158	1366	1762	1150	1166	2082	2394	1427	3697	1257	1540	2902	2062	2397	2612	1300	644	420	808	586
ADH6	0	2	293	33	18	9	5322	14	3066	762	5	6	34	4	2	30	39	3	18496	12	26	210	291	2	14	14	228	9	3	1	3	2	281	5	87	1595	17	32	27	42	3	4	1262	0	18	0	87	135	11
ADH7	0	0	3	9	0	22	4	10	1	636	8	67	27	0	5	47	661	0	1	0	1	472	8	0	0	2	2	0	1	8	2	0	3	5	88	26	11	43	0	35	0	2	0	0	19	4	36	0	7
ADHFE1	194	99	731	1110	1652	1264	1742	1190	2018	1625	192	354	116	349	162	423	241	1107	13190	4589	1338	1120	603	376	2793	2783	2625	7759	1409	1664	1073	529	1900	1349	418	1726	109	230	64	389	255	446	1061	724	278	122	343	122	264
ADI1	25746	13101	15353	12839	18586	6774	11358	9671	19570	772	1174	9862	1070	12976	5311	13420	4468	13100	51990	8714	14530	13757	24328	42580	9524	8728	8039	12593	7592	8996	7804	11923	8460	6591	12451	15104	11464	20907	5737	12223	17027	9946	7958	5583	37834	16829	14381	10015	5123
ADIG	13	2	4	39	3	71	1	21	3	1622	33	11	37	1	14	32	1	1	3	1	8	31	14	3	1	4	2	0	3	5	5	2	11	2	151	4	16	27	0	136	4	0	1	5	13	5	32	2	13
ADIPOQ	246	33	3	104	3038	73	0	8325	5	1780	28	5	88	4	44	39	2	0	9	46	7	70	26	0	0	26	6	58	40	2	200	3	2	2	255	0	376	114	0	111	0	49	0	1	10	183	1	0	359
ADIPOR1	9330	4639	6440	4438	6626	6085	2256	10930	5327	1954	5183	11394	2287	9215	12428	6456	7250	4315	8462	8568	6121	5358	5073	6566	15391	5415	4133	9763	17789	17486	12289	14049	14865	14685	4014	3763	2853	7260	1480	5346	5552	5233	4437	3326	10775	9065	7102	7286	8967
ADIPOR2	6708	2859	3519	5380	5650	2114	3711	3652	6703	434	810	4534	1091	5058	2766	4301	2708	2844	31917	5797	3478	6253	5112	3535	9330	1923	4412	4574	2661	2633	2670	4202	2517	3072	4536	6469	3937	7924	765	2195	4478	2710	4141	2400	4973	3527	2982	2697	2530
ADIRF	7343	2828	2192	51620	106906	306	3379	5097	1697	823	138	13878	1208	2019	622	2395	657	5182	3751	2084	3348	24127	1308	4042	14005	12976	26150	17680	973	5893	1781	3237	2291	4786	3134	9105	8734	12461	6370	47752	310361	34185	33498	9401	270	522	902	253	6930
ADK	10792	5069	4552	1546	5816	3915	5999	3102	9820	382	677	3815	1861	6937	5726	5381	4225	3470	24531	6777	3276	8320	5298	4273	5576	5670	7170	8515	1881	1800	2668	2803	1527	1538	12150	12819	11013	20068	801	970	4044	2200	6024	1662	13039	5211	3186	1122	3617
ADM	1216	6963	17079	3535	3120	10089	5843	16897	10167	2397	7871	2099	2724	20235	34746	12041	17595	1760	117923	669	596	1455	7489	688	9357	8496	43820	4837	1026	465	1634	875	1466	4165	9723	23447	2231	5500	3731	731	1308	1174	2003	3028	7117	5332	5873	14388	787
ADM2	262	95	535	102	111	677	79	318	150	636	136	88	289	413	175	576	187	52	94	683	92	236	315	302	539	326	452	1372	314	318	588	618	499	408	350	205	184	272	14	315	209	80	101	76	344	692	1000	164	158
ADM5	12	14	24	63	72	67	15	144	29	1234	94	76	49	30	63	37	27	11	10	63	22	122	14	7	194	12	1	59	88	120	70	78	249	151	99	18	8	38	1	119	24	10	4	7	46	62	52	14	30
ADNP	27407	7545	18931	7547	20269	38394	7947	42575	21082	3525	22260	36688	14655	28356	24375	20762	20491	9607	12208	19670	17925	16911	22456	14644	30293	15901	10694	25121	20660	18725	20421	28424	24335	23464	22482	13810	12787	26228	4185	15414	43513	11680	13814	13133	76091	37283	28455	24584	16901
ADNP2	9040	2912	7585	3900	6008	10512	3306	8744	7216	4365	5935	8751	4238	9793	3884	7491	5175	1935	5119	5285	5271	4764	3984	3692	5503	2485	2978	6023	4334	4662	3756	4757	5214	4016	6885	5377	4203	9260	735	2845	6013	3385	5419	4652	21087	13754	12159	1821	2996
ADO	731	366	771	684	485	2114	319	2023	902	821	476	680	390	1109	1374	1508	1164	461	263	859	532	3744	3454	3715	965	470	257	745	1595	1724	1707	2793	1494	1533	1302	1107	627	1535	134	564	611	355	456	573	2295	1949	2903	837	638
ADORA1	77	58	60	89	38	997	84	1596	198	6047	363	90	264	63	118	235	371	27	6	110	57	130	41	12	164	144	68	55	29	23	56	15	43	53	563	33	22	134	3	669	12	10	14	2	54	24	113	55	62
ADORA2A	93	118	264	144	432	358	147	401	299	1624	883	487	381	115	125	223	189	120	501	502	67	309	146	71	1144	54	75	71	455	648	278	340	844	444	488	145	67	303	36	371	31	96	129	135	216	178	381	110	396
ADORA2B	19	21	143	20	83	1585	628	2307	1318	808	104	373	143	365	1505	280	1017	49	61	113	45	420	300	64	311	155	983	59	56	37	60	20	33	1073	62	207	21	58	42	228	535	15	32	36	70	36	93	10	58
ADORA3	290	256	189	70	433	223	66	470	258	502	16	205	178	76	22	125	134	34	85	109	133	160	69	282	219	91	30	131	154	123	129	97	165	580	133	149	118	352	26	262	542	28	68	38	42	23	38	203	256
ADPGK	4206	1564	3162	4527	8462	2879	1374	2563	2476	1950	1683	4415	1947	3243	4165	3205	3266	2722	2098	3562	3010	4819	1908	1761	4099	1856	2156	4458	2321	1840	2016	2971	2329	2110	3949	3428	2063	5162	519	1591	4865	2250	1932	2547	3886	3621	2980	2132	3408
ADPRH	2599	720	871	265	1740	624	292	1008	474	1778	100	824	202	1035	252	1053	326	524	348	588	357	847	210	422	1648	748	615	1297	229	107	196	135	96	408	1515	1135	785	2097	48	431	555	486	903	446	206	181	197	342	829
ADPRHL1	305	213	327	222	179	441	69	370	315	1330	1000	638	159	2314	138	2548	247	82	131	409	79	273	250	325	234	143	175	514	176	166	117	181	233	144	645	126	139	321	59	454	299	50	111	78	1073	1337	1123	84	161
ADPRHL2	1856	890	2249	659	1237	3217	848	3700	1987	2268	1485	1014	557	2378	1933	2129	1454	714	991	1970	955	950	1057	1143	2313	1702	2800	2238	1235	1271	1199	1311	1331	1337	2231	1649	1026	2867	373	920	888	948	1490	1014	3529	3105	2500	869	1012
ADPRM	5939	2388	1438	568	2784	905	801	886	1971	269	420	1852	483	1663	130	950	405	863	1743	482	1453	1285	3227	2478	2189	1707	3434	5852	1609	2364	1683	2622	1656	1125	1602	1142	1512	2062	1358	2759	7381	1111	864	563	849	353	111	283	1015
ADRA1A	61	150	557	139	150	100	1293	193	4291	3351	68	331	112	158	21	209	162	209	15406	252	892	1177	1242	75	1205	630	706	30	60	139	84	24	1632	147	614	1057	66	196	83	161	5	10	1643	0	73	40	1345	174	41
ADRA1B	11	9	124	131	38	289	126	297	514	2709	211	193	61	15	32	95	48	33	804	85	14	272	225	42	502	7	85	16	161	133	70	94	353	311	381	176	24	73	12	348	11	0	129	7	60	19	117	49	32
ADRA1D	15	3	15	113	28	165	3	61	14	2242	45	8	66	26	13	58	4	2	0	7	20	10	6	0	54	13	2	4	7	7	22	17	1	6	422	1	21	56	0	185	4	8	11	1	17	10	39	0	42
ADRA2A	4473	9506	6297	161	687	1636	332	3139	805	1142	63	28	136	107	211	95	840	24	9	332	290	548	24	263	174	232	51	181	3076	5960	3028	5974	10575	1275	413	212	65	374	124	1108	746	596	31	144	243	887	548	108	43
ADRA2B	61	18	9	162	6	170	46	253	62	2543	82	31	68	64	72	106	60	6	159	20	10	39	27	3	35	12	14	29	159	118	151	113	70	290	490	14	21	84	7	335	12	2	29	8	32	30	128	7	67
ADRA2C	217	31	87	133	208	545	50	784	425	1371	64	148	111	440	510	1478	350	29	17	290	702	403	228	119	303	473	90	695	364	175	269	88	64	313	244	37	41	160	4	255	19	80	319	887	208	647	238	35	103
ADRB1	171	57	237	27	18	97	24	394	34	1087	82	1312	39	2624	823	3037	210	327	928	71	787	526	165	590	2862	898	341	994	54	42	179	55	20	494	647	211	147	352	113	678	266	65	102	1038	390	1011	513	19	22
ADRB2	4398	2719	4053	2098	2033	259	203	1333	302	2604	190	7604	286	3966	782	5719	491	3197	2614	3616	2846	4476	4493	2116	5548	1512	4018	6918	5250	7304	3800	8994	7375	5737	3740	4133	2112	4697	1781	2358	10270	3324	1653	3331	2623	4302	2706	1037	1226
ADRB3	4	0	3	43	2	22	2	14	1	1510	34	4	37	7	17	49	1	2	0	6	17	21	2	0	2	8	0	0	7	2	8	0	1	1	203	4	17	48	2	248	1	0	4	1	9	0	0	0	11
ADRM1	3559	1723	4300	1054	1727	4610	1467	9580	3340	4554	3247	4594	1446	5023	5523	4655	4636	1400	2672	3325	2356	3625	1929	2564	7915	3041	1866	4556	4579	5050	5023	5621	3949	4283	2672	2451	1364	4370	384	2730	2621	2190	2257	2814	5893	4265	3606	7485	3166
ADSL	11945	4931	6309	6953	19097	8703	8657	7797	14701	1221	2398	9407	4011	7767	3538	8090	4220	4411	6892	8275	3921	8048	7990	8858	6524	5852	10868	9681	1376	1270	1685	2480	1144	1867	9795	9635	9986	20103	2449	3956	12028	13336	10797	6676	24947	15470	11700	4072	5137
ADSS	9179	2393	3833	3469	7218	4140	1106	3390	2304	277	544	6934	933	5414	4839	2825	3886	1085	1739	2661	2594	3352	2305	2741	4646	2261	1834	3245	3772	2951	2774	1845	2588	2871	1477	1653	1044	2237	381	806	2584	2353	2056	1761	5175	2408	1740	2186	4929
ADSSL1	210	209	1265	312	426	2705	1803	3442	3822	4020	1599	1372	436	1969	3213	1967	3533	159	22279	854	392	574	1498	236	560	1142	4217	325	301	345	293	272	1202	351	1049	2145	168	458	235	590	450	122	943	211	709	896	1637	205	393
ADTRP	337	57	102	17	73	67	17	49	26	807	22	90	74	125	220	109	340	800	84	177	269	404	568	254	603	51	15	41	74	48	174	42	49	35	123	104	42	127	33	53	105	84	14	8	143	165	134	15	31
AEBP1	24703	14954	18286	11051	22453	25123	3241	63075	8902	9447	5227	15443	7112	25117	5589	17858	44611	8026	1681	24534	28065	19195	2499	19189	65745	18259	2150	26960	7148	7375	15370	6429	6767	42862	10216	7006	3154	8477	491	2422	3812	2439	2072	4211	2180	2197	3001	8561	2857
AEBP2	6922	3312	4332	2595	7470	7890	4561	5588	7752	600	2083	6080	3477	2616	5842	1621	4649	2202	4014	6706	3457	7216	11967	4332	4337	3059	5488	5632	1067	1165	1244	1616	1391	1483	4187	3748	3306	4713	987	1737	7594	3195	3173	1922	8820	4803	2785	2742	2702
AEN	2381	1120	3954	382	585	736	571	935	871	1811	295	438	247	4951	577	5087	624	346	758	593	1096	471	214	357	1555	674	1014	2424	1087	898	1171	621	976	1207	1320	956	751	1833	201	619	674	410	1124	889	1867	2894	3037	1205	1040
AFAP1	2344	1038	1560	946	1965	1130	579	2803	1196	1803	725	1538	1103	1987	4446	1548	5161	905	211	2051	1455	1533	1144	753	3115	1312	670	1512	3059	2697	2160	3242	3964	5701	1416	909	511	1231	133	693	1393	636	828	1033	3534	2571	2281	633	909
AFAP1L1	1077	587	830	231	958	658	309	1952	893	3828	273	982	202	424	352	729	2332	257	368	500	248	1037	406	96	4055	322	335	615	1152	712	1207	721	1282	3096	677	451	200	670	53	516	448	162	292	267	646	655	751	473	477
AFAP1L2	494	457	164	211	248	2542	192	3383	402	2669	258	499	240	249	8102	527	11627	130	98	471	695	643	155	306	874	729	45	460	901	406	617	573	304	1001	607	40	110	225	8	478	224	76	140	138	205	196	375	134	369
AFDN	37374	11196	31077	10461	16142	54514	9425	49297	22229	5520	11260	63244	6610	31199	16142	25688	18180	10790	20681	11377	22053	24614	8499	5043	41817	16837	20523	35198	21806	24849	17283	20913	20731	15746	5770	7680	2858	6336	2256	7002	29325	12962	18317	14309	37501	23824	20887	7442	13616
AFF1	19136	7159	18128	5974	9319	25851	4932	32678	11809	4208	18201	18704	6233	14804	5657	17605	8202	6021	18592	12943	14036	15966	16464	6603	38426	15519	11046	33676	11038	11809	11464	17038	15535	18624	10674	11084	6517	13419	5781	13491	36797	13811	9343	8908	47004	33377	26406	6593	19107
AFF2	106	70	42	140	309	167	73	238	337	1776	57	992	167	89	929	200	968	188	33	242	200	1413	26	80	3343	566	10	446	139	50	147	105	40	1877	323	78	52	221	10	245	501	35	19	26	100	52	127	9	2920
AFF3	9940	663	11657	7487	9062	452	87	609	195	2762	1222	8552	319	14530	47	10066	17	1996	680	1729	839	2013	165	362	3613	726	46	2671	19020	16405	13413	16219	25575	15012	9585	8673	2818	5207	501	4200	10864	126	972	2820	8719	11027	6669	1855	516
AFF4	37608	14092	21298	6210	14961	36627	7292	34006	15374	1474	11406	17080	7461	41300	19275	34185	21955	13499	18187	33020	25307	25057	19967	13302	40368	19873	18206	50013	18486	21538	16566	24285	19091	24492	24321	16644	12447	22275	4705	16771	43421	12270	17759	17909	109957	61236	52079	21695	17268
AFG1L	3698	1048	1303	937	2505	2495	1566	1364	2102	683	563	2023	1292	651	852	542	877	758	1768	1029	1039	2377	1453	1148	838	812	1818	1477	988	994	954	1953	1521	802	1783	2085	1698	2546	360	357	1997	1361	805	385	2022	1358	532	1437	1447
AFG3L2	11581	3129	7268	2873	5270	10838	3047	11703	7298	2561	2272	8181	1697	5175	1532	4048	2043	2031	5941	6112	4539	4236	3996	2867	4658	2352	2398	3998	7272	7287	7100	4295	7098	5453	5884	5775	3551	8786	715	1807	4397	3423	5114	3200	11559	9402	9263	7368	3302
AFM	2	0	428	14	0	2	7586	8	4077	439	3	7	69	3	1	7	139	5	34942	17	64	25	770	7	0	18	651	41	3	2	4	1	1246	0	30	3381	31	40	73	29	5	0	1152	0	37	8	196	182	4
AFMID	3681	1909	3984	3407	6087	1929	3305	3339	6329	3686	990	2268	891	2005	1689	1895	1792	2427	12801	4440	2001	3594	6727	5078	3358	2064	3206	4149	4006	2969	3917	4082	7617	4305	2270	3470	1579	2911	2123	2685	5854	2443	2843	3026	20423	11921	12006	756	1422
AFP	150	16	13	11	0	9	68	9	46	517	11	0	40	0	1	13	4	3	230	0	1	18	15	1	31	61	71	46	2	0	2	2	22	2	57	30	5	25	1	23	3	10	10	0	135	81	71	7	18
AFTPH	37337	10908	23539	11862	18695	14959	4982	9586	13105	783	4355	22462	4389	20387	9417	12727	12884	4493	14754	10601	14118	12510	12106	10411	16842	9132	12045	25748	8909	9552	8757	13624	10214	8850	12990	9805	7461	15315	2675	6797	17343	11962	16776	11150	37499	17476	11479	8589	21940
AGA	4849	2688	1122	2352	9315	932	1365	1416	2566	414	142	2671	436	1937	1350	1227	549	2216	2827	4631	1778	894	817	1058	2527	2045	2324	2786	1041	828	1024	1663	768	891	1567	2033	1295	2968	272	438	913	1191	1353	824	1027	595	321	856	541
AGAP1	4475	1979	6025	2174	2190	17128	2573	11456	4491	3446	4064	4412	1632	5411	4755	5890	4533	1676	3059	7480	2809	3542	3294	1860	5038	1984	2907	5786	2855	3187	2356	3010	4534	3451	3215	2502	1197	2332	599	2183	7139	2302	2604	4931	9082	7706	7284	2224	3025
AGAP2	165	149	152	322	324	791	75	704	226	8056	481	283	300	94	157	412	150	213	99	691	168	568	71	36	677	53	51	241	318	201	434	171	242	601	1761	59	132	478	16	1253	30	56	49	26	187	223	537	36	1616
AGAP3	4412	2324	6723	2818	2409	3797	776	6991	2251	9156	3091	3162	1331	10289	7952	13905	7751	1718	2398	6282	3642	5726	3117	2402	6723	2958	1969	4049	4300	4616	3920	4869	3890	5878	3122	2310	1053	2959	777	3573	3831	1591	1657	4198	24425	23669	24361	5795	2396
AGAP4	40	21	36	10	5	28	7	52	24	41	24	57	6	14	19	34	28	21	35	32	40	95	22	45	54	25	17	84	51	41	54	58	93	50	85	38	14	52	2	15	56	15	20	90	41	70	34	38	30
AGAP5	63	22	81	25	17	22	8	59	24	89	4	83	3	20	49	62	28	26	29	66	43	119	24	20	72	53	14	134	14	21	23	30	57	39	122	52	11	54	5	49	71	11	17	30	64	70	43	22	31
AGAP6	120	40	135	25	29	113	18	188	61	100	49	134	17	63	73	58	105	25	63	90	91	110	72	68	177	97	19	226	58	82	74	129	161	85	180	92	27	49	9	35	102	44	33	122	99	163	132	76	136
AGAP9	60	28	91	17	18	93	11	138	69	62	34	102	6	33	53	31	94	9	61	34	44	75	41	16	55	34	16	87	6	6	8	22	12	9	80	37	18	42	9	40	115	44	31	99	53	94	68	53	78
AGBL1	54	39	32	59	10	135	4	70	7	3169	29	418	184	10	33	85	2	525	4	11	33	1691	65	0	317	7	22	0	0	5	5	23	0	45	394	4	22	96	7	271	22	17	3	1	61	1	83	0	50
AGBL2	55	25	189	126	76	170	35	136	94	1455	161	66	137	132	123	192	104	64	453	62	123	1644	76	34	259	84	69	142	11	10	29	29	80	86	314	73	36	80	78	88	182	28	38	21	149	91	112	225	131
AGBL3	2730	1419	1410	487	748	181	139	170	407	656	150	844	221	368	45	367	84	150	475	300	283	745	620	296	264	256	165	720	74	65	73	67	78	129	335	372	155	291	433	588	2519	502	828	630	2141	1219	780	269	289
AGBL4	357	329	377	520	793	3716	1947	1506	2396	2666	1339	156	973	100	175	152	44	224	166	144	125	1255	103	45	183	169	219	275	304	219	202	278	498	354	229	18	15	52	36	242	397	85	53	77	786	413	267	38	190
AGBL5	4773	1939	5279	1916	2115	4485	1739	8377	4361	5639	5625	4990	2185	6360	2900	5985	2572	1191	1392	3368	2958	2375	2627	1539	5022	2990	2865	5576	7641	5948	6647	9017	6780	4475	4336	2533	3493	7244	466	2167	2363	2215	1051	1450	9592	8765	5823	3700	1637
AGER	617	240	776	266	266	1794	77	686	226	5423	524	20776	467	351	1400	727	1563	33784	138	910	489	44441	164	103	59885	244	157	691	467	450	337	647	996	748	1087	451	206	506	57	318	510	163	141	177	1158	1684	1882	322	1970
AGFG1	8432	2815	7645	2824	11049	6342	3439	9636	7118	756	4650	8888	5465	6134	21814	4912	12597	3920	9841	14934	5344	9271	7999	5732	17956	4847	5757	12012	2524	2216	2689	3609	2715	4293	3742	5389	4142	7038	1454	2809	11006	4332	5662	3796	12511	6123	4408	2695	7482
AGFG2	2066	729	1523	292	332	1042	375	1787	1262	3206	1079	1277	243	4424	751	4575	340	136	4295	457	502	690	626	544	1280	492	638	1166	2295	2655	1659	2179	2623	2141	2399	1696	940	2464	214	1217	756	430	741	1268	11697	8443	7123	1934	746
AGGF1	5304	2348	3229	499	2447	3046	1223	4297	2806	785	1513	2784	2037	1420	1075	1081	1013	1360	1726	2278	2649	2648	1502	1684	4854	2091	1023	4294	1979	1976	2150	3384	1579	2422	1640	1133	942	2066	877	2294	6691	1875	1794	1115	4709	2995	2074	979	1691
AGK	8447	2207	4036	2153	4672	3034	1692	2764	2896	1304	1559	3133	1690	4281	1925	3854	1694	1420	1645	2821	1767	2635	2021	1819	2101	1676	2214	3780	1272	1469	1109	1404	1007	1069	2106	2144	1635	3242	655	1247	6000	2022	1728	1450	15141	7108	4150	2363	1681
AGL	27270	6374	10191	2105	8308	10900	8063	9602	11580	1126	1844	8826	3213	10988	3294	8031	7776	2251	39893	7621	8707	4844	3936	4516	7629	4527	4525	7539	1804	1688	1846	2391	1596	2450	5058	6844	3152	7358	2402	3417	15812	7045	13303	4499	49866	18930	9523	3426	8450
AGMAT	417	116	624	393	534	310	2700	198	1698	769	30	740	26	141	76	198	162	131	11229	65	185	157	458	330	93	206	656	381	54	31	51	29	263	52	312	2148	88	268	89	357	511	496	2116	229	139	94	312	111	151
AGMO	124	36	411	23	567	13	4775	127	1500	355	10	55	447	18	361	11	70	38	28434	154	22	240	295	25	85	31	1203	198	16	8	44	10	216	225	95	2425	42	139	19	32	553	31	2800	27	64	17	96	122	46
AGO1	3255	955	2125	1380	2367	6657	1223	10996	2930	5596	3861	3391	1288	2519	4090	2639	4204	1219	831	3462	3734	2869	1865	1538	6801	2897	1411	5944	4475	4817	4271	4661	5054	4241	3051	1538	1144	3185	407	2078	4547	1276	1267	1703	6706	4904	4332	930	2120
AGO2	4680	2361	5039	3668	4396	15889	3410	14953	6938	5423	6821	6863	3589	4887	8433	6375	8014	1917	1583	3797	3740	6069	4490	2631	8801	4563	4568	8446	7015	7459	6309	7759	7230	6692	5101	4306	2844	6004	403	1824	4270	2195	2293	3228	9387	7988	6670	2545	4921
AGO3	6084	1944	5856	2663	5921	10572	2459	7666	5346	1911	4629	5071	3908	3702	4309	3310	5247	2322	5169	5220	4327	6329	4121	2964	6273	3434	3731	10834	3027	3176	3019	2532	4153	3666	4595	4198	2703	5291	872	1327	7883	2684	4639	2702	10528	7377	3689	1505	5490
AGO4	4916	1474	6903	2297	5101	8716	2692	8548	5341	1986	2011	4466	1391	3529	3766	2863	3942	2319	3840	4348	3468	5039	3020	1360	7258	3473	6191	7413	2622	2739	2247	3048	3782	2999	2968	2716	1766	3656	855	1702	8480	1525	3331	2288	10515	6641	3339	1081	6157
AGPAT1	487	288	1325	164	373	1710	302	4295	1272	2835	2575	2241	572	3089	2262	2853	1896	285	1238	1625	1030	840	491	614	2842	827	261	805	1475	1113	1414	2037	1544	2650	672	484	175	554	59	731	317	117	120	337	947	936	798	1649	600
AGPAT2	493	382	1669	558	816	4289	1943	6586	4062	1825	778	1336	443	2556	1225	1908	2208	581	16991	1733	610	1341	1077	786	2221	690	1877	830	3860	3241	2348	3839	2697	2000	910	2375	781	1398	288	697	420	608	1309	522	455	511	994	1619	485
AGPAT3	4560	2240	6048	2056	2418	3958	1633	6069	4251	3248	1109	4797	669	6489	4304	6519	4454	1278	4100	4428	3274	3359	1999	2700	5663	2482	2007	3518	5263	4864	4680	5636	6490	4108	3774	3575	1489	3794	449	2867	3000	1229	2543	1540	11647	13429	12286	4718	2544
AGPAT4	245	228	365	189	205	1500	147	1363	468	3074	1145	282	463	321	761	303	1244	217	121	304	374	1108	147	103	1049	214	87	285	172	90	168	76	199	483	519	239	101	231	9	201	99	60	45	50	123	113	263	144	1112
AGPAT5	8220	2878	4905	2817	5632	1967	1754	1790	3793	976	2484	2018	3513	3167	1109	3141	878	1455	7458	3498	1538	692	659	392	3236	2701	4714	5036	1316	1397	1666	1000	935	1505	4929	3420	2960	4834	234	1023	3850	6318	5529	2850	7905	4972	2709	1160	1937
AGPS	4637	1787	3195	1572	6325	3885	2880	4860	5637	1007	108	1934	644	2555	2953	2778	2756	715	6448	1210	893	3176	742	528	6237	2542	2294	3746	396	209	471	240	454	1594	1467	2723	1094	2225	530	1040	4122	1314	2364	618	174	76	132	1117	2939
AGR2	10850	12935	10286	737	1434	11739	10084	5624	12840	515	430	8936	1093	65006	554	39092	515	18376	1403	20603	49602	30949	20198	145315	16535	7115	54038	42877	1184	5119	10874	10245	2642	3480	48553	38534	40396	92361	91	93	571	9625	31199	1027	65	4	16	2460	5296
AGR3	1446	1498	217	111	327	223	708	101	229	202	143	1063	241	5701	16	2335	31	2864	9	1126	1525	21609	798	15710	3608	3256	22987	10382	153	230	291	167	270	574	3468	4873	4639	7218	23	29	160	1265	4311	147	40	20	2	18	108
AGRN	13700	4150	20084	7343	4323	24977	5095	20987	9022	15398	2492	7555	6207	20708	53960	23819	25700	4059	2957	12445	3483	10133	3261	2658	12003	4932	5878	6579	16630	19395	14152	12034	9840	21450	5577	7050	3082	7760	412	3543	3495	3549	6016	5534	17676	20012	22270	15413	9479
AGRP	3	5	26	0	13	56	6	6	8	526	9	448	38	0	10	36	1	96	4	8	0	428	2	3	98	1	18	0	2	1	0	0	2	1	119	36	2	15	1	58	1	1	3	0	18	0	15	0	10
AGT	755	436	13625	2810	3702	13848	120704	8255	89829	1264	358	3123	818	4798	125	2911	2875	179	511408	490	742	1852	34925	3872	3616	723	92927	5857	259	219	799	171	13580	11224	652	96894	493	909	2737	1156	1092	539	57807	342	712	257	25603	6830	129
AGTPBP1	5477	1555	3314	827	5380	8671	3283	8196	7078	1047	5243	6448	5043	3623	757	2469	1523	3424	2158	3325	2939	6314	3474	2257	13466	2836	1936	4577	1246	1306	1045	1485	1622	2098	4035	3341	2849	4826	1699	1886	7636	6382	4723	4778	6894	5031	3196	1798	15890
AGTR1	4299	198	4844	84	521	44	2204	687	1006	587	12	436	117	368	23	42	65	287	22310	339	147	697	485	83	2075	238	769	245	45	11	131	33	230	132	819	1822	467	1869	1015	2374	4438	6510	6644	805	44	30	101	228	54
AGTR2	3	5	0	6	13	16	0	10	0	175	1	68	17	0	2	0	0	506	0	2	0	882	3	1	465	5	0	0	0	0	0	1	0	3	23	0	3	15	0	15	0	29	0	0	7	0	18	0	5
AGTRAP	3498	1307	1927	725	1308	797	476	2043	1413	1420	220	1871	254	2531	2182	2522	2421	1628	591	3358	1887	1972	1159	3615	3637	1539	1588	2445	2545	1542	2012	3347	1727	1808	1105	662	803	2239	490	1595	1399	888	419	492	4748	4549	2614	509	872
AGXT	24	67	4225	307	15	277	17403	174	18057	1837	254	128	166	135	43	218	789	14	192207	100	397	92	3586	20	14	69	6996	88	46	15	7	3	11822	331	363	16295	83	246	635	946	64	8	13838	4	122	49	4838	1166	64
AGXT2	2	0	705	29	0	59	848	18	789	1392	16	9	50	0	15	65	46	1	8003	4	28	63	186	0	1	5	389	51	1	0	3	0	157	1	295	811	12	70	45	151	8	2	2004	3	47	4	149	78	29
AHCTF1	7583	2611	3856	2801	7124	8169	2155	4888	4933	816	1211	6561	1414	3474	3684	2355	3708	2189	4391	4006	3629	5035	6196	4114	5910	3361	3502	8539	2325	2558	2399	2432	3021	2969	5229	4388	3722	6860	548	1193	5738	2811	3948	2169	8658	5862	3527	4716	5588
AHCY	7746	2981	5663	8893	11733	9225	6524	8923	13336	4285	3559	8335	2414	17846	8251	16493	5406	4178	12710	7850	5324	3969	13148	10614	4347	4755	6639	9843	4855	3991	4918	4779	3772	3003	6620	7663	5820	14167	2387	3417	4006	6524	8990	7134	24015	25505	19699	3815	3470
AHCYL1	13096	3701	8669	1898	6162	13591	4377	17550	9775	1674	4549	7442	3039	5507	4073	4902	8885	3212	8295	11127	5984	6217	4833	3892	10810	4980	4794	8127	3847	3595	3876	5019	3064	4837	6374	8113	5144	13543	1469	4244	8977	3826	5977	4747	11125	5088	3180	8933	3214
AHCYL2	4833	1243	2952	1794	2003	1728	695	1681	1404	2703	671	4337	1051	3298	989	3788	1631	1842	1658	2426	1716	4187	1022	1061	7594	1024	1061	1579	1921	1623	1370	2100	1755	3441	3344	2022	1183	4044	299	833	4361	597	2666	1640	8288	4372	3609	2142	1466
AHDC1	1378	775	1897	853	794	4638	781	5804	1452	3918	3334	1752	1488	2895	6419	3759	6010	621	1299	1321	1965	1854	983	766	3969	1784	1484	1294	5411	5654	4869	2783	5816	7554	2526	1705	473	1577	237	2135	1094	511	443	1451	1655	2336	2284	1203	621
AHI1	11732	4698	13382	1439	3176	13748	1635	7681	4440	665	3733	7168	2913	6448	2918	3889	4734	1789	2653	7720	6681	6764	3125	2857	7021	4034	2009	8069	2588	2639	2264	5270	3794	4327	6150	5085	3298	5659	1090	1593	9277	4067	3439	3201	17246	17041	18692	2883	6609
AHNAK	763012	215903	277947	524741	1118917	134921	108005	282593	101736	17816	12717	1201393	57401	615706	365472	424951	460964	294411	167229	644792	280922	648004	236835	281895	818231	283610	339487	649120	136991	155985	188328	233821	161504	275774	199967	215386	153688	381612	32033	131763	490616	254797	296997	155259	398783	301104	214767	60248	154126
AHNAK2	1041	1439	1676	3445	4048	15310	3613	12086	7679	9835	1005	8743	1561	11247	124407	5760	71114	495	1497	600	6151	5555	1421	856	8423	8914	12571	6458	1655	1079	1907	1260	591	3636	3700	2274	635	1660	218	1188	1620	556	2740	1595	2497	1149	1955	68	183
AHR	12781	6935	12231	7714	30700	10772	8397	14849	9636	693	1524	15630	11422	19829	12920	14675	31640	7326	22888	14584	5007	20393	4666	6656	29806	7722	7190	13615	3876	2771	5064	2736	3201	11494	10477	23956	8621	18310	706	1138	7087	5499	15591	3141	1868	965	1633	5938	6128
AHRR	17	5	26	22	0	57	13	38	11	642	15	18	15	7	31	12	44	1	7	2	1	37	9	0	0	0	3	1	12	12	11	6	20	10	97	0	10	19	0	77	1	3	6	0	13	18	3	13	17
AHSA1	23589	8393	7656	10885	19802	5232	6651	8996	14129	1190	7943	16076	5324	7058	7573	8837	8518	3279	6025	8770	8402	24146	14586	14078	10099	8422	8322	14504	5381	5911	4947	7337	4365	4319	11115	11941	8782	21948	1320	4676	8550	4150	8035	4016	25115	9339	5657	4402	2044
AHSG	15	7	7386	463	28	167	54674	111	33547	3848	110	47	152	33	31	198	439	9	393332	200	814	231	17276	38	22	188	19945	182	1	1	4	0	3910	5	574	16068	114	184	665	297	26	3	11667	1	99	105	13527	1464	31
AHSP	8	23	5	30	9	34	152	165	160	815	12	994	154	529	67	402	77	988	5818	165	146	521	49	3	3458	155	863	211	358	4	9	2	108	20	172	2079	666	2693	30	108	98	26	352	14	36	20	23	46	10091
AICDA	2	0	0	36	10	20	0	10	1	299	6	0	19	0	5	17	0	1	1	3	0	46	3	0	0	6	7	0	1	0	1	1	0	1	101	1	10	35	0	65	2	1	1	0	11	0	7	1	8
AIDA	1926	274	134	140	386	301	95	307	225	123	51	473	94	152	146	92	136	265	222	222	180	2199	295	222	1022	1971	836	2458	158	144	132	113	138	155	252	196	130	184	47	113	500	420	365	139	366	220	119	173	166
AIF1	1504	1046	884	616	15906	2037	1382	2292	1333	1665	109	2342	2246	411	110	1160	346	1585	1881	991	661	2465	383	417	3552	519	693	861	188	60	244	89	216	696	769	2847	1063	2437	154	385	2348	1158	1224	422	128	83	121	151	1358
AIF1L	355	185	792	550	636	10948	1714	11124	4666	3042	1843	870	944	2919	293	2118	954	438	88	1640	822	740	935	706	1809	1129	478	799	270	302	378	347	219	367	551	151	136	466	585	1186	1181	390	467	792	3688	5048	3570	1261	807
AIFM1	17522	6219	4840	8442	15699	8467	7257	7700	9572	1547	1358	11179	1761	5647	1717	4238	1984	2785	15986	6377	4238	8085	5869	4780	5386	3479	5981	9132	3094	3046	3270	3616	2349	2079	7598	10252	5555	13648	1199	4473	11857	3643	6067	3118	6350	3106	2513	9057	4436
AIFM2	587	163	605	301	485	849	643	1327	1114	1462	174	365	118	517	303	706	653	168	1852	625	318	1189	450	300	843	348	346	279	942	976	1062	1720	1124	865	1310	1072	673	1439	14	392	213	133	698	158	408	334	602	1352	478
AIFM3	149	45	126	102	119	544	44	437	162	2765	115	295	100	451	4556	531	3539	38	103	117	57	410	226	40	102	55	45	75	127	90	150	107	121	136	931	208	357	631	37	603	180	18	16	47	90	53	136	184	140
AIG1	8888	5973	4984	8614	16778	5008	8309	5735	10832	391	712	8761	1421	6147	2460	5766	3169	2557	21909	7954	2439	6819	9038	6613	2672	2024	5549	3699	1463	1211	1273	1742	1471	945	14871	16219	17864	30519	1007	1944	7001	3297	4954	1908	7670	4549	4488	4063	2588
AIM2	69	59	13	31	2009	260	41	182	65	724	3	139	60	26	4982	31	2494	92	46	538	27	159	15	78	211	29	7	154	21	12	17	5	16	13	79	83	153	1032	5	44	9	128	30	7	34	12	42	35	224
AIMP1	12083	5867	4853	3105	7819	3585	2053	4135	5482	370	2045	3722	1897	7268	1393	3914	1281	1969	3339	5218	3466	3842	7935	8286	5009	3837	3607	5799	1824	1795	1860	2202	1652	2094	4480	3832	5636	8986	1511	1905	5865	5481	2986	2304	5943	2992	2569	1860	2437
AIMP2	9160	5202	5201	1901	6882	2152	2689	3800	5287	1989	1601	4652	2375	7496	1048	5302	1024	1792	2949	8135	2455	4840	8953	10302	3849	2398	3402	3547	2746	3209	2878	3538	2507	1967	6494	4875	7766	15205	801	3232	7265	1574	1483	1093	7462	3210	1848	3476	1459
AIP	3845	3113	4113	2503	5342	6800	4646	7606	9827	2142	5217	8346	2566	5540	2185	7583	2824	3227	6963	7851	3876	21306	52454	49327	5088	5453	7023	8066	3035	2133	2388	3134	2649	2842	2752	3549	2732	6370	1433	4251	4751	2555	2013	1573	8489	7232	7622	2831	2670
AIPL1	0	3	9	53	8	117	0	19	8	1094	19	0	40	1	6	25	0	2	0	3	1	80	20	0	2	7	8	0	2	0	4	0	1	0	168	0	15	21	1	230	0	0	2	0	5	0	0	0	26
AIRE	29	4	22	171	14	305	2	68	3	4644	120	37	261	8	46	130	11	7	3	20	5	98	33	1	0	6	13	3	1	2	7	0	9	37	777	29	32	126	3	742	2	0	4	1	47	5	125	0	56
AJAP1	19	17	93	154	14	481	181	478	212	1965	44	123	87	43	864	126	699	27	19	86	262	191	28	10	405	101	17	20	148	87	88	86	20	387	463	45	21	120	7	470	15	1	3	12	20	9	55	3	43
AJM1	171	104	380	105	33	356	8	608	38	3723	679	199	207	171	55	198	259	40	31	49	113	363	80	114	127	110	45	52	617	659	313	440	1742	584	1027	396	97	437	23	743	43	31	33	455	909	904	1316	605	36
AJUBA	218	138	841	277	169	812	423	324	1040	3880	113	1747	190	1447	1454	2319	1469	320	1063	838	664	1159	540	384	888	719	420	378	655	564	464	563	939	791	766	534	92	272	80	704	390	32	186	41	201	215	605	186	295
AK1	372	290	433	81	257	1816	911	5539	2552	3255	1215	1031	408	337	291	304	881	489	1728	692	628	1613	420	283	3269	842	309	519	381	348	383	600	348	676	1081	589	406	1281	251	1327	972	522	583	1233	2888	1863	1441	2477	418
AK2	3469	3618	4433	2608	4214	6415	7617	9157	12757	1272	3400	3481	2265	5283	4830	4847	3201	3116	8231	3903	2641	4032	10309	7744	4775	3836	8016	4018	2006	2277	2173	2082	2083	1978	7270	7534	6734	11144	3939	2745	5850	5418	1791	2349	8320	4236	2499	2219	1788
AK3	1647	492	674	545	1266	1172	1283	1164	2066	354	660	1770	407	1077	404	764	363	516	4885	633	681	646	557	210	1072	626	1286	1310	1189	1282	857	1150	1467	1284	724	1607	455	1211	210	415	1560	579	1746	1289	1166	626	508	617	763
AK4	544	252	468	188	273	540	282	247	349	297	94	293	90	378	250	349	245	131	1120	360	160	398	665	368	272	242	1150	1184	107	114	75	104	157	59	579	907	307	577	124	248	538	176	309	213	304	229	227	130	217
AK5	7351	502	730	309	457	104	19	58	23	1211	227	60	52	40	7	36	37	5	12	37	39	172	204	47	402	404	232	1087	147	147	189	32	80	463	543	2277	282	865	1173	2100	4244	1328	49	194	20643	9992	9152	32	122
AK6	430	326	171	21	260	92	60	198	130	34	49	140	100	84	51	45	49	36	115	54	112	247	277	165	174	132	153	214	110	122	129	111	85	119	171	156	153	251	33	106	431	64	31	25	282	100	62	93	26
AK7	66	109	87	194	225	1563	1061	1388	2381	1542	246	374	405	171	47	274	31	197	177	268	371	3839	1693	1369	528	118	212	358	98	47	63	131	108	190	362	233	86	161	89	356	706	201	223	203	1473	687	423	11	247
AK8	290	59	209	251	168	928	143	319	294	3838	210	372	383	343	100	333	164	61	10	230	179	872	211	124	187	96	125	349	179	170	89	170	279	202	749	170	80	253	17	523	530	44	120	124	537	613	697	32	72
AK9	1951	555	1609	233	681	1567	756	1302	1437	880	570	1562	844	556	229	283	199	506	548	694	981	3809	1798	928	2183	1008	801	1736	1315	1298	1223	2936	1835	1609	1289	814	717	1106	399	654	2581	1435	1052	1105	4002	2464	1796	535	1632
AKAIN1	0	2	2	16	4	16	14	6	25	338	5	3	17	2	0	16	0	0	4	1	2	22	8	0	0	2	3	0	0	1	0	0	0	0	71	3	1	14	1	26	1	0	0	0	4	0	21	3	5
AKAP1	26777	7302	14638	8313	11650	7191	5343	14418	11964	6473	6484	16618	5211	20138	3577	17935	4212	4373	14992	12887	9704	7726	9151	8092	13134	8623	6918	13701	15057	20708	16248	17153	14792	12045	7017	6404	4707	11109	2193	14488	24087	2897	6178	5789	31971	24723	19882	7270	2714
AKAP10	5763	2136	5198	1339	4900	9318	3550	6999	7895	358	1238	3747	2039	4849	4002	3171	4298	2416	4131	4100	3958	6263	5975	4572	4789	2525	3366	5441	2265	2427	2352	2384	3565	3262	1625	2248	1410	2673	1377	2608	11273	3329	4074	3800	13258	8239	4138	2281	5366
AKAP11	62807	12276	24240	10232	25115	20688	5463	19440	14119	755	4974	16994	6039	8314	6492	6878	8873	9592	16244	16399	12557	17761	8009	7632	23688	8643	4295	12629	10271	10736	10584	14601	14585	17427	16750	12024	10010	20391	2028	4870	21004	11323	16648	9308	35763	19500	15820	10011	12213
AKAP12	13538	4853	11115	602	9511	4359	1999	28296	2749	2444	1493	12163	1333	10447	951	7481	7475	9494	4195	12120	8207	10757	3185	4766	48319	19132	15140	14508	22774	21801	20749	15499	7901	21107	2787	2903	1567	6170	7720	13557	25378	2078	2888	1394	63405	35128	22446	12574	2161
AKAP13	27391	11675	23684	10874	20537	16692	7509	27676	14521	6889	10792	30187	6284	17199	36488	15042	44716	13716	20199	13250	18782	34095	9544	7356	78588	18354	18896	27118	14384	18968	15652	22668	25746	27526	12379	13047	8336	19027	3306	8119	29152	10621	13999	10762	45126	29569	25863	16298	17594
AKAP14	21	27	47	3	1	44	46	22	59	126	8	10	17	3	3	2	0	10	1	2	193	3428	1023	543	36	2	3	4	5	1	7	20	14	22	31	167	5	27	23	28	143	91	1	4	7	0	8	2	7
AKAP17A	36	8	26	3	8	57	3	124	15	102	27	185	6	52	55	64	71	5	14	39	36	31	9	2	90	36	23	66	136	211	157	194	80	90	11	29	8	6	0	22	12	3	3	20	26	37	35	12	19
AKAP2	5123	3189	6084	1647	4576	27141	5710	35726	15906	3576	2140	12040	2580	6207	2094	5119	7517	7376	18777	8794	4861	14511	2795	2535	38160	4004	2669	5475	4841	3918	5420	4245	4668	11244	2976	3797	2659	5259	470	864	924	5279	8151	4262	5904	2841	4427	10085	2117
AKAP3	71	56	103	459	482	278	85	244	219	1379	113	754	208	899	99	957	45	42	137	55	51	477	125	158	221	168	158	201	31	32	38	79	74	67	640	152	90	245	65	463	401	7	29	14	258	176	207	412	160
AKAP4	2	0	0	27	7	40	7	10	22	895	12	1	24	0	5	19	0	5	0	3	0	72	0	0	0	9	13	3	1	0	3	1	1	3	231	0	19	55	0	87	2	2	0	0	19	6	34	1	14
AKAP5	532	275	396	52	112	357	98	274	434	480	636	542	320	194	51	313	139	145	18	159	142	263	102	287	661	255	134	227	625	432	507	1968	615	372	233	83	178	310	114	334	915	254	409	140	768	426	534	49	110
AKAP6	1261	201	593	289	842	2011	812	2127	1712	3435	3277	1113	1023	3738	794	2209	1317	543	2513	354	1006	2807	421	90	2954	1324	1292	2052	492	593	632	439	941	1059	612	430	167	379	286	520	2135	347	426	158	1254	716	534	696	143
AKAP7	1056	261	1506	194	1721	514	581	731	685	377	16	1762	604	873	88	394	214	683	4630	1821	1465	1135	332	246	1400	1381	846	1486	469	362	393	649	358	506	1890	2173	693	1319	317	261	1277	730	2115	1596	949	678	719	151	1235
AKAP8	2600	1134	2777	1532	1981	4407	650	4494	1563	4804	1937	3241	1046	2090	3006	2306	2185	1086	5527	2435	2026	1992	1807	726	4079	2941	3061	5017	1920	2158	1754	2089	3198	2087	2178	2094	713	1815	364	2537	2377	1260	1420	1600	9082	7532	5898	2248	2073
AKAP8L	6520	2711	7258	1881	4609	10214	2838	11938	5115	4413	7674	8817	3689	7192	10722	6888	8766	3607	5234	7151	5641	8971	6699	3670	8656	5805	6297	11911	4428	6306	4191	5853	6583	4718	4721	4783	2555	7078	3408	9057	28276	2235	1706	3043	19516	15591	14568	5528	4712
AKAP9	103633	27091	76405	9728	27571	50837	8172	33799	15825	3639	11974	49345	8334	106505	50824	70812	56156	11127	29239	40801	37497	26555	6070	5119	45565	24251	16335	61437	22420	31660	24109	52308	41147	44555	26613	18495	12030	23871	9939	19945	93931	33882	41604	26513	120428	126488	120632	22458	57724
AKIP1	1062	412	391	535	1564	1144	555	1793	1930	1000	678	1171	674	573	558	547	680	636	621	1171	968	987	732	872	1087	691	659	1067	709	508	826	643	473	590	875	686	609	1588	346	376	823	475	348	397	1066	750	445	356	421
AKIRIN1	6027	1234	2509	1320	3951	5314	1834	4145	3790	480	1310	2765	2174	3836	2815	2971	2963	1407	3096	4235	3388	3802	3010	3236	4440	2372	2713	8956	1559	1492	1385	1582	1174	1417	3574	3418	2656	5820	376	998	3056	3619	3909	1952	3049	2022	1349	1875	3995
AKIRIN2	2222	869	2059	876	3456	2759	1421	2494	2440	245	749	3091	1208	953	1152	1011	1285	933	1793	1427	708	2987	1645	1182	2800	799	1456	1704	1170	1217	1008	1375	1324	1491	1171	1678	864	2128	230	499	1480	1101	1409	525	1945	726	562	1082	1427
AKNA	1307	1155	2258	969	2249	5316	809	6793	1806	8037	2118	2878	1217	1859	768	2248	2311	1687	1889	7495	2023	4345	1085	555	9241	1564	835	4365	3813	3123	2721	2444	4854	6029	2963	1666	901	2549	418	2685	3264	1389	1262	2874	2887	3991	5711	756	5492
AKNAD1	13	6	0	66	3	84	4	45	17	1839	88	37	131	12	6	85	1	13	0	8	10	92	15	9	15	7	2	6	2	0	7	2	0	3	338	10	31	42	0	141	12	4	5	4	23	0	54	4	30
AKR1A1	18001	12219	8570	7647	14214	14225	12451	15019	22042	1841	2509	6662	2981	12991	5412	14692	4799	7007	11732	9574	7563	11354	9093	14631	7250	6522	13040	13283	4760	4690	4347	4780	3837	3593	9140	10730	8824	18697	2541	3601	7117	9463	12995	5719	12111	10427	8428	3110	4248
AKR1B1	328	210	332	288	1164	387	239	650	350	1750	76	498	222	334	614	321	1170	384	248	632	215	814	76	83	641	202	147	403	174	117	203	110	219	490	442	398	183	602	23	371	212	127	150	80	154	129	158	133	260
AKR1B10	9	6	488	89	55	42	818	33	839	1011	13	17	48	12	2409	103	5674	9	303	3	2	71	429	6	14	6	134	13	14	3	6	0	92	12	247	1851	11	71	13	91	18	9	219	1	44	0	124	137	15
AKR1B15	0	0	0	96	4	28	9	35	26	1116	11	13	37	0	151	67	279	1	0	4	0	40	8	0	2	2	2	0	2	0	0	0	0	2	204	0	16	72	2	88	1	0	0	1	38	2	40	0	16
AKR1C1	97	64	1091	121	295	192	7837	446	5022	681	239	582	140	48	352	109	7152	339	18939	98	119	4431	2833	17509	1779	597	4029	1035	10	0	56	10	502	276	8110	17196	4353	6607	129	70	178	132	3975	145	247	236	505	545	97
AKR1C2	120	75	793	39	397	99	7056	693	4662	903	23	353	93	44	1536	93	13752	168	6834	73	66	1169	1197	1318	1100	524	3882	1010	7	5	102	16	1093	441	5894	11036	1627	5442	641	261	518	52	2631	10	35	42	75	968	78
AKR1C3	328	379	1171	3184	7105	206	8025	845	4424	414	427	1343	495	152	1528	144	12052	1017	20509	406	266	5236	2898	5090	3575	2222	11387	5671	100	54	159	80	448	570	4107	11332	3153	6085	8178	4595	21657	599	23225	795	2788	1230	843	463	458
AKR1C4	0	4	532	56	0	10	10888	11	3826	781	6	5	28	4	6	21	49	3	28636	7	31	55	216	6	0	18	345	4	0	1	1	0	651	0	261	2675	45	50	24	67	52	0	5322	1	26	0	293	132	10
AKR1C8P	4	0	142	12	0	96	172	42	548	870	10	22	10	2	10	17	24	3	1048	18	5	94	78	2	17	6	105	9	0	0	5	0	158	5	238	25	19	44	1	58	7	1	149	10	14	1	24	9	23
AKR1D1	48	5	179	14	5	19	3833	7	1290	903	7	94	19	429	10	208	76	5	17534	11	24	100	351	110	38	39	249	166	51	103	37	18	226	32	275	475	124	241	17	76	13	0	134	1	50	6	7	102	21
AKR1E2	617	284	610	216	513	177	87	313	143	1797	875	1209	655	130	463	167	687	175	208	246	248	999	794	943	475	191	68	255	75	36	131	68	130	183	3688	1496	1269	2217	267	539	1447	1031	552	875	2486	2164	1365	24	227
AKR7A2	2855	1834	2891	2339	3663	3251	3544	3172	7042	633	1407	2663	897	6213	1528	6289	1375	1813	3930	4037	1739	2888	3050	2673	2680	1966	5951	3106	4380	3709	4360	5555	3148	2513	4573	6467	2897	7070	903	945	1599	1238	1289	1076	4125	4583	4536	897	1024
AKR7A3	48	15	480	66	12	198	1995	89	1367	561	31	56	29	602	18	579	51	24	10234	56	23	94	637	15	50	66	768	254	26	38	27	64	304	36	251	1948	85	323	52	157	179	12	882	41	103	129	214	135	38
AKT1	17135	6891	14019	3381	4480	20448	3649	20644	7971	4703	5795	13460	2434	33574	15551	44193	8331	4523	10573	22408	11044	8539	3686	3542	21076	9600	7650	14577	19181	19126	16481	26687	16704	14821	15071	14808	6414	17063	806	3646	5055	3810	4746	7376	17102	22969	25677	4576	7141
AKT1S1	683	314	956	320	331	927	204	1218	686	3884	613	942	541	1173	1574	1373	1125	270	843	501	650	983	443	682	1314	601	404	945	1675	2185	1512	1498	1856	1341	751	515	270	600	31	631	432	270	283	592	2223	2904	2793	718	538
AKT2	15227	6304	18100	8211	9001	21315	8759	11258	12657	7557	8922	22284	6150	24611	16337	29047	11301	6428	18059	17079	10612	11361	10471	9371	9547	6411	7766	19944	7061	7639	5464	7447	7578	6998	9290	11978	5845	11701	1689	5669	11830	5285	11897	7712	33466	51798	58919	4648	7953
AKT3	7103	4712	5369	1659	3249	2571	1345	6107	3205	508	4514	3099	2583	5525	457	3097	918	1157	2017	2254	7595	6239	6568	12001	10952	5439	560	11447	11113	11975	10007	11787	9971	10640	601	703	492	1083	2262	3863	9699	6801	1664	4245	14210	7623	3516	4179	847
AKTIP	790	339	671	184	614	359	232	665	471	205	203	562	136	244	508	165	294	338	496	900	782	948	733	805	1398	940	693	2117	170	198	177	278	218	314	399	423	257	644	93	208	756	365	292	263	1777	1161	534	585	593
AL032819.3	1	0	1	0	0	0	0	0	0	49	1	7	4	2	0	0	0	5	0	2	4	6	0	0	0	1	0	1	7	3	7	20	8	3	10	0	2	0	1	9	0	2	0	3	124	39	37	0	0
AL049834.1	6246	2242	3209	4075	4458	1734	828	1561	2143	988	1864	4755	2232	1981	1117	1560	971	1328	1544	2848	2623	3409	3375	3154	3449	3688	4670	4823	968	887	969	1598	1365	1325	2841	2309	2305	3456	1254	2420	8087	4279	2987	2569	7676	4851	2856	621	912
AL096870.1	13412	5159	7312	6589	10712	8332	4221	10424	11345	3682	5993	13738	3305	10496	5752	10088	3879	4437	5530	8131	6932	6047	4318	5079	13023	8399	9499	12775	2371	1873	2337	3266	2119	3085	9323	5472	5247	11650	1438	3396	4721	5972	8134	7548	11697	10490	7754	2095	3581
AL109810.2	0	0	0	0	0	0	0	0	0	8	0	0	0	0	0	0	0	0	0	0	0	0	0	0	0	0	0	0	0	0	0	0	0	0	0	0	0	0	0	0	0	0	0	0	0	0	0	0	0
AL121578.2	0	0	0	0	0	0	0	0	0	12	0	1	1	0	0	0	0	0	0	0	0	0	0	0	0	0	0	0	0	0	0	0	0	0	2	0	0	0	0	0	0	0	0	0	0	0	0	0	0
AL121768.1	4755	1303	1838	2070	3329	1766	623	639	1065	2201	2367	4736	2047	691	1247	646	662	1093	223	1702	4608	3347	278	335	5862	6235	6426	23711	499	722	704	2068	762	929	2607	1187	916	1745	50	197	619	2885	3715	3378	6474	2245	2188	178	580
AL136454.1	6	1	7	5	23	6	4	2	3	2	1	5	6	3	1	2	2	2	2	2	1	5	3	3	0	0	6	3	0	0	0	0	0	0	1	5	11	7	2	0	7	9	0	0	0	0	0	0	2
AL162171.1	6794	1733	3314	1150	1789	847	364	1846	1202	3329	792	7184	574	2633	1322	2098	1520	1483	1392	4096	3191	4305	851	1384	6790	1774	1159	5263	3855	4311	3010	5237	3274	3540	1441	666	347	828	213	1498	5107	788	1310	650	3425	2708	2083	651	707
AL162231.1	0	0	0	1	1	2	3	7	1	58	5	7	7	6	2	1	2	0	0	0	0	6	2	0	5	0	3	1	5	0	2	11	7	5	1	3	2	1	0	3	2	0	2	1	6	3	2	1	0
AL162596.1	0	0	0	0	0	0	0	0	0	6	0	0	0	0	0	0	0	0	0	0	0	0	0	0	0	0	0	0	0	0	0	0	0	0	0	0	0	0	0	0	0	0	0	0	0	0	0	0	0
AL353572.3	0	0	0	0	0	0	0	0	0	0	0	0	0	0	0	0	0	0	0	0	0	0	0	0	0	0	0	0	0	0	0	0	0	0	0	0	0	0	0	0	0	0	0	0	0	0	0	0	0
AL354761.1	0	0	0	1	0	0	0	0	0	63	0	0	0	0	0	0	0	0	0	0	0	0	0	0	0	0	0	0	0	0	0	0	0	0	7	0	1	0	0	1	0	0	0	0	0	0	0	0	0
AL365214.3	0	0	0	0	0	0	0	0	0	0	0	0	0	0	0	0	0	0	0	0	0	0	0	0	0	0	0	0	0	0	0	0	0	0	0	0	0	0	0	0	0	0	0	0	0	0	0	0	0
AL391650.1	11	7	15	13	50	45	1	7	2	561	11	6	23	19	11	78	3	12	4	14	6	57	4	18	18	21	26	5	1	1	2	2	1	0	253	3	16	46	1	114	7	9	2	8	33	10	46	3	17
AL391987.1	0	0	0	0	0	0	0	0	0	2	0	0	0	0	0	0	0	0	0	0	0	0	0	0	0	0	0	0	0	0	0	0	0	0	0	0	0	0	0	0	0	0	0	0	0	0	0	0	0
AL391987.2	0	0	0	0	0	0	0	0	0	0	0	0	0	0	0	0	0	0	0	0	0	0	0	0	0	0	0	0	0	0	0	0	0	0	0	0	0	0	0	0	0	0	0	0	0	0	0	0	0
AL445238.1	0	0	0	1	0	3	0	1	0	63	0	0	0	0	0	3	0	0	0	0	0	2	0	0	0	0	0	0	0	0	0	0	0	0	14	0	0	10	0	9	0	0	0	0	0	0	0	0	3
AL445989.1	2	0	4	6	0	3	0	0	0	49	1	0	2	0	0	1	0	0	0	0	0	8	3	0	0	0	0	0	0	0	0	0	0	0	13	0	1	4	0	16	2	0	2	0	0	0	3	0	2
AL451007.3	0	0	0	0	0	2	0	1	0	4	0	0	0	0	0	0	0	0	0	0	0	0	0	0	0	0	0	0	0	0	0	0	0	0	0	0	0	0	0	0	0	0	0	0	0	0	0	0	0
AL603764.2	1	1	3	15	0	5	0	2	1	260	6	0	10	0	7	20	0	6	1	4	3	13	3	0	4	1	5	2	0	0	3	1	0	1	57	19	17	37	0	26	0	1	0	0	4	0	0	1	11
AL627230.1	0	0	0	0	0	0	0	0	0	1	0	0	0	0	0	0	0	0	0	0	0	0	0	0	0	2	0	1	0	0	0	0	0	0	1	0	0	0	0	3	0	0	0	0	0	0	0	2	0
AL627230.3	0	0	0	0	0	0	0	0	0	1	0	0	1	0	0	0	0	0	0	0	0	0	0	0	0	0	0	0	0	0	0	1	0	0	1	0	0	0	0	0	0	0	0	0	0	0	0	0	0
AL662820.1	0	0	0	0	1	1	0	0	0	9	0	0	0	0	0	0	0	0	0	0	0	1	0	0	0	0	0	0	0	0	0	0	0	0	0	0	0	0	0	0	0	0	0	0	0	0	0	0	0
AL772284.2	0	0	2	21	0	22	0	1	0	366	9	2	12	0	1	2	0	0	0	0	0	30	2	0	0	1	0	0	1	0	0	1	0	1	47	2	0	19	0	72	0	0	0	0	1	0	0	0	0
AL845331.2	4	0	0	0	0	11	0	9	2	93	7	1	5	0	2	3	0	0	0	4	0	9	1	0	0	0	0	2	1	0	0	1	1	1	15	1	3	2	0	7	0	0	2	0	2	4	5	0	0
ALAD	5745	3229	2683	1370	1464	3069	3375	1942	3685	2928	1060	2015	660	3211	1151	2846	1504	777	10933	1691	1065	1352	915	406	2290	798	1674	2237	1096	1173	1060	1853	1249	1326	1408	2656	833	1883	343	1298	1877	399	1626	249	2077	2140	2565	838	3697
ALAS1	5784	3340	3724	1709	4418	8179	8512	15816	12093	2163	3852	5172	3090	6628	1154	6204	2078	2273	19007	5494	3463	8615	8135	4708	12612	3668	5064	10195	3028	3059	2750	3729	4338	2947	2134	4045	1918	4860	695	2653	3535	1909	4183	2098	5700	3654	3414	4087	5512
ALAS2	19	81	34	51	22	97	101	764	85	1421	55	676	91	303	74	396	113	1354	2338	233	268	257	44	23	12684	531	268	538	1397	136	150	115	608	273	427	631	233	1082	17	198	46	36	183	36	81	67	74	76	20088
ALB	248	103	156876	6054	202	221	761242	724	380932	705	68	2095	148	863	28	170	32648	107	2112093	3951	16547	2538	364065	1270	220	9736	330831	8493	62	64	119	60	96574	57	70	356188	719	439	41544	265	3280	331	570186	53	1071	525	53319	62534	404
ALCAM	90890	55752	72113	55151	86996	87400	24218	61549	56070	1273	23093	95896	21870	89811	3989	64307	6052	26534	11171	68379	27724	48506	44482	63393	40881	21594	51174	85930	21357	26202	18249	25055	31231	24702	33785	46945	44098	76374	9941	34455	79527	18678	24341	11399	67389	39512	18874	22574	6592
ALDH16A1	1872	613	949	1169	1367	2208	998	1943	1736	8400	603	1367	593	686	2673	1021	1655	615	959	1031	706	1394	307	468	1671	519	751	1396	997	1059	1061	759	977	1122	926	743	356	1154	75	823	325	639	1689	623	931	1783	2301	522	1266
ALDH18A1	21057	4839	10799	9987	20387	6347	4139	6393	7848	1323	1391	6600	1624	9339	16384	7994	6210	8488	5624	17927	7847	6937	6237	5220	7216	3882	8089	11158	5956	5545	6533	7941	5927	5492	26504	24690	18726	48692	1580	5997	13550	7612	11931	6915	31121	18760	13665	5157	4122
ALDH1A1	2722	701	3042	325	5120	4577	16993	15083	28190	647	155	6172	1214	1034	53	380	629	3135	48861	4633	3319	20140	2740	2407	15345	5854	2521	4769	969	1568	1122	597	1702	2514	344	10089	935	1500	3350	9684	10277	2052	4614	532	354	93	532	1939	606
ALDH1A2	61	170	82	59	63	277	145	648	247	1004	28	527	58	189	56	185	88	69	476	64	1019	426	55	12	474	1210	123	216	273	329	241	85	506	257	307	122	63	198	1	122	51	50	38	55	76	28	138	30	60
ALDH1A3	30195	5354	20662	7066	9069	307	57	2475	100	2510	75	25088	356	25292	1354	25693	1573	8617	305	6114	19045	1670	454	2538	12092	8521	9044	40800	5526	6706	4852	7312	4749	3935	23553	6259	13372	31175	3162	27035	24059	8081	12412	33582	20342	16535	11439	5055	7873
ALDH1B1	2364	1388	2364	3827	5003	4421	6665	7025	6604	2797	939	2848	1023	7435	807	5732	2126	900	20784	2027	2278	1522	1957	1297	1894	1812	1467	1512	2391	1997	2085	2927	782	1326	4236	7193	3487	8492	1086	2847	4510	1323	5146	2445	6501	3911	4767	2912	1952
ALDH1L1	3685	2318	2619	405	332	1565	19855	1202	14701	10005	200	129	369	354	4030	474	2207	146	109112	519	721	1926	4351	1087	1582	2117	6421	1810	32	31	119	285	5498	891	1689	21090	173	597	376	1190	313	561	5486	1404	695	930	6736	978	179
ALDH1L2	576	518	603	188	2862	802	316	1367	713	1374	132	504	942	670	3212	977	3453	362	120	1152	524	921	5360	8285	1039	514	223	1022	359	162	282	90	113	1395	534	608	271	818	19	171	370	238	194	65	266	133	185	195	726
ALDH2	2162	1181	6579	1932	4722	13721	32621	16809	28080	3735	927	11404	1042	7936	3729	8066	8929	8865	161619	3230	3610	13649	4236	506	16881	2118	10826	1526	3885	3658	5489	2876	3868	5713	834	15889	702	1981	781	924	2443	810	23562	1323	813	736	6665	1687	2778
ALDH3A1	14	11	20	109	57	399	169	201	211	1953	60	15	94	610	158	1098	15535	14	33	186	10	270	27	5	44	30	9	0	5	5	11	4	18	12	200	227	20	87	5	685	4	19	13	9	29	0	34	29	43
ALDH3A2	23899	18959	10131	5533	12419	20922	15795	20289	30108	645	855	6121	1230	14481	4346	11768	11888	4526	21709	2025	7549	12681	9567	8372	15785	6965	9665	12081	7065	5802	7365	5853	4798	6057	2031	6493	1497	3874	3153	5326	20959	3458	7065	3209	12545	4977	4718	5879	5577
ALDH3B1	92	107	269	130	436	757	108	989	351	3713	123	621	171	380	106	508	269	392	168	627	111	2382	174	121	2405	148	99	131	347	308	226	233	773	500	677	168	100	256	11	866	91	69	77	32	177	249	320	54	575
ALDH3B2	16656	11312	22242	139	12	344	14	247	20	3087	94	1195	101	972	1684	932	1841	29	69	1021	401	1072	794	660	4613	1905	1410	5771	2713	2222	1984	4116	4040	2329	2672	1389	1102	4433	3	692	34	363	195	515	7197	8555	9031	3398	756
ALDH4A1	10081	2212	5441	1755	1644	4176	12111	3597	13739	2114	143	1277	293	3101	602	3266	773	647	43828	2416	983	1129	2511	786	2579	2221	4868	1921	3324	3300	2258	1509	3039	1781	2977	11053	1521	4775	317	1014	565	1126	14970	1541	7460	6896	7891	1348	1075
ALDH5A1	1804	321	1145	738	1353	1120	1144	1093	1543	2171	4034	2363	831	281	651	233	703	324	9224	1011	1099	728	728	437	1175	748	1462	1147	862	787	837	1501	483	417	784	1575	617	1373	136	440	1034	153	790	379	5689	2232	1817	521	536
ALDH6A1	33933	9381	13357	11473	13826	3828	11641	3095	8195	1481	1122	16226	1331	13856	1791	12836	1769	6935	86112	20332	9155	7285	12819	8653	8083	4975	15597	18587	8195	7957	8413	7203	6641	5558	14371	14028	13431	25775	885	2401	4564	5324	17875	5317	18244	7675	5101	2717	1838
ALDH7A1	11030	2766	1629	3628	5078	992	2167	1164	2688	609	536	1258	933	2421	79	2072	265	2426	14840	4030	3652	3250	6290	5295	2764	2674	3249	4608	1556	1220	1413	1035	579	2659	4680	4437	3456	8958	984	2786	6891	801	3697	1383	9462	5608	2742	1901	2134
ALDH8A1	82	29	1092	104	56	256	7229	91	4004	1337	41	46	40	67	42	87	173	18	33600	44	69	149	722	11	68	51	937	185	65	115	66	39	916	90	683	3397	52	187	73	165	126	21	5039	42	43	45	497	294	56
ALDH9A1	43886	17007	8432	11194	25114	10020	12852	7256	20571	2023	3860	16064	4679	7054	2388	4746	1511	9994	30597	10757	8346	12848	18731	17310	11846	9136	21402	22117	1687	1393	1729	3447	1302	2291	1651	4893	1289	4105	3541	5774	13662	8538	12147	5260	19070	7618	4107	4120	4113
ALDOA	48856	29378	56253	26092	44916	117522	43137	157885	97467	4347	55413	45844	24184	99187	107498	59586	65903	19368	35707	38789	26144	28191	98016	25747	58362	60118	136391	33173	46994	37177	35215	38567	78178	31553	63103	69457	39902	96592	9558	25918	26244	23980	27986	38174	217622	101507	77494	85081	26819
ALDOB	16	31	47391	930	45	225	100123	224	96132	1377	34	746	37	89	90	101	2767	52	805188	1154	3125	257	29351	67	17	486	89462	2225	1	0	10	1	24841	3	255	118017	131	1186	3027	171	139	15	53560	5	549	445	70214	10946	34
ALDOC	1109	1831	5212	1570	3386	19794	6356	25428	16718	4247	1292	387	425	13561	5574	6638	3843	2416	23041	363	1959	2945	3050	621	1351	2283	9064	413	1066	1156	520	527	3757	775	3020	6960	1085	2922	1663	1805	1365	1083	1421	3277	17599	10882	5300	3376	603
ALG1	1210	621	986	2498	2728	2236	1457	1745	2351	1897	353	1708	606	1599	371	1250	303	478	971	1354	700	903	591	895	928	428	1185	1244	790	647	566	799	695	673	1443	1181	1033	2524	182	791	1127	922	2446	825	3089	1576	1229	712	497
ALG10	4389	1214	1120	1056	3631	1562	897	1302	2592	609	728	2070	940	1433	986	728	781	639	1599	2180	904	1091	2109	1555	1267	803	1785	2400	291	301	363	579	465	413	1350	820	1100	1577	352	684	3144	1259	1542	696	3443	1713	527	1414	1129
ALG10B	5141	1078	1261	1599	3560	1096	814	935	2083	538	391	1596	548	1439	630	750	605	577	1464	1891	794	886	1324	1473	755	607	1586	1643	203	236	249	535	287	304	556	378	495	858	375	698	2702	956	1259	652	4754	2112	739	347	760
ALG11	7010	1994	1850	1186	3394	600	1204	888	2211	486	768	4578	1171	1380	777	729	569	1167	2967	1320	1713	1638	1502	1441	1637	839	919	1732	1327	1424	1376	1776	1168	1563	2062	1603	1830	3285	244	639	1757	1810	3361	1792	3598	1066	393	2069	595
ALG12	3201	798	3720	808	1564	2226	905	2320	1933	1989	1358	3395	560	5339	2388	5692	1874	635	2217	2954	1277	2062	1338	1400	3895	1815	1515	4375	961	774	1730	2320	1033	1825	2230	1562	1117	2450	310	1709	1838	1039	1502	865	6626	8961	6782	1079	1065
ALG13	9116	4461	5623	5076	14744	2470	1673	3275	3825	1192	1490	10249	2144	3795	2812	3241	2630	3167	4717	6067	5968	4561	5047	4501	4461	2949	3786	8017	610	475	798	973	1030	1567	5176	3674	3556	6235	4136	4854	32796	3807	2413	4307	10297	5032	2531	1588	2701
ALG14	2930	1459	989	681	2189	816	1049	915	1716	557	481	1384	713	939	209	638	165	766	1433	1100	1176	865	963	1085	1208	822	1906	1897	264	210	230	440	164	276	2249	1478	2265	4139	189	521	1659	2846	1513	712	1093	493	243	316	599
ALG1L	0	1	0	3	1	14	10	17	12	17	6	13	0	5	3	9	3	3	0	0	0	3	0	5	0	0	0	0	0	0	0	0	0	0	8	1	1	5	0	1	6	0	0	0	0	0	0	1	1
ALG1L2	0	0	0	4	0	0	0	1	0	7	0	0	0	0	0	0	0	0	0	0	0	0	1	0	0	0	0	0	0	0	0	0	0	0	1	0	0	0	0	5	0	0	0	0	0	0	0	0	0
ALG2	7272	2366	6236	1824	4922	2227	1015	2302	2201	1034	1626	4419	1747	7483	1465	4533	2202	1377	4684	3830	3876	3672	2211	3447	5993	2454	1688	7650	4759	5268	4484	8398	3523	4227	3836	3196	2495	5707	1017	4441	7208	3975	5032	5174	6140	3227	3128	3011	2319
ALG3	2028	1021	909	7359	6318	1864	1183	2362	2435	5177	907	2293	881	2633	4394	2931	2545	809	1395	1589	851	2571	2430	2351	1720	552	476	1253	1478	1385	1305	2110	1198	1320	1869	1699	1455	3417	218	1648	2078	995	1681	836	2147	1901	1232	2417	591
ALG5	10014	5435	4409	9917	26431	8366	9183	4299	16606	668	1513	12484	4356	5958	1048	3923	807	6004	6351	3298	2893	5123	4884	6101	4221	2582	4649	5735	1890	2000	2220	2984	1798	2201	9961	7996	9803	14220	1577	1682	7978	9593	12050	4340	3207	1471	893	2481	1842
ALG6	5198	1104	1309	362	2644	3070	1419	2172	3327	374	819	3689	2086	1832	625	1179	1053	1234	1956	1785	2145	1549	1689	1289	2086	1301	1494	2580	1041	978	1167	1149	1023	1197	5460	3378	4318	6666	545	858	5081	1703	1406	757	1657	527	225	1255	2081
ALG8	6850	2123	2370	3755	7252	834	1420	969	1720	1099	866	6515	2101	5735	562	3285	585	1703	3554	4045	2718	3930	3420	4528	3728	1962	3261	3986	4407	4003	4402	4906	3992	3115	5761	5434	4153	7787	812	3442	10474	3194	3257	1635	6363	3545	1760	2115	3506
ALG9	2047	1221	1587	528	1697	751	641	1049	1454	773	1553	2704	1416	2367	710	1396	622	941	1496	1931	1170	1492	1470	1137	2533	1519	1704	3079	909	891	879	999	914	1855	2213	1336	1475	2997	374	1457	4521	1253	1510	1069	4083	1903	927	682	766
ALK	20	14	31	331	27	1155	13	832	134	8570	173	65	565	39	85	322	21	14	14	77	233	304	45	3	13	22	15	7	5	8	24	440	5	47	1203	25	55	217	2	802	35	3	26	7	127	37	277	42	109
ALKAL1	0	2	8	10	0	33	1	31	13	207	2	5	10	5	3	22	1	0	0	0	1	12	6	0	2	2	1	3	0	0	1	0	0	3	24	5	2	8	0	52	0	2	0	0	2	0	0	2	2
ALKAL2	104	6	112	6	652	45	39	51	43	195	9	78	28	71	10	20	58	150	104	99	34	162	25	8	903	334	39	731	0	3	24	12	4	4	65	136	49	61	1	86	36	83	11	3	57	4	22	3	6
ALKBH1	3370	1292	2052	2338	4412	2099	1871	1611	3270	1313	1730	4165	1877	1099	925	1158	821	1141	2579	1446	1018	2481	2198	1836	1672	1622	4933	3721	822	868	788	993	836	798	2693	2065	1567	3388	326	768	2574	1061	1579	794	4110	2517	1880	447	631
ALKBH2	806	472	778	1354	1994	279	643	527	1813	903	679	709	493	1334	516	1142	329	691	973	1276	586	476	2161	1670	1266	1631	1767	1465	334	366	366	729	311	312	954	687	799	1320	895	1468	2441	1489	564	778	2100	1702	905	467	407
ALKBH3	2645	1050	1886	1522	2646	1139	658	1305	1904	788	633	2311	437	1615	350	1473	332	698	1430	2981	1079	951	744	933	1512	1143	1140	2071	448	511	447	629	660	570	1605	1048	1108	2300	224	253	899	1258	1852	1023	2387	1913	1447	974	1360
ALKBH4	320	167	345	101	192	705	142	696	310	1168	362	334	161	749	333	975	261	55	232	210	170	192	172	123	307	226	135	298	527	513	417	546	563	475	480	271	187	441	89	416	241	140	147	141	1115	1186	1194	395	223
ALKBH5	7274	4040	9960	2956	3831	17049	4269	20781	9611	3965	11245	8175	5181	17504	17111	15414	11867	3089	10973	7767	6569	8146	10499	7556	7748	3601	4596	6031	14630	13503	12257	7632	16462	11799	3569	4089	2436	4920	1206	4966	5681	2001	3568	4079	17715	25741	21286	3441	3814
ALKBH6	526	284	347	253	233	1373	165	1712	741	2248	755	1230	273	618	518	676	604	273	522	526	292	723	238	377	568	444	300	858	432	416	341	365	539	396	466	226	199	470	146	428	441	190	219	369	1643	1249	1102	393	266
ALKBH7	3020	2469	2957	2259	2723	2678	3204	1773	4864	1448	925	2487	1158	3308	623	3895	557	1285	5076	2748	1379	2429	3260	3206	769	677	3026	1754	1918	1647	1805	2023	1584	1406	2514	3280	4832	8360	1111	1459	2683	2370	1754	1622	5365	5444	6818	1527	933
ALKBH8	898	332	1043	304	828	288	195	550	417	1224	755	1353	528	498	253	423	234	294	1054	1078	464	769	308	299	1247	528	284	975	200	156	240	317	189	398	694	462	284	712	89	608	1930	393	391	188	2793	1412	1095	260	560
ALLC	16	3	110	56	40	69	2	37	35	1040	51	47	53	5	10	37	7	1	3	70	5	92	45	4	0	9	12	8	27	40	24	19	201	339	309	18	12	94	5	187	391	16	29	3	58	0	25	25	37
ALMS1	23968	8237	22232	6715	12824	45609	11981	43038	29532	5728	34507	25662	18704	15066	21574	8029	21700	6437	7921	11325	16971	15038	5355	3559	24610	9521	6037	17126	17989	20236	18301	25802	22302	23213	8226	5816	4167	8933	1706	4145	20115	11889	14496	16592	35180	29035	17400	10288	17341
ALOX12	13	17	27	64	0	192	0	71	21	2199	48	107	58	5	63	152	55	41	10	14	13	142	29	10	181	4	12	13	16	7	9	0	6	2	377	17	12	83	2	351	5	0	11	0	39	22	146	1	165
ALOX12B	21	9	20	80	11	262	42	212	71	3080	100	31	89	72	58	230	157	6	3	11	5	164	31	15	22	34	62	34	2	1	8	3	6	11	624	59	35	136	1	408	12	5	6	18	191	164	137	2	74
ALOX15	6079	1318	817	230	310	2711	484	2618	1023	2251	87	548	79	1600	30	2411	13	412	6	149	425	1628	1560	1379	353	171	312	315	105	110	34	6	19	48	1379	203	814	1704	91	477	134	631	712	247	465	571	567	1355	2311
ALOX15B	269	323	806	203	390	448	128	406	251	2360	73	44366	286	95433	3161	65180	6063	688	52	1273	79	889	115	148	29468	16246	26731	40046	236	145	216	105	243	327	666	631	213	481	41	419	78	91	47	19	241	447	516	101	221
ALOX5	2232	1228	1840	988	6346	5379	1374	6671	2422	2098	645	6861	1344	778	608	4159	1925	3168	702	2003	1528	6254	360	1171	13150	2123	1065	4831	438	383	591	179	417	961	1211	1475	714	2035	93	642	763	1109	3772	2049	439	574	1137	1387	11481
ALOX5AP	681	657	1140	315	1127	1541	290	2711	726	804	49	3217	1744	353	335	4705	983	1550	81	988	547	4841	274	385	10080	433	305	477	398	196	204	126	112	649	407	1302	378	1016	147	383	878	158	108	74	51	50	38	73	3842
ALOXE3	46	96	252	94	28	236	5	73	38	2499	82	39	99	64	67	278	242	106	13	113	18	174	64	10	14	26	319	12	20	24	25	9	36	18	613	26	29	133	6	370	105	2	0	23	661	352	435	34	56
ALPG	1	0	8	82	5	59	0	39	2	1461	34	3	63	0	36	52	1	7	7	9	2	91	11	0	3	5	7	0	1	1	4	1	2	0	229	0	11	61	2	348	7	0	1	0	23	0	40	1	34
ALPI	17	2	5	177	11	151	0	46	7	2072	47	2	68	2	30	81	4	1	5	3	0	116	28	0	0	5	9	2	4	0	7	0	0	0	317	3	9	94	0	434	9	1	10	0	15	1	119	0	26
ALPK1	4684	2784	4112	697	3203	4018	1248	3385	2340	3633	142	4654	1882	1604	1853	1920	2882	1384	4747	3414	1832	2488	1429	1335	6011	1344	1292	4899	522	534	651	673	1206	1670	1745	2415	981	1997	396	780	1235	723	1470	290	1217	1235	986	1053	6154
ALPK2	81	247	946	271	273	585	2230	653	4396	6847	104	986	227	695	126	728	1072	47	11122	187	177	337	4056	80	275	245	1996	147	279	314	222	276	1051	227	1293	1384	127	324	46	392	30	15	233	46	827	565	794	566	184
ALPK3	1009	530	1466	587	338	1123	374	2570	1535	9405	396	676	582	858	332	1017	1007	249	3561	352	407	1750	843	179	2587	298	1291	466	1563	2021	1368	1182	2929	2134	2343	905	349	1213	69	1161	186	225	585	711	758	921	1213	538	635
ALPL	663	137	1152	396	1354	888	3171	2527	4341	1947	249	1295	359	242	348	887	1132	2065	19472	734	910	5875	763	332	12703	232	2112	1213	1051	983	949	941	1073	1474	719	2126	219	980	237	2472	658	104	5802	102	318	336	1657	495	821
ALPP	1	0	9	87	2	89	0	26	1	1345	35	25	47	0	17	19	8	33	0	6	1	133	15	0	43	1	2	2	1	3	3	2	1	2	271	9	13	55	1	338	6	0	3	0	9	2	11	0	20
ALS2	5965	2227	6450	1810	4113	5340	2728	4905	4983	2683	2977	7018	1675	8572	6955	4714	6921	2420	10649	7108	5089	5228	3587	2426	7578	2898	2927	7529	4752	4908	4160	5914	6494	5537	6984	5122	3460	6879	778	2116	6951	2832	4028	3818	9612	5182	3394	4409	5479
ALS2CL	382	302	685	304	110	4466	368	2948	969	10023	374	693	379	104	1637	513	2935	381	2193	145	337	1722	469	136	1664	505	784	330	194	336	221	223	518	411	720	205	61	269	37	823	86	61	286	108	113	118	400	1005	185
ALX1	5	0	0	14	0	21	4	32	13	809	10	2	54	0	22	55	2	4	0	2	43	50	5	1	11	17	0	6	3	3	6	0	18	51	137	6	1	33	0	75	27	0	0	0	12	0	0	1	13
ALX3	6	0	6	25	0	47	0	24	17	1613	22	3	55	2	8	22	0	1	0	7	0	60	6	0	0	4	0	0	3	0	2	0	0	424	182	0	7	24	0	198	38	0	1	1	8	2	1	0	20
ALX4	0	1	0	55	13	130	7	48	16	2206	66	139	82	0	16	37	0	14	6	274	31	92	11	1	3	4	13	16	44	25	29	38	22	614	320	4	26	59	35	235	210	106	4	1	736	443	872	1	28
ALYREF	2070	876	1342	846	2032	2052	1244	6317	4145	1773	2988	2069	2211	2000	2522	2487	1807	699	809	1669	1173	2128	3299	3192	3318	1676	854	2393	1725	1528	1610	1650	1143	1093	10822	6826	8426	14596	586	2418	3064	1052	936	1275	7750	4712	3823	988	1131
AMACR	219883	4221	49209	2185	4987	6565	4744	7176	9519	1566	8013	3886	1396	39824	3705	27063	1768	95552	9280	5478	205515	13996	2791	2024	28512	32258	61402	113967	45014	31709	47241	95675	84990	25250	56615	11436	29933	58063	1472	42767	27808	3641	35688	29274	221022	76334	96006	90733	9033
AMBN	4	2	1	55	0	57	0	21	1	1823	35	13	60	0	5	84	3	3	2	5	2	62	5	3	0	4	8	1	4	0	6	1	2	15	232	0	47	47	3	167	6	0	3	1	16	0	70	0	27
AMBP	11	8	9290	346	12	232	88509	175	43312	2978	81	73	85	55	15	55	1322	36	468026	233	662	206	8991	39	21	272	25861	232	49	48	23	46	5802	20	567	55380	84	302	1387	493	123	38	104144	19	214	145	7436	2893	52
AMBRA1	4925	1719	4560	2775	3693	7185	2230	7651	4587	5310	5301	5946	2041	5277	2356	4330	2772	1770	3065	5732	3301	3869	2371	1571	5730	2557	3441	6396	4675	4535	4005	6438	6822	4681	4076	2845	1788	4595	529	1477	2521	1812	2417	2535	12482	11320	11002	3858	3393
AMD1	42389	17112	41122	25377	34974	6824	3542	4350	6510	304	767	15010	1755	6319	4409	4806	3432	19065	6249	20380	20987	18718	38635	13375	13944	15270	41818	44108	3636	5217	5327	11855	17170	4949	75947	72637	92365	129238	12222	8586	37659	15789	21794	12290	164473	71328	59992	6021	37559
AMDHD1	13	30	437	28	25	199	2691	115	1355	1017	38	75	40	7	35	74	99	14	18442	44	45	47	354	0	40	19	1061	52	4	7	7	3	334	6	235	1415	28	72	68	126	6	11	4628	0	32	23	378	225	28
AMDHD2	1779	1187	3005	1658	1346	1958	484	2338	1013	5421	960	1908	672	2266	546	2572	800	536	774	2809	1296	1483	451	365	1225	799	1116	1793	4513	4835	3750	3766	7298	3191	1846	1058	512	1636	181	1412	647	645	591	1403	3193	4041	3562	2041	696
AMELX	5	0	1	3	0	61	1	34	25	496	23	0	25	0	7	6	1	3	0	0	0	61	4	0	1	0	0	0	1	1	1	4	0	2	112	0	3	35	0	106	3	0	0	0	5	0	68	1	11
AMELY	0	0	0	18	13	26	0	5	3	331	1	6	0	0	0	6	0	1	0	8	5	18	3	11	3	1	10	1	12	6	6	12	0	4	1	0	0	2	0	2	0	0	0	0	3	0	0	0	4
AMER1	1180	855	979	2090	2117	3398	957	3092	1912	2586	1821	3372	820	2926	5278	2588	4147	600	654	1356	1033	1304	1493	1060	1675	997	551	1084	2537	3372	2138	3356	3494	2060	3199	2205	1051	2600	368	1689	3468	413	1264	1846	2253	2771	2731	1727	1195
AMER2	17	9	9	104	13	384	3	103	36	3414	1096	80	298	0	13	57	2	8	0	0	51	125	20	0	1	0	5	0	1	2	2	1	0	3	566	1	10	113	0	353	2	0	0	31	19	1	70	0	34
AMER3	5	5	0	163	29	2663	345	1539	843	3020	915	69	528	11	33	77	4	5	17	195	29	66	28	0	1	3	5	0	6	5	3	6	2	244	329	1	6	90	3	423	5	1	10	17	58	93	146	2	42
AMFR	22419	9801	20571	12940	21269	22373	17222	13418	22912	1697	3081	14220	3673	15445	24190	15538	19624	8929	21906	31268	14003	21683	20498	15488	15847	10562	18406	25921	6898	5700	7068	7837	5115	8620	10285	16863	10103	21834	1958	5036	10937	4427	15905	4466	31915	40742	41549	6129	9610
AMH	68	19	51	59	13	224	37	232	27	1540	564	253	263	16	30	25	27	57	1	140	189	203	49	40	68	78	32	223	167	172	111	405	334	205	288	114	31	93	52	413	265	1	2	1	397	589	782	375	33
AMHR2	20	5	17	138	181	182	64	138	134	4465	97	132	84	11	45	123	6	62	45	176	145	212	38	37	58	44	164	115	23	42	46	154	62	22	889	118	159	319	46	626	388	32	39	31	1055	916	994	2	52
AMIGO1	1207	415	806	321	417	1118	223	1491	763	2691	770	735	306	1239	18	1241	87	360	279	1040	1433	544	270	370	1445	472	374	656	1263	1428	1294	2577	660	1326	925	517	335	963	114	1013	852	313	426	519	649	890	764	404	180
AMIGO2	640	226	576	346	1702	895	448	1164	967	1054	1703	1828	498	1153	3620	562	3416	821	424	674	824	2264	437	270	3508	685	182	317	370	189	209	202	195	2664	427	555	247	490	256	686	1659	460	220	91	271	180	243	96	148
AMIGO3	0	0	0	0	0	0	0	0	0	2	0	0	0	0	0	0	0	0	0	0	0	0	0	0	0	0	0	0	0	0	0	0	0	0	0	0	0	0	0	0	0	0	0	0	0	0	0	0	0
AMMECR1	761	475	693	367	798	579	299	971	614	552	312	1397	548	802	1847	674	903	206	434	693	374	618	716	664	1058	429	191	497	217	237	163	156	387	367	915	824	411	1286	435	1135	2700	450	272	435	1202	952	507	1003	995
AMMECR1L	1864	575	1915	671	1213	1854	350	1834	893	927	874	1514	354	1943	1865	1604	1999	543	1522	1200	1171	1475	807	682	1389	680	468	1197	1217	1294	1118	1436	1376	1245	871	701	390	935	196	666	1284	435	799	1349	1723	1601	1344	1151	1105
AMN	6	12	112	109	24	274	292	82	307	3355	80	81	74	10	489	91	170	55	6577	14	25	393	31	4	108	8	94	24	131	185	82	123	207	200	489	277	15	161	17	555	12	1	404	0	66	42	351	46	37
AMN1	1398	627	476	220	669	953	515	943	1402	391	506	1308	719	454	293	370	178	316	257	814	547	699	1875	700	871	502	780	966	359	289	319	565	311	342	650	374	577	764	142	442	1425	520	169	263	1255	309	106	273	294
AMOT	2535	3553	986	2278	2461	3488	500	5145	1037	1908	1426	899	1242	2430	1025	3121	529	260	361	1483	1127	1503	1074	892	2272	1599	430	476	298	176	456	196	253	1037	933	2089	164	720	410	3694	5004	213	223	323	1027	642	366	2753	387
AMOTL1	5954	2961	3515	3795	5319	2581	1260	5161	2732	3706	6674	5198	3671	2864	1875	2655	3973	3148	4533	8923	8173	8076	1722	1911	12488	3691	1870	5790	11717	16911	14353	24545	20155	14531	1546	1299	713	1636	1336	6284	20176	6126	1515	2634	17696	14356	14904	713	1217
AMOTL2	893	599	1713	1618	1248	7651	468	5453	1116	4481	642	2294	627	2590	3918	3313	5362	1141	2822	3777	1545	1303	1428	993	4952	1801	1463	2459	1301	1104	1747	1854	1211	4135	1641	1483	544	1330	429	1751	1577	608	592	1494	299	339	1091	2701	1055
AMPD1	57	8	9	0	577	38	0	21	3	1036	21	11	39	0	6	73	0	10	1	199	6	91	6	15	34	5	33	24	16	10	19	5	29	16	173	58	77	237	1	42	4	126	5	3	21	3	51	3	122
AMPD2	1448	1009	3414	1528	2124	3436	728	5523	1624	8951	2378	1088	1319	3359	3453	4494	5214	592	3211	1018	1997	2575	1267	895	3857	1315	1172	2185	1812	1825	1656	2106	1710	2158	2544	2022	857	2606	491	2352	3280	1322	1841	1565	5216	5233	5146	2412	2378
AMPD3	4324	1032	2852	422	1227	2523	382	2516	971	4429	1583	2376	972	1403	887	1742	3284	919	267	916	1717	1977	716	608	3396	2272	2325	5713	239	87	146	77	477	703	5939	2821	1802	4919	76	485	661	2855	2002	3858	1615	1548	1738	1120	6786
AMPH	112	64	52	39	33	604	38	719	155	2520	4084	135	659	106	61	284	217	13	8	16	112	149	30	49	77	154	12	91	117	52	140	102	26	3266	532	21	44	92	3	240	37	11	29	4	48	25	123	33	79
AMT	696	322	684	226	198	1840	777	1127	1208	4557	376	1009	221	593	453	1035	832	345	6377	918	659	1251	367	155	607	672	639	1238	358	364	303	381	1105	471	610	508	50	254	141	768	1247	67	344	156	2417	1960	2054	138	537
AMTN	79	25	142	8	7	12	0	6	1	452	7	12	4	141	13	75	39	2	0	43	61	361	47	40	19	23	4	47	5	15	5	0	4	14	88	1498	18	63	0	35	7	0	3	1	16	1	15	14	10
AMY1A	0	0	0	0	0	0	0	0	0	0	0	0	0	0	0	0	0	0	0	0	0	0	0	0	0	0	0	0	0	0	0	0	0	0	0	0	0	0	0	0	0	0	0	0	0	0	0	0	0
AMY1B	0	0	0	0	0	0	0	0	0	0	0	0	0	0	0	0	0	0	0	0	0	0	0	0	0	0	0	0	0	0	0	0	0	0	0	0	0	0	0	0	0	0	0	0	0	0	0	0	0
AMY1C	0	0	0	0	0	0	0	0	0	0	0	0	0	0	0	0	0	0	0	0	0	0	0	0	0	0	0	0	0	0	0	0	0	0	0	0	0	0	0	0	0	0	0	0	0	0	0	0	0
AMY2A	0	0	0	0	0	0	0	0	0	0	0	0	0	0	0	0	0	0	0	1	0	0	0	0	0	0	0	1	0	0	0	0	0	0	0	0	0	0	0	0	0	0	0	0	0	0	0	0	0
AMY2B	6	0	6	0	2	6	0	6	0	4	2	12	2	4	0	2	0	0	4	0	5	3	0	0	3	1	1	11	0	0	0	1	0	0	0	2	0	0	0	0	4	1	3	4	2	0	0	0	1
AMZ1	17	6	51	119	14	88	4	42	22	2824	63	85	119	18	71	108	163	13	202	204	12	206	44	3	6	11	15	4	21	4	5	2	20	12	626	32	26	69	0	392	8	1	13	2	31	23	29	12	30
AMZ2	5364	2485	4106	2718	5951	3431	3867	6760	8154	626	1028	4655	1201	6049	1880	4011	1821	2110	2683	4771	3995	4253	15092	16085	5549	4366	4625	6128	4188	3589	4410	4291	3934	3748	2771	2148	2850	4296	2488	5302	10414	1090	1430	1404	9960	3600	2155	2142	1605
ANAPC1	145	36	80	17	111	124	14	106	39	39	21	90	13	54	60	47	14	17	29	40	42	44	13	12	86	27	25	71	33	39	34	31	45	40	85	61	38	84	3	19	145	43	56	48	221	74	48	26	67
ANAPC10	1027	546	612	188	809	598	408	688	1075	62	205	517	253	271	170	215	134	283	520	473	470	524	1691	1156	908	733	631	1220	238	225	246	378	256	309	519	404	970	640	362	400	2103	910	344	381	1120	497	193	389	372
ANAPC11	9062	7418	6793	27980	25836	11159	32524	8716	44047	2087	3688	7589	7857	11179	2932	11640	2175	12881	9697	14926	5200	16662	22817	27883	3432	3831	15759	12790	4699	4362	4548	4103	2882	2988	47109	43279	69890	115601	4367	4854	24901	4299	5495	3806	11413	10289	10266	1374	2744
ANAPC13	1539	1998	1288	1403	3401	1316	940	2438	2739	152	754	1494	749	1434	1379	1192	772	1386	925	3474	1875	2901	2158	1342	2237	1349	1453	3028	687	772	758	1356	804	845	1313	1138	1324	3339	437	1132	3767	1301	1213	1280	1207	492	439	2499	583
ANAPC15	2806	1419	1578	1711	3496	943	1474	896	2080	2233	1073	4000	1002	4164	666	4222	646	1358	2164	4869	2075	1721	1465	1657	1584	1425	1588	1937	1127	1010	941	1965	1027	681	5518	3186	3115	6477	531	787	1277	2719	1477	1676	7563	7054	7286	465	1539
ANAPC16	21491	7402	10656	15651	24646	8487	10164	4992	15173	284	1585	11151	3343	10127	6709	9697	6689	11289	15959	18126	7323	35644	8318	7953	5243	6326	16677	14641	2239	2131	3224	5124	2366	2186	14062	13936	15565	25628	1809	2529	13047	9300	9484	4622	17087	12163	9695	1651	3898
ANAPC2	3942	1520	3166	1151	1357	5312	1107	5283	2522	7967	3199	4385	1949	4430	1172	4485	2780	1251	1896	3222	2299	2581	690	550	2944	1615	982	3898	9192	7980	5252	7955	11526	7547	5299	2810	1526	4938	500	2359	3061	2041	2021	2883	8676	11449	10062	3786	1854
ANAPC4	8033	3769	5817	2733	8699	5767	2778	3681	7081	862	769	3502	1338	3946	1295	2520	1947	2178	5050	4522	4142	4402	2780	2154	4304	3221	2751	6801	722	726	810	1374	1471	1368	2436	2299	1750	3110	648	624	4795	4367	5135	1930	6183	3119	1599	2449	5673
ANAPC5	35926	8677	18158	10239	22304	10524	7204	8029	14195	2053	6001	8278	7104	9598	10895	7768	9146	7422	11110	15559	9689	13036	10142	12308	11462	8360	13679	22226	3813	3349	3551	4671	4096	4771	11587	8598	6845	15656	2418	6046	24053	15434	18576	9839	42230	32211	24115	7100	11115
ANAPC7	8701	2857	2983	2837	6982	8752	6389	6430	11884	1786	2357	6531	3209	5100	4534	4252	3840	2593	3054	6548	3491	5690	6057	6246	5022	3258	4327	8011	2076	2174	1706	2125	1981	2216	6115	5426	4984	11437	929	2345	7506	5724	4688	2807	11221	7065	4641	6551	4184
ANG	622	1491	3309	315	922	565	9052	1209	5983	937	541	3426	199	1053	2172	1378	1078	1335	47026	3170	1529	2133	2498	1915	2810	2003	4458	3618	306	258	370	224	943	655	912	5957	417	996	1346	1871	2316	182	5282	1495	96	55	560	811	143
ANGEL1	2765	1314	2668	2926	3298	3049	1524	2829	2528	3243	1197	3574	1220	3269	2235	4211	2156	1257	2878	2878	1642	2570	1638	1452	3467	2131	3429	4116	1837	1362	1571	1818	1407	1676	2300	2308	1387	3416	540	1838	4731	1058	1465	1403	8440	10080	7491	1415	889
ANGEL2	7428	2854	4319	9606	14440	6524	2098	2974	4726	329	763	7332	1296	5715	1193	3559	1090	2140	3329	3120	2956	4738	4231	4154	3510	2729	3523	7246	1863	1715	1819	2087	1993	1645	3371	2654	1994	3766	571	776	5014	3610	4156	3420	6272	3735	2059	2252	3085
ANGPT1	344	161	336	392	655	406	266	968	420	712	45	5434	190	259	1054	593	183	2569	134	487	773	7519	256	80	6424	1108	68	280	137	57	137	149	183	698	184	377	77	312	15	126	201	270	613	313	80	55	119	336	2220
ANGPT2	2314	788	1313	459	2045	1115	100	2036	313	1173	3694	9311	1452	499	481	544	955	387	1265	972	689	819	1446	972	6311	488	662	2931	3468	2743	1845	3402	672	10139	1776	891	648	2775	35	197	2263	592	1574	3214	766	692	248	1293	233
ANGPT4	45	12	27	88	27	59	2	40	1	2431	38	19	90	9	7	58	0	14	0	18	2	114	10	0	55	16	7	37	19	15	60	24	1	31	550	5	34	80	0	136	4	6	8	10	24	13	112	10	55
ANGPTL1	1220	615	445	219	5184	516	465	2308	354	842	34	1455	908	1500	49	163	409	671	1178	751	94	2019	193	278	2210	1552	272	1176	65	66	320	98	84	73	125	1194	367	640	79	80	13	558	664	52	117	38	78	419	99
ANGPTL2	706	590	1024	403	892	961	167	4233	530	3583	757	2991	765	1163	607	971	3081	384	650	798	647	679	397	724	3210	679	243	619	1408	1002	1230	1033	550	2675	970	545	348	829	15	402	69	195	341	446	985	569	656	548	230
ANGPTL3	896	14	1715	77	11	9	11556	23	5230	374	3	17	0	7	5	4	321	2	70888	21	137	47	2977	19	49	163	2627	267	2	0	0	2	896	1	30	11222	21	24	293	552	484	52	22337	14	5081	1332	2627	780	30
ANGPTL4	253	589	2136	463	659	1430	1679	3040	2452	2282	299	607	791	672	5879	819	2825	215	27229	115	113	283	2764	227	1429	1268	18309	1416	250	204	285	183	1403	479	1106	5670	763	1209	4396	2042	1778	79	1212	715	2808	3076	3043	522	1221
ANGPTL5	50	2	12	0	47	8	0	75	0	292	0	12	0	23	2	2	0	61	2	48	8	52	2	10	81	68	32	95	9	1	57	2	2	84	67	0	11	39	1	22	48	46	0	14	11	0	0	0	6
ANGPTL6	17	27	195	113	101	242	421	84	330	2242	91	51	78	29	53	101	25	3	3873	109	10	130	110	21	17	1	195	6	8	7	9	6	115	6	286	232	21	129	11	268	32	12	428	8	36	22	95	29	53
ANGPTL7	21	9	5	56	61	44	203	151	146	686	16	65	72	96	7	9	1	22	0	27	1	114	19	1	79	366	4	30	0	0	51	13	0	1736	130	1	9	48	0	101	50	8	0	4	27	5	31	3	15
ANGPTL8	4	1	244	88	8	119	681	37	1121	1493	22	12	36	10	11	31	119	3	46510	17	101	81	285	0	1	9	927	6	0	0	0	1	62	1	188	2919	9	51	72	152	6	2	635	0	19	7	980	85	16
ANHX	9	4	15	100	7	79	0	18	4	2216	60	19	62	0	17	20	0	2	0	7	1	88	16	0	0	0	5	1	0	0	3	0	0	0	456	11	26	65	2	303	5	2	2	0	25	4	7	0	22
ANK1	100	211	150	225	91	2745	183	2746	518	14213	3106	592	1508	682	1005	1102	895	396	989	352	314	514	45	15	6167	216	77	283	954	29	83	18	534	296	2628	330	227	755	30	3527	141	24	125	63	132	96	322	27	25395
ANK2	1474	780	268	284	2539	22302	2388	35748	7168	9162	10448	1258	5040	1299	102	705	254	461	164	2392	1962	1189	67	569	2268	1869	120	1765	225	142	675	188	110	2772	1411	244	409	1061	26	600	875	785	206	899	385	119	275	34	514
ANK3	79511	13634	41343	9004	15130	24151	9372	14251	18990	4313	4910	18677	1321	19842	7442	11448	8789	11910	2879	15056	14033	43083	22270	19100	19237	16316	13357	37999	6068	6824	6089	6432	12144	7152	38346	19597	20879	39485	898	3771	16861	28925	34104	47932	335273	184565	127238	16479	13483
ANKAR	2524	903	1828	905	2987	568	397	543	704	474	346	1671	657	1281	878	644	786	875	1444	1624	1625	2621	1653	1732	1877	1676	1037	3433	438	456	422	551	637	729	865	962	706	917	739	679	4082	2169	1365	721	3873	2081	1395	750	1951
ANKDD1A	309	144	167	222	341	218	52	477	99	4100	498	166	248	477	88	624	207	100	30	348	485	384	141	132	467	200	43	285	78	43	117	52	82	157	632	61	72	237	8	162	31	89	29	49	318	272	277	25	125
ANKDD1B	182	91	184	0	32	67	10	55	14	524	15	122	9	35	67	76	55	15	19	27	18	349	10	22	114	30	29	223	34	51	45	70	90	63	210	75	15	49	3	115	159	6	5	11	80	75	60	16	41
ANKEF1	2765	898	1643	1548	2352	1461	915	1513	1789	1185	467	2514	664	908	195	648	225	526	953	1332	1214	738	587	604	2618	1116	1230	2961	651	660	872	1167	829	586	2688	1633	1473	2977	122	574	1447	1016	1503	952	5177	2277	1792	2218	1507
ANKFN1	21	59	53	250	126	316	30	223	46	3200	42	133	274	63	26	82	5	27	5	23	55	1394	32	43	173	53	12	25	255	89	150	237	232	612	319	2	41	104	2	421	19	17	8	16	54	1	183	26	52
ANKFY1	15186	4351	8960	4184	10495	16278	4707	10617	7610	2995	2388	8048	3091	8209	3788	7312	7983	4350	7379	6906	5188	7277	4855	4216	6566	2294	3996	7424	6219	7396	5424	8851	6955	7211	5828	5043	3467	8061	766	2345	6662	2141	5616	2709	9847	8151	7038	3366	7222
ANKH	4607	2588	7692	11019	9542	6507	2408	8924	5100	3043	1891	9227	1693	14057	17932	18029	16278	6082	7468	13605	14206	3761	1572	977	6894	2268	2522	9113	17613	14550	12808	23950	9953	19806	4793	10379	2395	4773	1929	9804	10763	6026	3580	10543	27288	19364	17194	1152	3919
ANKHD1	57818	24037	41610	12404	26394	52658	18444	56095	37786	2654	13110	51947	10232	31896	15817	27721	20726	15619	45362	34392	25495	33394	30269	24630	60693	26064	36991	78795	33104	41812	32965	41162	39470	33908	24006	23914	15039	34501	5883	22439	61121	19914	29852	19259	114975	73923	45628	25305	24709
ANKIB1	15418	6629	12974	5073	8781	15845	3350	20462	9270	2078	9115	17596	5353	14186	7647	12425	11555	3566	4713	11025	7393	5570	2688	2875	12542	8045	4622	14684	9901	10996	9105	14424	13405	11988	9800	6089	5272	10536	1489	4373	14488	5492	6274	6352	18832	13738	8291	12066	5660
ANKK1	69	37	66	143	48	175	0	77	17	2153	56	100	83	53	367	121	114	10	10	244	81	226	20	7	36	27	43	119	9	10	5	9	22	18	785	38	66	124	7	528	232	7	6	47	200	127	88	5	62
ANKLE1	37	35	76	136	24	305	3	149	27	5526	458	135	193	38	162	114	222	27	39	101	55	219	55	28	117	94	19	79	199	134	67	165	260	138	491	14	42	207	9	338	59	11	41	18	136	129	157	24	1986
ANKLE2	12791	3652	10723	3315	5053	20674	4107	10824	7364	3814	8630	10118	6471	14400	22212	13999	23187	3802	5284	11744	7156	9938	8869	7767	11972	6444	8754	16180	7272	6805	7905	8281	7126	7311	6725	5451	3385	7929	1673	4900	14816	4260	5186	4614	29765	28927	23887	6781	7283
ANKMY1	1854	754	1297	676	559	2194	192	2436	549	3520	887	1799	393	1347	1152	1231	1143	365	487	2230	1192	2965	656	546	1272	618	340	1383	975	1155	825	1126	1779	1052	1015	302	135	413	228	3043	4266	206	256	503	2942	2819	3152	498	868
ANKMY2	5454	2878	2125	2099	4400	1633	844	1678	1802	1102	1609	3694	855	7371	1838	4781	1567	720	1763	4066	1461	2629	2937	1914	1729	1430	941	2114	1498	1458	1793	2263	1836	1495	3549	3603	2429	4774	378	884	2108	397	1012	608	3035	1226	835	1392	1377
ANKRA2	5942	2165	5036	887	2118	3243	1077	2252	2119	183	432	2714	591	2021	583	1099	660	1068	2726	1871	1378	1815	1548	1072	2208	1530	2092	4658	841	916	990	1548	1716	1285	1287	913	1023	1418	1435	2044	6741	2124	1611	1999	12590	5624	2826	760	912
ANKRD1	45	35	100	46	19	132	35	176	196	673	14	364	23	14	40	78	101	445	4	53	7	226	524	65	1363	7	161	7	326	12	14	16	38	32	356	71	46	503	7	99	10	23	5	3	23	6	14	13	40
ANKRD10	11005	4457	11675	5735	10035	13787	4441	10141	8917	1037	4169	8086	6070	7514	2276	7422	5114	4531	7519	12174	5905	10134	7430	4432	8882	5156	7232	15995	4543	4204	3282	3370	6441	5782	5941	7841	3345	7392	2330	2078	8522	4933	4095	5633	21676	13239	7611	2950	7209
ANKRD11	9189	5431	11551	1928	2987	11467	1453	16260	4654	6046	6314	10046	1977	18781	26161	17521	24389	3351	5147	13606	9625	13547	4931	3927	32352	10861	3008	13705	10816	13433	10990	13385	16141	16208	6085	3849	1259	3376	937	4057	7443	2257	3082	4809	18402	22433	27027	5432	9460
ANKRD12	30283	9621	26562	5807	16814	17019	3540	18684	8368	1585	12073	30853	7991	17097	5973	9330	4373	5102	16033	12694	13256	15272	11422	9989	25720	12886	9069	19582	19798	24583	22253	17761	31564	27445	11454	8736	5885	9636	4003	4459	15587	13680	9107	10164	34623	33710	28651	6980	18213
ANKRD13A	6606	3841	11465	1848	3602	8746	1340	8773	3610	1493	1772	6207	1041	3535	3591	2685	3967	2583	2679	9655	2449	3574	1790	1862	7779	4512	6117	6765	1027	1252	880	2698	1413	1837	2561	2144	1475	4178	493	1826	5871	4702	3190	2028	5817	3790	2627	4402	4476
ANKRD13B	700	237	1462	559	647	2160	294	2191	590	5029	1286	464	809	746	445	654	1204	171	54	354	332	718	846	517	623	332	392	372	1754	2321	1671	1559	2142	1605	885	431	168	625	341	1905	3026	110	148	564	9347	8462	10389	544	354
ANKRD13C	4338	1598	4043	632	2433	3527	1074	3361	2314	1058	2192	4677	2379	3668	1296	3176	2352	1281	3199	3981	3109	3837	2913	3004	5677	3307	2457	6805	2113	2029	1996	1789	2358	2753	2032	1709	1186	2164	1182	1652	6491	3313	2432	2117	6998	5829	3666	1464	3133
ANKRD13D	2280	1146	2596	532	676	2783	313	4839	936	4918	3099	2164	971	2995	2159	3799	3105	985	486	4352	2426	14868	12616	12938	3303	1470	494	2348	7036	7966	4617	6326	7220	5542	2204	1542	912	2380	234	2505	1958	706	531	1554	2791	4606	4491	3529	4583
ANKRD16	3029	735	2133	2539	3599	771	334	339	500	1955	502	1369	547	1712	450	1958	539	725	752	1246	875	913	711	317	899	880	1252	2113	1836	1816	1554	1715	1725	987	3161	2220	1735	3203	206	592	2551	591	601	514	2076	2283	1727	681	439
ANKRD17	29017	9456	23181	11859	20178	22929	8015	39354	20959	4761	25057	23579	8897	24356	19018	19250	18042	8075	22675	19380	20215	20586	17726	8857	49768	18374	9660	35022	23108	27899	26260	44942	35587	32345	19053	16595	12350	27441	3218	12153	30711	10144	17389	11986	51805	26208	18779	28869	16604
ANKRD18A	0	2	20	36	40	93	9	105	37	69	29	196	7	54	51	13	43	16	15	68	122	78	18	30	64	44	20	107	53	101	34	59	7	53	41	36	8	20	40	55	502	70	34	116	262	348	301	66	194
ANKRD18B	26	17	37	15	8	69	28	95	55	85	21	9	39	20	79	21	65	13	0	47	33	7	4	7	23	12	5	33	1	0	1	0	1	4	15	0	3	1	22	20	227	30	17	50	439	488	475	4	29
ANKRD2	2	0	15	78	2	69	1	43	8	1030	23	12	10	5	65	46	90	3	11	6	6	58	11	0	4	4	2	0	23	23	23	9	26	22	435	3	34	68	0	184	5	0	3	0	14	1	13	1	22
ANKRD20A1	2	0	0	0	0	0	0	1	0	5	1	8	1	0	4	0	0	0	0	0	0	0	0	0	2	0	0	1	0	0	0	0	2	1	0	0	0	0	0	0	0	0	2	0	4	10	8	0	1
ANKRD20A2	0	0	0	0	0	0	0	1	0	10	1	0	0	0	0	0	0	0	0	0	0	0	0	0	1	0	0	0	0	0	0	0	0	0	0	0	0	0	0	0	0	0	0	0	0	2	0	0	0
ANKRD20A3	0	0	0	0	0	2	0	0	0	7	0	0	0	0	0	0	0	0	0	0	0	0	0	0	0	0	0	0	0	0	0	0	0	0	2	0	0	0	0	1	1	0	0	0	0	1	0	0	1
ANKRD20A4	0	0	0	0	0	1	0	1	1	6	0	0	0	0	0	0	0	0	1	0	0	2	2	0	0	0	0	0	0	2	0	2	0	2	0	0	0	0	0	2	3	0	2	1	0	0	0	0	0
ANKRD22	648	438	540	281	1202	264	86	57	95	303	9	213	134	537	699	665	280	54	83	33	5	371	1621	1669	251	14	62	58	74	39	24	14	39	61	220	415	142	370	3133	2585	13979	305	1035	145	641	1375	516	64	1027
ANKRD23	271	107	431	174	86	1017	85	731	181	2901	436	552	257	222	395	286	517	73	116	185	308	390	163	79	329	248	140	369	483	689	412	646	915	553	576	209	72	191	56	407	719	73	61	268	788	1516	1203	301	388
ANKRD24	133	76	232	203	112	704	127	439	436	5905	385	731	263	414	132	391	86	92	292	382	353	683	141	54	171	122	132	417	331	314	244	626	944	323	686	66	31	191	102	969	1001	24	93	68	943	761	1428	166	166
ANKRD26	2882	1418	3974	745	2270	6313	961	3464	2164	1597	2350	6688	3220	5650	3985	4178	3990	987	2554	4433	5114	4065	2037	1283	3508	2954	1046	5357	1353	1473	1609	2370	3749	2953	1377	1450	611	1150	850	1377	14049	1858	1556	1643	19355	31995	28850	1850	8690
ANKRD27	7741	2521	6824	1856	3630	12190	1765	7310	3712	6160	3599	10384	2197	6314	4760	4910	3702	2882	1272	6958	2700	5913	7164	4541	4678	2703	3081	6835	7448	7994	6375	4881	7624	6131	3220	2157	1981	3549	800	2870	8772	2374	4371	3428	11199	11539	7660	3332	5917
ANKRD28	10693	4037	9993	5482	10422	9625	4006	6882	6890	1583	2515	6438	3178	7615	2149	6149	2421	4735	9480	5131	7270	7783	6235	3871	14381	8301	12357	34234	2224	3424	2384	3738	3897	4280	6299	5293	3491	7655	858	2916	14304	4627	7975	4069	26388	13241	8520	4871	6133
ANKRD29	435	172	87	678	2057	172	61	377	79	1533	19	989	107	84	19	172	69	711	57	783	514	2324	52	216	1725	487	435	523	225	206	120	123	14	164	345	22	53	212	420	1664	9057	1204	4095	2264	783	732	865	241	33
ANKRD30A	7	2	1	1	0	10	0	26	0	709	4	3	29	4	10	0	0	5	2	22	7653	12	7	16	0	6	3	12	1	0	0	1	0	6	1926	1126	260	363	3	60	0	4	2372	192	76392	66925	58885	2986	538
ANKRD30B	149	27	38	72	2	48	0	16	0	979	15	0	23	2	5	31	0	2	0	0	4	45	3	11	1	16	1	12	1	1	3	1	2	14	234	19	145	149	10	80	10	4	113	17	57	49	60	89	28
ANKRD30BL	0	0	1	4	0	5	0	5	0	44	0	0	3	0	1	0	0	0	0	0	3	1	2	0	0	0	0	0	0	0	0	0	0	0	1	0	1	0	0	4	0	0	0	0	0	0	0	0	2
ANKRD31	67	65	97	110	247	144	152	133	236	695	81	94	229	425	108	204	60	67	178	58	136	286	104	47	123	158	78	207	77	71	68	117	141	93	78	48	34	65	136	419	2953	92	48	65	1076	942	503	65	91
ANKRD33	2	11	19	98	20	161	0	52	24	3394	98	6	131	0	38	58	25	10	46	7	2	82	27	0	2	6	91	6	13	1	5	4	1	11	520	21	13	92	2	487	7	0	5	0	38	3	119	1	40
ANKRD33B	87	54	61	117	33	311	9	171	58	1175	63	138	280	82	67	180	171	28	55	69	90	101	24	13	92	72	107	64	28	32	44	17	15	100	180	62	13	71	49	183	42	9	3	6	12	11	145	14	329
ANKRD34A	40	19	52	260	39	451	42	547	110	4605	203	144	190	151	170	509	174	54	32	121	237	190	33	18	190	127	74	106	302	270	236	455	634	432	794	183	71	217	37	619	142	21	33	91	1034	608	1325	389	83
ANKRD34B	2453	1014	1515	276	211	202	73	237	327	365	273	2471	203	39	125	21	137	204	43	589	924	1953	2744	3842	948	1000	473	4399	31	36	14	17	56	56	765	206	557	972	96	176	139	4147	218	1223	45	40	108	16002	163
ANKRD34C	3	0	0	89	14	36	7	21	13	1816	32	18	50	0	17	58	20	1	0	5	9	46	16	0	3	3	0	0	2	1	10	0	0	2	252	0	18	48	1	109	5	0	4	0	15	2	109	1	27
ANKRD35	80	40	12	258	23	2021	136	1998	245	6801	460	115	362	91	1401	192	783	24	261	86	138	449	51	34	204	150	34	102	27	24	78	21	40	77	831	30	57	167	6	621	23	20	65	10	67	25	159	4	106
ANKRD36	398	277	807	137	475	3386	261	1403	617	324	1523	1022	719	458	569	359	786	328	137	491	597	683	209	121	572	372	199	686	372	399	330	426	837	657	416	232	109	289	97	126	2088	324	209	439	1556	1536	1247	243	1218
ANKRD36B	113	85	267	14	113	783	38	597	201	258	1080	642	444	218	239	163	335	144	33	240	347	363	115	95	352	217	113	518	165	215	148	195	419	307	257	150	52	155	40	61	669	68	37	147	1153	793	833	176	613
ANKRD36C	261	181	756	171	295	3507	160	1675	539	359	1665	753	782	428	306	213	547	205	76	441	308	721	190	95	820	402	922	716	300	408	301	289	607	955	250	226	156	378	142	170	1368	187	273	421	2036	1969	1239	163	1273
ANKRD37	9606	4188	10332	10601	3704	6541	2499	5002	3917	442	521	1071	827	23095	1118	10027	1285	5787	31897	657	1457	2733	5499	3323	708	5659	29964	1012	420	551	344	271	7151	594	12883	8328	6288	11729	2129	724	3224	1776	1216	2489	46674	20868	9962	984	2559
ANKRD39	369	168	365	231	568	532	273	606	569	712	443	406	199	442	738	523	414	419	355	281	415	459	264	179	265	206	227	313	843	913	757	859	862	568	445	417	376	769	106	186	596	312	227	255	778	777	709	375	197
ANKRD40	2342	1187	1688	634	1383	2011	733	4989	2178	879	1790	2801	553	1976	2249	1212	1958	872	1866	2253	2069	2780	2339	2091	6402	2067	972	2938	2705	2802	2606	3881	2255	3003	1013	802	615	1704	446	2133	2937	725	985	1259	3405	2625	1349	1803	762
ANKRD40CL	0	0	0	0	0	0	0	0	0	7	0	0	0	0	0	0	0	0	0	0	0	0	0	0	0	0	0	0	0	0	0	0	0	0	0	0	0	0	0	2	0	0	0	0	0	0	1	0	1
ANKRD42	3373	547	1220	409	790	352	209	415	332	893	327	1934	571	875	403	739	735	474	641	1669	1417	2677	511	508	1431	751	579	1350	551	512	520	886	628	773	1217	1051	642	1756	101	370	1203	511	562	413	1951	1289	848	632	871
ANKRD44	2578	912	1718	1241	6158	4583	1302	2430	2393	1798	794	3235	907	1121	231	1039	599	2783	2024	4806	992	5148	898	971	4957	1280	1256	2322	691	485	623	564	610	1370	1061	1882	1189	3410	406	549	2448	1289	1719	722	8744	4342	3816	635	4911
ANKRD45	21	40	30	7	35	40	27	43	46	1363	195	24	149	33	89	43	38	14	20	9	31	685	19	2	219	69	42	84	32	49	25	15	38	92	68	4	14	23	45	358	550	7	8	11	82	53	46	13	34
ANKRD46	1529	724	459	1131	3228	1039	1137	1600	3044	923	925	1552	731	1709	1342	1559	476	463	3239	969	990	1481	5063	3786	1369	1142	846	975	942	1010	966	1108	729	890	817	877	692	1208	1038	1461	2578	732	617	361	2019	1373	1264	698	593
ANKRD49	1746	872	1711	810	1913	437	368	444	667	431	759	2591	1047	912	314	781	443	497	978	1459	919	970	1397	1655	1116	885	632	1555	573	640	667	972	905	701	1570	1035	1033	1500	550	680	2210	976	849	773	1805	1687	1683	860	1216
ANKRD50	10755	4980	7953	13835	13672	14809	4139	15259	8873	2177	8133	24774	3699	11782	12278	10133	8566	3292	2073	7083	11461	6808	10240	7097	21171	9846	5588	18482	5402	4604	5353	4711	7030	9989	4842	5421	2666	4593	5662	6067	20974	6398	3757	4140	16473	9898	9484	2673	7436
ANKRD52	5620	1463	3700	2285	2771	6382	757	4426	1667	6847	2522	3425	1155	6420	4154	6403	3932	1279	662	3342	3858	4523	2111	2365	4543	2321	2006	6919	4790	5035	4512	5002	4527	3713	7622	4344	2909	7480	259	2720	4296	1380	1620	1754	8618	11042	9682	3983	1999
ANKRD53	34	5	19	76	39	142	1	178	26	2701	60	38	81	26	34	100	36	14	11	42	44	137	16	9	88	17	24	38	32	38	36	29	32	48	403	11	37	93	5	281	39	11	2	19	47	9	112	10	38
ANKRD54	1158	523	1740	545	676	1591	465	940	967	1420	693	765	464	1583	1601	1646	1314	213	566	819	399	1154	924	735	747	512	663	1215	683	667	899	931	601	689	1199	1108	560	1527	242	701	875	449	514	584	3693	5046	6903	1060	762
ANKRD55	9	12	21	77	180	124	10	40	7	884	109	56	45	13	12	42	3	31	4	111	5	122	18	17	74	7	13	24	12	8	18	8	77	39	213	2	19	92	2	212	6	9	17	2	52	7	19	2	178
ANKRD6	812	296	786	414	428	3044	559	2891	1523	1651	672	2134	492	1209	2161	999	2143	193	813	709	740	852	357	682	1272	778	458	1019	614	578	506	954	532	630	787	368	148	339	233	473	1639	664	651	752	3681	3866	2631	939	871
ANKRD60	5	2	0	61	0	80	0	28	0	1872	35	2	68	0	14	46	0	4	0	1	1	44	14	0	7	19	164	8	0	2	1	0	0	2	196	2	7	34	0	142	0	0	2	1	8	2	36	0	28
ANKRD61	72	17	62	90	8	75	0	26	14	965	31	143	46	10	40	93	39	9	7	76	15	95	32	18	11	12	7	6	10	9	6	11	9	10	288	16	25	83	3	109	81	4	7	1	52	52	111	16	39
ANKRD62	28	65	56	14	0	116	0	35	6	659	9	28	12	21	3	33	7	14	1	4	0	99	1	2	146	3	12	13	113	168	128	54	190	82	91	8	4	24	0	40	5	1	0	1	33	1	0	2	13
ANKRD63	0	0	8	21	0	44	4	15	2	531	17	2	8	5	17	12	9	0	0	5	5	23	6	1	3	0	0	0	6	9	10	9	5	15	131	4	9	40	0	124	5	3	2	4	68	68	115	0	5
ANKRD65	51	15	26	44	16	2135	218	2986	470	1683	552	122	262	30	1534	81	489	63	84	46	123	264	13	12	203	212	29	89	294	417	296	354	368	358	240	46	35	120	1	222	11	20	7	24	21	21	25	0	39
ANKRD66	299	140	185	19	10	10	2	14	6	515	3	258	12	1	3	45	0	41	2	23	75	1355	33	71	62	6	102	89	11	20	11	49	35	16	113	17	101	67	27	62	161	416	77	121	67	64	81	13	40
ANKRD7	29	12	7	23	13	19	6	13	20	342	28	34	132	17	29	32	5	7	0	4	13	60	25	10	9	8	1	7	19	16	16	13	33	32	77	21	21	25	8	55	46	5	6	12	19	0	9	1	12
ANKRD9	208	144	346	32	18	334	32	491	168	781	171	205	74	291	177	450	223	105	67	289	173	83	41	40	216	103	140	138	608	563	386	1001	612	401	332	216	92	257	11	205	39	35	58	224	300	378	394	180	157
ANKS1A	4517	1764	4133	1640	3968	6355	1100	6682	2300	10372	3524	9515	2208	6019	4391	4763	5230	1690	1886	5214	2866	4813	1891	1806	7176	1786	1606	3493	3913	4517	3625	6566	6113	5140	3841	2538	1866	4643	380	1561	3204	1404	3373	2781	10433	10156	7480	3290	4004
ANKS1B	2185	691	1179	1160	1529	4917	1988	2419	3411	2899	5240	2258	4474	2626	17	1909	49	752	239	622	1308	1445	1834	1062	1042	1334	1844	1835	2377	3105	2271	3228	3801	3063	696	459	506	596	2194	2781	14169	2358	352	1320	21970	12665	9706	822	541
ANKS3	1028	536	1461	658	633	3043	404	2265	975	4467	838	1736	627	1243	381	1375	557	389	398	1194	870	1106	765	567	910	803	557	1621	1243	1475	959	1635	2076	1326	1327	745	300	735	215	1081	2412	408	340	805	5141	5516	4253	631	653
ANKS4B	2	0	149	69	2	66	645	16	775	1120	18	13	62	0	9	22	34	1	6167	14	20	46	319	0	0	4	264	2	4	5	5	4	131	7	126	558	11	43	36	89	1	1	339	2	16	8	129	44	23
ANKS6	172	139	243	601	514	1707	224	1635	612	3310	874	740	579	837	520	1197	948	336	214	305	625	1329	359	191	1067	341	148	767	2051	2317	1585	2360	1057	1551	656	152	59	231	77	1030	1341	61	75	124	164	252	280	20	129
ANKUB1	2	0	5	46	2	3873	227	5480	496	1113	78	3	51	10	23	68	5	15	0	4	0	901	0	2	128	2	26	26	4	4	6	3	7	7	211	0	25	40	0	100	2	3	2	0	30	9	12	1	22
ANKZF1	3632	1844	8568	1596	1895	7229	1031	5563	2243	2934	3438	4133	1149	12728	7176	8526	10589	1939	3513	5820	3160	4899	6260	2953	3486	4041	4834	5954	3043	3063	2071	3136	10435	3156	7210	4543	1485	3273	2959	2336	8005	3153	2589	6529	26298	24322	17103	4432	6885
ANLN	6511	953	1822	656	1540	8573	2771	6273	6370	1868	10500	832	5691	7496	6551	5105	9472	1285	398	1090	267	1653	9241	3532	1300	391	405	340	2475	1430	2336	988	2781	1321	8481	7727	8043	14564	543	280	1291	482	872	495	12863	8227	3748	1698	11526
ANO1	1999	976	3772	1150	1062	4765	2756	5586	5622	7936	2664	2658	1170	1691	5029	2554	3104	914	14923	1532	2451	3356	2233	3554	3849	1714	1189	3074	3231	1966	3064	1677	2717	3597	2070	1323	249	659	94	840	104	337	779	1095	1429	678	2132	951	281
ANO10	3988	2392	2045	1588	3722	4632	2297	4486	4931	2613	1856	6611	1935	5033	2540	3303	1870	1217	1688	3247	2831	6109	3257	3492	5369	2711	1947	3739	1672	1561	1640	2555	1652	2800	2304	2246	1557	3471	877	2758	5472	1470	2758	1644	2917	2067	1361	3167	3603
ANO2	1071	575	237	207	437	390	161	1026	212	2685	234	3550	686	309	182	387	282	269	39	293	265	4011	109	155	2683	212	52	785	428	262	440	519	145	1610	1299	189	382	875	44	566	387	163	12	180	406	348	566	54	384
ANO3	77	46	39	23	39	86	64	81	80	1545	11	52	34	334	11	236	11	71	627	42	129	104	57	71	359	33	79	42	64	40	63	19	163	576	198	86	28	117	8	71	134	353	109	48	49	14	5	36	153
ANO4	63	34	78	98	126	957	137	402	387	1963	2876	529	1154	75	20	146	71	42	5	8	1005	192	87	18	173	556	236	624	126	13	34	8	38	41	346	70	36	115	11	151	68	49	53	12	162	49	39	46	47
ANO5	48	40	150	41	253	935	895	1129	1685	880	9	239	25	534	6	477	27	188	2886	140	698	877	287	63	1088	726	360	69	3	3	8	5	38	88	85	670	32	104	28	56	117	46	583	6	43	3	65	47	76
ANO6	11341	3151	4660	1224	7327	3769	4555	8592	7024	1659	7354	7041	3918	3460	10028	2733	10347	2708	9474	7827	3890	9112	4197	3884	17438	4447	5443	5694	1775	1574	1940	1669	1507	6489	2511	5138	2367	4687	105	301	2163	1259	1999	368	5639	2228	1705	2316	2860
ANO7	108	57	243	615	503	574	13	330	87	4611	229	2143	129	1164	313	840	328	328	127	260	19937	546	139	253	336	229	199	267	503	523	209	561	1278	845	2021	559	190	660	146	2549	1010	774	6031	9607	429	385	467	519	6153
ANO8	1503	555	2037	864	1029	3987	763	3638	1539	8614	3071	4299	1158	1442	1479	1859	2092	476	650	1019	986	2050	555	508	1512	1205	1067	1374	1349	1310	1093	2323	2989	1956	1535	865	342	926	161	764	496	196	433	613	2782	3020	3170	1847	570
ANO9	156	122	485	367	446	5863	516	4321	1234	5520	4502	779	5142	473	295	597	1073	280	23	590	61	804	115	109	410	49	19	94	273	266	145	38	442	1483	1195	320	174	418	87	493	219	127	231	210	96	78	98	325	263
ANOS1	6771	3250	4631	583	805	5780	4365	5259	14985	869	372	14989	199	618	5159	497	2782	1372	198	3183	2274	3161	949	2260	3380	790	742	3600	2359	3055	2432	2350	339	1311	3568	2008	3435	8603	205	1174	791	610	1396	1160	592	671	333	731	866
ANP32A	12188	4176	4053	3732	7819	3438	3345	10935	7076	1825	5462	8610	3242	4103	4706	3184	3053	2436	5241	4042	5739	7358	7891	5175	10961	4954	3303	4659	2815	3224	3338	2812	2492	2475	2929	3895	2187	5293	1052	3842	6287	3824	3193	2776	11138	4742	2499	5623	2361
ANP32B	6710	3122	3653	1287	3227	5111	1388	15634	3742	873	6662	5306	3230	3865	2653	2637	4030	1779	2953	4567	4050	4938	4341	2332	14850	6824	2821	10156	4132	4410	4919	6073	2977	3916	3225	3592	2611	4741	1088	4373	6289	3078	1911	2423	9505	4925	3222	3015	4869
ANP32D	7	1	0	20	0	12	0	16	1	418	9	2	5	1	8	39	2	6	2	0	2	14	5	0	5	16	0	4	1	0	1	0	1	1	55	5	4	14	0	51	3	0	0	15	2	0	0	1	4
ANP32E	583	258	320	256	1023	7988	1322	11805	4179	1327	3823	1445	2854	1075	2153	667	1151	599	2695	1489	879	1475	783	520	4971	1546	464	1393	533	565	581	278	810	1075	323	480	248	501	90	323	403	209	570	100	1332	364	399	146	2005
ANPEP	383	474	9430	613	1394	1348	16155	3716	17932	7288	395	30248	1127	3817	1254	5402	3519	1557	63586	2123	450	4876	5739	115	7843	628	6940	1528	563	117	718	200	3725	1901	2814	11320	735	2098	441	904	160	159	6848	87	322	217	4288	1359	2569
ANTXR1	2523	2932	2684	1256	4746	7446	1219	11235	2733	2416	548	3352	2485	5359	2640	4008	10555	1490	293	2678	5429	7464	544	4577	13058	4017	1090	4042	677	579	1092	435	500	4714	1469	2234	351	985	380	723	2025	1533	428	1003	12015	6163	4865	827	442
ANTXR2	9213	3224	6597	2443	6849	2312	2339	2536	2626	914	95	4208	1725	7631	2418	4331	3581	3446	8681	6497	14273	12533	2913	2149	7910	5402	4672	6965	3083	3247	3697	9194	3305	2911	3282	5758	2253	5720	2516	4866	14360	855	3775	1209	15886	17544	9957	588	6878
ANTXRL	0	0	0	0	0	1	0	1	0	28	0	0	0	0	0	1	0	0	0	0	0	2	0	0	0	0	1	0	0	0	0	0	0	0	2	0	0	0	0	8	0	0	0	0	0	2	0	0	0
ANXA1	26517	6135	13282	5602	15669	5187	3429	12884	6108	726	525	16896	4408	17683	18663	18695	9189	6518	996	24907	6623	35075	9882	15958	28630	5832	1731	5540	2095	1102	2458	1092	802	6668	3329	7446	3639	9207	368	468	4517	7928	10124	2805	992	567	388	2011	12349
ANXA10	1	1	81	3	0	13	653	21	294	257	3	4	2	7	3	57	18	1	5311	2	3	11	143	1	51	22	365	101	3	1	2	1	30	3	73	542	14	10	35	53	60	14	671	8	25	0	62	38	13
ANXA11	21423	11164	14034	4981	10040	8121	3923	14702	7691	2185	2061	15831	1427	14573	8562	14773	10815	9532	6138	20159	11468	21737	20858	21400	20088	6752	4272	11272	9714	9137	9725	7519	8959	10173	2857	4207	2105	5906	860	4394	7540	9924	8858	8665	11712	12679	10205	7042	9814
ANXA13	2	9	19	147	13	125	97	85	329	1335	18	7	57	21	31	116	20	2	475	4	17	59	30	1	2	39	24	8	7	7	9	3	11	143	280	51	19	38	4	283	21	1	5	0	39	1	145	13	10
ANXA2	24966	15788	13029	11616	37310	14149	14901	26630	31848	1263	6763	23456	7533	15773	47570	19198	34149	13661	6799	11476	6674	28168	14527	11040	40805	23385	47820	27517	14849	13088	17457	8834	10072	16606	14246	27570	17000	41519	6018	5060	9867	3854	7047	3794	21720	8848	4746	11516	2952
ANXA2R	155	92	85	86	283	266	55	333	163	1318	1693	1236	779	114	216	209	161	533	57	573	254	511	654	1318	488	209	101	404	184	86	152	98	105	258	397	220	122	456	22	199	170	69	20	70	270	267	261	30	242
ANXA3	32240	15238	9493	2175	4235	1280	697	1862	1158	486	170	21895	1869	9667	545	8319	1141	8921	623	17071	13532	20375	1719	2083	16604	1842	1691	3904	408	415	501	680	492	806	1180	2573	1265	3041	1965	1903	5288	16540	16173	3400	11406	3252	1671	675	21323
ANXA4	7964	4085	4553	4725	11736	7000	7082	9855	14972	1581	474	8404	1158	6526	4895	5460	5102	4243	10329	5358	4066	7744	2771	1282	7529	2897	3559	2305	2044	2141	1899	1712	1418	2225	4456	8067	4105	9488	1809	2676	6562	1511	3294	1116	1102	522	1381	3684	4068
ANXA5	36419	11353	17188	10036	29565	18757	8962	26394	23700	1225	7453	20665	7381	12903	5023	8541	4892	12222	14803	24129	20153	17411	15330	11464	39325	11448	12216	26750	12121	12195	14408	25566	15137	19461	14286	12603	13776	25750	4248	7407	10622	22039	15788	13989	29299	9214	4966	6566	9815
ANXA6	6578	3334	4530	2329	18985	12607	14887	15146	17414	6700	3774	7875	4915	6787	1249	7366	5757	5015	30717	11985	5291	10885	6633	6357	14648	6874	5486	9372	3766	1438	2494	1336	2119	7415	2641	10833	2082	7622	350	1440	4944	2468	10884	1127	5705	3610	4015	2364	6998
ANXA7	31351	12472	10327	9138	23579	12661	9288	11743	18005	329	2325	8772	2805	11035	6254	6874	4553	8693	19172	21437	10000	25096	13086	13693	14985	9943	10966	20719	6371	6048	7378	11092	5278	6314	18163	14687	16052	30730	2168	5549	14512	11203	13666	8438	24882	10771	5966	5159	6201
ANXA8	0	0	0	0	0	2	0	0	0	12	0	0	1	0	29	1	18	1	0	0	0	1	0	0	8	0	0	0	0	0	0	0	0	0	0	0	0	0	0	1	0	0	0	0	0	0	0	0	0
ANXA8L1	0	0	1	0	0	0	0	0	0	12	0	1	0	0	32	1	20	0	0	0	1	0	0	0	10	0	0	0	0	0	0	0	0	0	0	0	0	0	0	0	0	0	0	0	0	0	0	0	0
ANXA9	53	83	178	499	272	238	293	149	326	4371	176	52	182	134	63	303	148	48	1823	215	183	207	296	24	121	189	262	167	91	37	57	64	66	59	594	268	31	131	17	446	56	3	101	0	42	28	195	1513	249
AOAH	1003	598	613	746	14592	1076	1106	2221	1056	2727	106	1886	1397	324	141	703	567	2656	1243	3086	453	4156	339	382	3857	377	473	1495	384	117	306	121	331	804	1246	2096	1064	3773	187	530	1147	866	822	322	367	241	401	175	4601
AOC1	17	13	71	156	78	222	494	444	450	4914	1033	57	305	2	71	145	3	27	29	39	12	149	47	9	41	123	116	68	10	6	13	5	2	370	514	15	59	146	1	651	31	11	65	8	81	13	115	11	110
AOC2	168	66	261	181	68	1176	97	900	252	4516	646	983	334	448	208	634	635	82	190	564	411	705	201	110	260	88	150	718	893	1094	506	763	2053	985	660	83	73	282	37	490	479	35	77	214	268	257	284	126	284
AOC3	1879	624	1026	710	5809	2495	906	10081	1238	3368	363	5164	789	3637	303	1078	1602	5107	2653	1550	1657	9016	667	157	16382	1766	700	1139	743	488	1350	564	1111	2084	644	1201	433	1107	51	355	190	194	985	374	791	582	390	294	650
AOPEP	3027	1183	3091	1721	2576	4427	2347	3585	3901	3313	2016	2980	2972	4458	2166	4129	3434	1015	8167	2242	3383	4469	2034	1189	1879	1643	1354	1982	999	1060	761	1298	2323	1976	1828	1937	878	1553	1015	1656	6551	2011	4218	2351	8400	8236	5063	1506	1930
AOX1	1872	635	15987	384	11962	555	87239	5487	51931	2176	26	2655	1561	3591	110	1142	2291	1582	363667	3161	1783	2474	8603	581	7341	2570	18755	9376	816	498	1316	260	6641	1753	616	61131	494	2372	1772	2868	4024	1791	120636	114	234	195	6966	3783	642
AP000552.3	0	0	0	0	0	0	0	1	0	5	0	0	0	0	0	0	0	0	0	0	0	0	0	0	0	0	0	0	0	0	0	0	0	0	0	0	0	0	0	0	0	0	0	0	0	0	0	0	0
AP002495.1	509	186	501	140	147	292	71	359	240	1533	536	1139	313	334	140	286	176	191	162	590	404	431	134	110	336	242	132	657	178	146	154	323	268	153	848	256	186	393	136	153	676	151	112	231	1624	1194	569	158	430
AP002956.1	6248	1912	4442	2279	3975	7171	2500	15266	4365	2907	2135	8980	2648	6235	2684	4001	5192	1567	4331	2854	3519	9714	1446	515	24316	3623	896	3737	9701	5209	6060	5794	2500	14877	2038	3452	1042	2350	89	950	307	546	3340	2017	3869	2831	3001	1619	1499
AP004243.1	1	7	5	96	2	129	3	14	19	1881	57	394	66	172	8	243	0	125	0	2	1	1183	8	0	583	2	9	3	4	7	12	0	8	3	349	0	27	51	0	276	3	0	1	0	25	2	65	0	26
AP1AR	4963	3426	5753	688	1882	1707	523	2145	1561	500	647	2302	899	1779	826	1613	1122	607	1687	3171	1758	1138	1528	1001	2978	1966	1246	4933	1297	1385	1220	2195	1368	1330	1307	1221	988	1538	399	943	2808	2095	1291	1054	3243	1894	1661	1051	1417
AP1B1	43338	11162	16999	7053	14361	10130	4661	13825	7661	3126	2618	11264	2279	12530	8759	13643	7548	3140	4814	14702	7811	6072	3284	4863	19660	8906	9456	21782	10692	8409	12301	10309	8145	14109	8447	8319	6964	17687	836	5062	6770	8018	10467	7222	35211	27830	25854	6000	7190
AP1G1	31222	7120	11006	8610	16463	11817	6877	7326	11159	1156	2534	11745	3456	13029	9146	7346	6670	6489	15569	9929	8874	11687	11023	9881	14010	6317	13787	26468	8883	9261	8202	11307	9226	8330	9877	10159	7563	16474	1281	2854	9778	6427	12782	5860	22907	10470	5544	3880	7103
AP1G2	5124	2031	6233	2120	3736	23918	2714	15426	5165	6375	9874	12052	3246	2582	8036	3887	9075	3978	1424	6208	7219	10115	5493	4195	8677	8260	6842	15740	2224	2057	1781	3263	4331	2977	5350	2895	1111	3470	1368	3198	8229	3009	6145	4859	13553	14482	12410	2128	6202
AP1M1	5994	2094	3990	2110	5335	6092	4137	6257	6121	4204	3449	5499	2611	3476	4690	3928	3341	1647	7529	3225	1798	3999	2328	2305	5569	1614	1902	3828	2443	2156	2203	2999	3087	3083	2284	2805	1858	4396	342	1435	2559	851	2584	968	10484	5606	5390	2835	2116
AP1M2	30286	9028	10304	8393	8986	8993	4769	9291	11745	3392	3552	11180	2300	6140	5019	7079	2894	3348	215	8689	5801	6213	8209	8848	4841	4679	4604	10066	3416	3764	3234	3290	3792	1827	8999	5275	7401	18526	953	3370	5057	5404	6957	4869	14977	10412	5893	6931	1791
AP1S1	17387	6744	9595	11451	9752	6765	5022	8509	12393	1425	3168	5103	3342	21436	4537	17471	3480	1749	6150	4289	1947	4195	5564	5425	3382	4511	8331	6139	4055	4020	3276	3424	3641	2951	3602	4152	3175	6058	3595	4966	7791	2537	4891	3646	17421	15889	13346	6160	4825
AP1S2	1282	556	748	182	1843	1733	569	2634	3229	231	2527	1783	1415	678	370	522	382	642	980	1499	1181	1273	1436	2014	3465	1161	619	1636	764	453	922	1213	658	1726	1351	862	884	1645	1137	1674	2985	1338	1734	1752	2886	1147	632	533	1947
AP1S3	3414	639	1866	696	1194	510	203	288	545	365	167	936	134	1495	686	931	476	988	109	2227	880	814	216	249	1473	1675	3139	2160	172	279	272	317	266	185	818	702	504	1006	74	125	651	1389	953	781	1005	634	418	1483	1230
AP2A1	4184	1806	4135	2210	3801	4245	2129	9269	5160	9977	5170	5595	2582	8022	7842	8362	8470	1993	5036	5137	3752	3627	2245	2359	9837	2578	2192	4099	8812	9607	7237	5181	9142	10079	2950	3345	1616	4476	145	2075	1950	1128	2698	1710	6880	9447	6675	2515	4650
AP2A2	16444	5430	9130	3926	10041	15482	5205	21498	10143	9938	8261	15428	5210	9190	3239	12297	5571	4279	12382	10986	7415	11850	7084	6184	13386	5706	4875	9341	7184	7332	8503	6697	9708	10357	10098	8397	6205	14040	1358	3165	6495	3830	6390	3760	30254	21202	18263	4150	5677
AP2B1	36826	9084	10501	12816	24523	26273	14416	21149	31374	1599	9205	19483	7388	8425	5325	6057	6866	7365	7798	14283	8813	17041	21579	16564	18362	6303	11156	16159	7654	7309	7561	3982	7290	8907	15112	13764	14205	29932	2817	8133	18569	4886	11098	5471	18909	10917	6122	13307	8618
AP2M1	28881	13797	16179	21815	37040	20032	9924	37113	21165	6569	15533	19392	8062	17753	53669	23001	30369	6319	11807	22453	13414	22790	30916	31957	25200	11500	5377	17054	8683	7662	7822	11370	6969	13330	13634	13270	12256	29454	1629	8332	12479	8079	11368	9471	44792	25944	21511	16829	12107
AP2S1	7718	4339	4555	969	4071	2164	3547	5930	8627	1910	4180	5018	2119	3742	3766	3144	2249	3266	3893	4645	3494	4192	3998	5437	6142	4793	3578	6415	2341	1911	2085	1614	1291	2533	2613	2755	3087	7995	324	1316	2561	1886	1468	1583	5222	2185	1418	3282	1776
AP3B1	18300	7061	8189	3301	11380	10109	3999	9448	8609	834	2391	7189	2895	4756	5234	3630	4996	3705	5836	5905	5903	5933	3101	2944	12992	4358	3422	9619	3661	3380	3576	4391	3074	5510	5317	5417	3181	7811	1345	3830	11819	5127	7326	3412	10553	5937	3806	4404	7498
AP3B2	19	31	44	307	143	6571	1027	4594	2591	6938	3892	729	2744	21	2231	237	1786	21	5	24	163	723	229	110	185	316	371	529	37	19	24	16	19	176	1047	5	48	181	19	765	55	7	20	32	459	314	449	64	206
AP3D1	14431	4946	15353	2355	4797	18208	3090	20383	7064	9499	7447	14349	3989	22138	14151	24978	10731	3555	4156	14922	11280	7416	2783	2352	22980	8478	5034	20368	10265	11009	9800	16848	17076	10219	9221	8875	4658	10874	861	6778	10725	3785	6145	5663	26196	23811	26510	13796	7611
AP3M1	9761	2676	2693	1546	4330	2133	1265	2993	2717	251	1467	4025	1313	4649	2360	2982	1993	2654	2281	4186	3973	6228	2617	2500	6476	3873	1907	6785	3277	3176	4460	6533	2683	3011	6177	4773	5068	11647	527	2472	6230	3041	3167	2374	9481	2855	1437	2626	2463
AP3M2	5670	1621	2639	639	1790	2906	1640	1833	2651	1032	1901	2901	2290	2496	1306	2599	1634	1464	482	2186	1790	2030	837	650	2049	1347	1705	5701	1346	1552	1327	1230	994	1421	1988	2910	1923	3471	1984	1898	9280	1894	1077	1153	4291	1883	1173	656	868
AP3S1	863	716	608	176	839	881	578	1529	1612	290	519	656	699	749	646	664	504	617	1482	856	872	1427	1650	1438	1271	808	762	1062	285	206	349	324	272	604	1048	930	613	1258	441	954	3657	425	859	372	1396	485	181	408	534
AP3S2	6804	2646	3369	2702	4207	3362	1962	2761	3705	1124	2923	5269	2751	3153	3278	2820	2683	1863	3418	2408	2851	5213	5288	4552	3670	2119	3607	4416	1520	1512	1726	2519	1714	1794	2715	2970	2329	5300	1193	2530	5320	2358	2847	1895	4980	2595	1548	2809	2720
AP4B1	3043	1281	2060	1005	3246	1717	1177	1431	2216	1762	1592	2912	1642	1922	705	1504	1312	850	1720	1942	1254	2751	1410	1659	2029	828	1238	1902	1081	989	887	1276	974	1268	2235	2191	1552	3883	252	513	2355	1516	2152	1093	2762	2092	1271	1219	3526
AP4E1	3157	978	1804	700	3030	3260	1686	2478	3435	656	610	2159	1167	1700	1740	1174	2810	971	2362	1542	1675	2936	2157	1788	3385	1535	2442	3277	748	668	889	968	985	1576	1773	1652	1177	1889	188	373	1877	1710	1990	933	3441	1901	1522	1329	3457
AP4M1	3769	1268	4438	2289	2099	4960	1759	3757	3752	5330	2043	2353	1405	4941	2332	5149	2434	1477	622	3753	1526	1643	1433	1320	1191	1133	1353	1930	2514	1933	1868	2478	2806	1893	2486	1596	1098	2333	1355	2116	3157	1444	1607	1884	8734	11254	7263	1448	1559
AP4S1	307	137	150	120	250	416	424	351	723	513	119	753	265	234	138	149	95	96	176	122	246	478	330	390	297	286	293	571	52	35	48	69	50	74	272	112	138	189	49	124	334	156	186	118	195	134	39	38	102
AP5B1	472	200	509	334	382	1222	142	1495	466	3023	811	801	214	493	832	752	631	211	290	1051	553	651	161	151	1708	576	513	768	1549	1930	1481	2404	1800	1336	973	674	200	747	60	792	274	154	268	423	578	1096	1412	437	1153
AP5M1	8384	3515	3489	2443	4696	4724	3544	5936	8511	747	2478	10945	2782	6175	2192	4141	2280	2010	4941	3075	3914	3645	3148	3846	7096	4279	3018	7383	1036	1068	1233	1515	1209	1989	5065	3830	2664	4933	641	1630	5115	2556	4210	1935	9783	3636	2512	4164	2558
AP5S1	785	236	689	583	800	1433	398	1057	706	1406	362	1315	303	700	410	621	382	346	694	1031	477	282	185	201	715	411	640	1300	311	285	334	575	438	366	1013	867	704	1426	79	276	294	413	570	416	1225	1748	1681	474	334
AP5Z1	1888	927	2595	769	1037	874	293	1352	642	5227	1439	2700	600	3951	1712	4020	3095	555	802	2837	892	1701	678	732	1768	646	734	1870	7550	9058	5911	10426	16269	7284	3134	1981	1066	2625	203	1219	723	476	680	985	2915	3533	3125	1439	1184
APAF1	9568	3131	6921	3988	9623	15197	4158	7657	8171	1453	3655	10971	5289	8139	9626	6108	6770	2166	4090	4166	2693	7132	4617	3669	6429	2179	5274	5042	1613	1467	1414	1826	2369	2927	5825	6006	2907	6372	1578	2687	10697	2260	5030	2273	21648	10151	8038	3026	19151
APBA1	1655	662	1202	404	530	1455	435	1112	777	3510	1087	1000	377	1275	897	1732	378	139	574	852	382	488	217	197	422	182	420	397	1204	1317	925	592	1261	1280	935	302	278	558	35	760	506	600	509	882	4137	4061	4297	168	226
APBA2	733	327	1280	677	799	2544	394	2276	876	2445	697	910	485	632	244	713	1705	293	70	775	795	651	649	233	1587	1050	803	798	526	71	91	371	104	796	1201	466	688	1282	128	460	667	201	240	689	6702	6216	6613	1352	1308
APBB1	785	416	556	599	1037	3301	682	5339	1630	6663	3913	2398	1291	883	170	1067	502	865	334	1840	1285	1844	183	361	3110	1179	374	1257	1246	1057	1831	1627	1141	2818	1635	291	367	1291	86	801	514	971	401	1270	6052	4694	4051	162	376
APBB1IP	1428	742	1811	509	7910	1471	2111	1743	2141	1269	40	2840	1302	343	127	1440	327	1460	26496	2227	375	3344	1047	509	5456	331	984	799	410	142	398	94	534	732	608	3271	833	2652	221	319	764	804	3168	199	288	138	422	301	5690
APBB2	4020	2023	3812	801	2680	3001	2121	6829	6998	1622	4374	4256	1804	2395	1513	2484	4912	1524	2260	3327	2111	4793	1754	2688	7615	3350	1198	4318	2504	2129	2077	1933	2619	5641	1203	1241	470	1247	355	922	1917	1358	844	1081	3505	2391	2952	2068	1511
APBB3	1058	1198	2434	292	467	2666	562	2396	1497	2503	475	2418	395	1345	828	1526	1105	453	1992	1420	1120	1798	801	533	1665	1590	1573	2999	2008	2255	1356	2115	3280	2462	1887	886	248	819	359	1104	2085	320	425	798	3078	3476	2794	1163	970
APC	26135	9332	6880	3397	12521	10965	4920	12793	10309	1659	2835	12569	2949	5297	3239	4518	4165	4992	9793	8337	9002	10228	6052	5707	34131	10710	15618	20758	6614	6315	6391	6731	5320	10327	2959	4206	2289	5030	1291	5509	17441	6111	8681	4564	15272	9237	7214	3935	11060
APC2	90	102	95	162	19	520	10	230	56	9172	1522	514	578	43	76	250	9	29	6	81	108	124	31	14	62	79	41	102	135	236	111	211	256	385	1041	34	72	272	18	1262	61	15	19	51	117	67	301	39	117
APCDD1	1819	454	2069	1319	1788	587	59	1407	270	2826	191	1152	491	1167	316	2010	1278	437	37	1084	2876	4602	136	661	1613	514	105	559	39291	39888	40870	37057	17164	26369	838	285	251	586	41	601	1607	267	315	2250	497	409	642	523	685
APCDD1L	21	21	4	80	2	293	0	87	15	4001	80	18	63	25	222	77	156	3	2	4	5	92	26	3	2	13	4	8	7	16	6	4	0	2	412	0	32	56	0	429	2	0	7	1	8	8	43	1	26
APCS	12	1	5790	145	5	33	35154	35	22702	843	15	16	34	2	10	5	829	7	183110	64	188	74	11440	26	5	146	14789	82	1	0	0	0	4182	1	127	43067	27	143	856	49	46	7	26989	4	138	7	966	3396	18
APEH	21264	13631	11020	15772	16941	11492	10720	11884	16376	7843	3981	9743	3123	17662	3329	23055	4459	7082	12880	18036	10208	13941	6632	9669	10544	7636	10261	16974	5236	4397	4766	7588	3943	3604	10107	10428	7558	22477	1335	5295	9113	7849	21765	11922	31213	26857	24086	5539	6867
APELA	2	0	0	0	0	0	0	0	0	1	0	0	0	0	0	0	0	0	0	0	7	0	0	0	0	0	0	1	0	0	1	0	0	0	0	0	0	0	0	0	11	0	0	0	2	0	0	0	0
APEX1	17736	9172	8311	10364	15373	10429	7097	25825	20773	1583	8508	14173	3371	6911	7674	8784	6895	4204	7288	6952	7260	5685	12398	12495	19871	15684	9295	11774	4821	4350	5022	4306	3318	5013	7828	5659	4731	11603	7197	10967	14611	11676	12097	13474	15815	11227	7164	6442	4509
APEX2	5373	4407	3215	2528	3188	3931	2196	5008	4619	1645	1922	6123	1496	4528	4271	3801	2442	1197	2128	2801	1394	1418	1579	1692	2945	1226	1359	2765	3563	4459	3801	4556	3976	2037	5070	5142	3386	8347	763	1507	2711	1222	1926	1247	4130	3571	3284	2025	1624
APH1A	5558	3551	5432	5856	7235	7344	3108	11404	8020	2938	5496	5761	2978	12968	11814	8668	6499	3998	8148	9982	4187	2580	4381	5199	9684	5245	5235	8607	10846	10415	9813	9412	9462	8367	5103	4005	3552	8450	1650	5177	5018	3567	3469	3016	9397	10612	8013	4197	2881
APH1B	7328	1811	1691	1566	6157	597	543	884	901	1193	594	2147	817	1473	301	988	299	1321	670	2753	2265	1322	984	1626	2128	1493	3092	4273	611	550	588	688	685	804	1627	1649	1378	2954	169	771	1304	2146	1742	1727	5535	2771	1317	1244	810
API5	4947	1314	1869	1072	3753	2603	1406	3146	3973	489	1365	3446	1545	2244	906	1352	949	1045	2537	3218	1710	2597	2505	1992	2728	1420	1342	3243	1191	1211	1189	1691	1278	1125	3111	2630	2312	4618	590	750	2288	1923	4770	4702	4793	1929	1121	1842	1666
APIP	3116	862	1152	2037	3721	2975	1527	2205	3278	242	942	2340	1912	1833	292	1310	230	1588	1549	3305	1429	3059	2752	2237	1578	1269	1925	2989	1189	1057	1079	1087	861	748	2271	2507	1915	3667	386	564	2718	2339	1577	875	3071	2117	1789	1190	851
APLF	401	312	292	798	2697	667	536	1036	1307	660	948	848	2587	686	1184	387	1778	491	793	875	896	1987	1057	1008	2402	1833	638	1951	722	518	601	652	894	951	254	557	387	552	408	376	1430	478	324	143	85	33	47	452	828
APLN	4	20	122	47	26	733	42	752	138	538	127	181	64	249	34	52	37	38	741	60	131	32	60	8	655	103	157	12	3351	2308	5065	2534	2473	1300	367	394	58	244	243	268	213	305	54	805	1150	1020	814	210	65
APLNR	700	308	324	826	4300	912	1397	1527	1323	2080	142	301	525	180	242	157	717	180	524	1167	157	203	256	231	390	72	224	484	766	372	755	228	357	1571	441	740	238	713	25	344	49	708	2669	311	160	96	289	242	323
APLP1	46	56	131	75	26	17891	979	18316	2278	6122	12466	619	3402	120	263	320	95	69	30	187	167	644	389	147	335	127	113	180	167	64	207	216	47	746	456	20	75	132	71	561	168	31	21	51	4055	3314	4403	190	94
APLP2	188259	51444	81371	57977	86066	29384	25038	49077	39096	3917	18530	129006	14777	48010	48198	35948	32685	40530	69735	107932	68383	67657	51316	45901	124365	76288	102131	145456	57069	57208	59156	89774	49848	51257	34476	47781	28603	64777	9434	44275	78930	25764	40875	18545	104760	72076	48575	37005	27317
APMAP	29940	11815	18155	10586	16101	8662	7300	7744	11551	1634	2461	15105	2470	6586	8921	4724	6615	5673	31235	18524	5637	9227	8174	7285	9194	6160	13180	12157	6499	6364	6916	8924	6483	5946	13703	14870	11010	25153	860	1715	3375	8436	21975	5740	7382	4370	5110	6645	11053
APOA1	25	7	8587	459	20	131	119132	85	47199	602	101	158	82	30	7	68	1531	46	761383	265	825	252	9421	33	41	211	30995	214	14	15	11	13	12555	8	244	68250	144	191	1597	222	181	10	58584	8	237	214	32290	2949	28
APOA2	21	13	10932	435	23	94	66859	107	40468	1421	21	93	42	38	27	31	1063	50	198281	137	599	418	14167	45	15	715	21134	606	0	0	0	0	3401	3	193	69303	45	182	1492	171	68	25	29672	3	142	45	6068	2616	23
APOA4	0	22	377	388	16	105	29679	39	30312	1205	21	29	30	4	16	47	30	17	72867	53	159	168	4329	4	10	117	3869	86	2	2	0	1	308	3	364	58100	22	150	290	314	46	2	7475	3	20	8	1165	166	24
APOA5	23	76	1181	325	17	124	29875	30	11749	1158	26	54	33	8	12	92	170	8	112507	44	105	50	1777	4	0	30	4869	4	34	87	72	152	3103	46	386	26102	29	106	202	319	55	2	11806	1	35	25	3567	454	33
APOB	389	120	168883	5135	451	420	1172742	841	607971	6863	170	1120	586	689	117	360	19076	92	3973319	1666	5591	780	254782	407	464	1494	287983	1738	16	9	143	52	51392	1311	894	1038454	797	2763	16395	447	1749	309	940515	75	1642	527	56352	52618	1836
APOBEC1	0	2	0	5	0	10	0	1	3	262	3	3	7	0	4	7	0	0	1	1	0	30	5	0	7	0	54	0	0	0	1	1	0	4	133	0	7	10	0	41	0	1	0	0	16	0	2	1	12
APOBEC2	3	2	4	5	4	29	0	16	0	1272	39	7	24	3	5	23	0	12	0	1	1	43	3	0	17	3	6	1	2	1	2	0	0	1	147	8	7	25	0	36	0	1	21	8	12	0	0	0	53
APOBEC3A	3	17	3	10	71	73	29	42	46	364	5	74	21	26	33	55	42	70	45	18	3	289	8	1	537	14	16	30	1	2	5	0	13	4	68	9	14	37	1	61	4	0	2	7	21	31	2	28	708
APOBEC3B	94	20	35	112	353	1748	1417	2538	2897	678	780	48	596	299	660	310	626	5	30	61	4	34	5	3	141	35	368	18	23	26	55	31	11	26	91	100	48	210	37	140	31	56	71	61	445	219	264	321	233
APOBEC3C	113	63	101	33	304	190	91	786	283	419	127	187	107	43	975	57	775	208	39	309	144	221	34	114	1034	144	25	116	194	58	120	36	104	393	146	116	38	178	4	121	122	77	32	48	15	19	20	55	222
APOBEC3D	92	81	83	37	290	244	43	443	166	949	38	170	45	18	687	64	510	156	38	497	90	247	38	70	391	72	20	136	78	26	63	24	39	122	266	51	39	217	7	191	37	44	31	24	22	13	118	44	247
APOBEC3F	148	65	110	51	577	541	321	1072	584	854	344	170	277	44	653	112	833	349	354	257	363	409	307	306	320	88	88	93	53	37	133	145	44	139	339	228	114	430	181	524	610	209	131	194	33	23	131	214	177
APOBEC3G	228	113	170	157	2850	279	226	534	302	1016	37	392	153	37	1060	129	707	751	260	1484	236	431	70	134	1172	378	145	313	170	62	77	32	52	255	365	349	150	872	36	208	107	447	161	155	48	35	89	104	388
APOBEC3H	44	16	41	25	82	68	75	129	190	788	16	40	45	132	87	95	104	110	9	171	29	134	17	15	109	35	19	71	29	8	13	7	12	32	208	19	25	94	6	152	5	26	10	3	42	16	112	7	67
APOBEC4	9	2	0	36	0	48	0	15	1	799	10	5	57	2	3	34	0	7	0	0	36	1443	68	73	109	1	0	15	12	7	8	23	24	48	57	0	4	13	1	51	8	38	2	8	19	0	0	0	8
APOBR	67	51	83	177	107	242	24	461	138	3647	70	434	197	77	97	327	182	55	46	354	75	442	16	10	1957	65	28	72	79	66	122	49	85	78	463	68	38	151	9	558	26	57	60	42	90	69	171	90	438
APOC1	2776	1828	11524	2134	13824	2603	55279	784	23576	358	293	2148	3055	1053	253	692	1563	2241	167792	2099	867	10154	11930	2978	1507	511	27675	4070	351	272	347	237	1983	658	1736	54496	3038	2496	912	287	2336	1549	39693	343	576	601	5721	2014	633
APOC2	1000	566	27010	2171	1888	1077	109508	779	60099	1618	88	354	2316	179	33	189	2015	703	327548	1151	831	6024	29615	3236	2463	737	49339	1781	114	77	98	71	5928	126	870	112398	719	1026	1592	535	1429	494	39607	190	591	455	25183	6606	115
APOC3	24	5	10653	785	19	73	52480	87	48026	684	12	68	13	71	12	29	1835	43	314420	256	876	353	17453	53	11	204	28684	151	0	0	4	0	12119	3	235	65724	109	176	1099	167	113	18	15648	5	111	95	12096	4241	36
APOC4	2	3	397	10	6	28	2416	15	1176	747	10	7	24	1	5	5	144	4	16943	13	21	42	248	0	2	6	705	10	0	1	2	2	425	4	59	849	9	19	74	64	4	7	1917	3	10	1	275	197	12
APOD	28500	7845	18559	349	3662	322	19	20044	38	1080	6188	78105	1412	3965	5959	1002	3934	1320	58	8044	2093	12100	14762	33687	5425	8492	522	7678	1334	537	9055	1973	84	53460	1658	483	4046	5534	28	218	16018	3788	638	2018	7915	1903	1268	8261	698
APOE	7428	5642	22303	3431	17232	10473	26726	11137	28445	1557	1441	1611	1826	1623	2629	3422	11390	1615	123870	15389	1779	3992	5314	3198	3370	1785	18879	6298	6149	4360	5830	3199	10017	16798	2616	23609	1532	4544	1748	2381	4661	3600	21822	1956	2480	3902	26366	8375	4563
APOF	879	138	1283	435	504	51	8109	28	3390	1534	24	50	23	172	17	194	169	18	101758	21	133	177	929	631	30	26	2413	529	31	20	10	83	1001	9	515	7972	42	217	313	156	37	623	16522	252	514	333	745	345	43
APOH	9	4	6083	200	18	10	59857	48	28757	419	4	63	61	68	7	28	1453	86	246574	125	413	269	15017	39	307	471	18512	481	3	2	5	0	3594	0	46	40366	60	120	2204	1145	6918	31	64757	1	64	16	755	4310	35
APOL1	1800	1419	5314	1043	4264	5434	21183	6417	22066	1585	474	7079	2846	1279	145047	1566	4970	5101	97683	8139	1813	7054	8444	1062	9907	4779	12148	2425	741	946	637	388	726	3324	957	21964	818	2443	796	874	1687	1994	5674	1215	818	458	2950	7705	657
APOL2	4216	2733	4918	1502	3864	3210	2209	4112	4834	1597	1418	4158	759	3553	17312	3495	3534	2473	12277	6009	2866	3589	2137	1289	7610	4324	4627	8481	1481	2074	1399	1701	1133	3083	1531	4449	607	1750	815	2940	4415	2628	3049	3485	7946	4018	4921	9528	1949
APOL3	1454	547	758	346	3383	997	1312	3373	2084	1202	119	2918	582	383	86	604	217	1310	1802	2374	484	2493	187	294	6786	1094	343	2275	625	462	1003	434	302	1300	759	1067	491	1514	73	772	423	2059	1913	3135	384	279	706	1433	466
APOL4	479	148	237	109	428	964	172	1605	558	1423	47	393	112	153	1651	305	266	1751	479	838	7476	627	58	120	4732	1983	1284	5545	129	37	69	138	70	653	444	223	74	243	55	334	331	517	321	391	1257	345	411	649	729
APOL5	0	0	0	20	0	49	28	15	43	689	11	9	20	0	6	41	0	0	24	0	2	54	11	2	0	2	1	1	5	1	5	3	7	14	202	10	12	37	1	118	6	0	5	0	18	7	0	0	27
APOL6	589	374	1039	257	3370	2790	2776	4103	5453	569	449	2228	616	239	703	444	1084	1868	11344	3808	1056	2379	1015	677	6656	817	2092	3654	1200	1503	765	493	630	1383	597	3142	461	1405	346	982	907	1386	2034	1219	175	153	559	3276	763
APOLD1	800	708	917	598	841	3634	1573	4109	3488	770	358	858	433	789	377	754	456	119	696	385	295	504	527	298	2273	268	787	1033	1644	1078	1822	1429	765	7458	759	686	472	895	88	352	373	273	309	647	2310	3726	3447	807	991
APOM	111	73	334	120	234	140	4769	88	1842	2596	79	136	84	111	57	184	94	36	21837	243	50	187	641	28	73	62	939	100	15	8	21	45	356	22	348	2241	82	164	66	123	39	34	2905	23	96	76	289	165	110
APOO	2095	815	541	624	1306	2405	2320	2146	4536	381	642	3095	1463	690	370	493	392	756	433	1629	906	2045	2536	2409	600	469	797	1287	432	351	418	721	280	344	2546	2143	3617	5505	1023	1452	4377	1042	739	1613	1206	424	278	1997	318
APOOL	4436	2716	1974	1992	4111	2198	1340	2639	2640	284	980	4722	1201	3143	1060	1904	1309	945	4290	2382	1776	2286	4434	2956	2472	1723	1875	3048	696	714	690	959	670	802	2682	2903	2323	3567	627	652	1989	1890	1371	1512	7063	3200	1445	3185	667
APOPT1	3610	2950	2776	723	2348	2380	2564	3722	6059	764	2195	5811	2298	3163	2579	3771	1887	1143	2736	3976	2400	3039	4634	3812	2806	3295	3812	3702	1361	1234	1548	2234	1257	1356	5000	3355	4672	6560	1033	1757	4229	2558	2855	2890	3347	2786	1644	1264	1772
APP	21743	8664	20601	6837	47005	73994	29889	92659	59959	2655	44144	40171	27784	10720	97685	11230	81061	20097	46375	54346	36800	54136	22539	6791	85220	29659	37059	37286	14879	12432	21309	19533	19041	49045	4066	24696	4979	16642	4669	14621	29559	10833	43826	16443	10836	4446	5346	17875	21081
APPBP2	14619	3395	5273	7263	14041	4268	2290	3826	4761	839	2532	9041	3864	6331	1909	3441	1866	3550	5205	5431	6515	7035	7785	6044	7150	3898	5688	10436	4483	4668	4661	3831	4079	4453	25283	13339	15462	30936	2589	5172	15850	3392	7151	4718	12026	5867	3249	1759	2218
APPL1	9018	3024	6366	3891	11733	9879	4177	11812	9625	1157	5202	6459	4561	5950	2572	4462	2775	3060	5041	11671	6488	8081	14757	8786	10702	5983	5812	8849	3957	3855	4260	7609	3766	4441	3728	4291	3000	5787	1877	4513	14815	6005	5952	4651	15848	6989	4232	2879	5482
APPL2	9757	3273	6358	2095	6897	3833	1128	3470	2093	1634	1427	19547	1557	3577	1265	2417	1515	3345	2326	9027	7043	7281	6028	8333	6394	4047	4982	15347	4647	5972	4421	6870	6274	5694	4995	3249	3297	7316	1724	5303	15755	3531	2297	2972	11857	7877	6369	5584	3644
APRT	6495	3392	5997	5973	6275	2192	2967	2546	4716	556	344	2091	693	18142	3783	16194	2671	2184	3885	4820	1184	3141	5382	3900	2997	2878	5635	5994	2379	1985	2461	2464	1734	1626	3320	4022	3630	8125	695	1836	3507	1799	2751	1841	11222	13723	10210	1699	1997
APTX	3848	1665	2485	1875	3352	3592	1279	4441	3989	1686	1335	6401	784	4732	1430	3598	1274	988	2934	3287	2132	3057	2849	2351	2506	1505	1465	3396	3731	3555	2454	3152	5377	2579	7676	4948	3963	8462	1297	2530	5607	2177	2197	2676	6916	6056	4374	2530	2282
AQP1	4856	5209	2239	2716	9603	2252	1402	21363	1895	3099	1266	23345	1258	3437	1308	1891	1408	11020	2472	8054	3088	24255	654	303	62059	2808	1064	7218	4072	2054	7319	4171	842	10348	996	2876	1194	2681	264	820	775	1749	805	1590	2333	2742	2160	1846	2568
AQP10	6	1	7	61	12	255	0	77	8	3844	79	34	92	0	34	103	19	24	4	7	1	134	15	7	82	11	6	3	7	0	4	2	8	0	561	0	38	105	1	360	3	4	2	0	31	2	95	0	41
AQP11	541	326	120	126	147	106	302	38	206	1174	235	365	200	326	68	526	56	59	1996	178	285	304	187	300	81	65	123	248	365	400	276	490	243	184	940	571	379	788	18	288	351	98	140	20	256	258	225	20	83
AQP12A	0	1	0	2	0	3	0	2	0	0	0	1	0	0	0	1	0	0	0	0	0	3	1	0	0	0	0	0	0	0	0	0	0	0	10	0	0	3	0	35	1	0	0	0	6	0	5	0	4
AQP12B	0	0	0	1	0	0	0	2	2	127	0	5	1	0	3	1	0	0	0	1	0	1	0	0	0	0	0	2	0	0	1	0	0	0	28	0	0	8	1	36	0	0	0	0	1	3	0	0	0
AQP2	5	0	21	53	5	67	0	27	3	1983	51	17	82	0	20	69	0	1	0	6	33	72	9	0	0	10	5	459	2	0	2	0	0	0	274	0	3	52	3	311	9	0	1	0	16	0	20	0	33
AQP3	7745	5854	20759	17532	14888	2335	1712	2154	3913	2182	410	5240	168	9146	13326	7503	6845	5583	13926	7223	6353	10279	3761	1135	12782	3065	9403	5468	21847	33097	17435	19996	23812	20699	16712	19874	18235	34142	4463	14734	10713	10083	15647	7633	10315	7937	5660	2392	7714
AQP4	48	117	16	93	114	155	47	183	89	1157	11	4809	31	2	93	29	16	8758	109	23	14	8730	34	5	15943	28	45	6	17	7	19	8	9	14	269	57	24	44	5	65	3	0	5	0	62	39	23	4	40
AQP5	8	3	9	61	19	163	3	31	11	2030	31	15	57	0	21	90	3	58	1	43	5	1260	9	1	120	7	7	6	15	13	16	30	21	16	286	1	4	57	0	363	17	0	16	10	32	5	23	0	17
AQP6	7	0	11	141	15	119	0	44	6	2742	53	13	95	0	19	101	1	1	42	46	2	123	18	3	2	3	16	10	1	2	5	2	5	1	488	24	18	105	2	426	6	0	3	2	29	11	46	0	22
AQP7	46	1	12	4	59	19	30	279	62	332	4	12	9	0	2	0	4	4	292	4	2	11	27	0	5	5	62	22	8	6	37	3	12	8	86	54	16	30	4	55	0	1	70	1	1	18	15	2	42
AQP8	9	0	0	97	0	142	0	54	9	1990	36	13	69	3	16	42	4	5	17	17	3	62	12	7	0	1	6	12	0	1	6	5	7	1	233	3	24	69	3	314	17	1	6	1	22	4	23	0	20
AQP9	82	172	1622	188	747	439	9201	551	6042	444	35	1674	543	178	216	1753	567	872	38988	623	146	3241	1315	63	4882	180	4454	573	43	20	35	9	288	40	576	5818	315	845	178	31	76	147	6808	35	112	118	818	201	1494
AQR	21185	5047	8011	7311	28115	11735	6918	9117	12167	956	2173	12797	5111	8524	5656	5919	4569	5296	8893	9317	7718	9730	8624	6768	11321	4740	7765	14122	9023	9948	8165	12264	10085	8805	10998	9599	8808	14839	1467	3143	13279	10827	11807	8523	29908	12996	7574	7784	7774
AR	69019	56527	61877	34379	34422	335	2904	636	5139	1763	28	37870	131	233793	64	166437	375	24577	12798	31321	46554	32278	47308	62459	11465	10664	7732	12182	88540	87949	83308	91182	139715	56193	148633	140536	116759	278999	8042	14606	67579	18173	33609	37022	60429	51472	42051	29753	36051
ARAF	4629	3076	4144	1368	2484	6002	2110	11690	5615	3024	2499	8144	982	6021	5273	5985	4568	1660	7193	7395	3872	3802	3212	3376	8123	2774	2534	5520	21157	14919	13598	7564	16405	16209	5178	3924	3567	7716	1640	6557	7186	1742	2006	2715	11975	8974	9614	6157	2297
ARAP1	4078	2479	8352	2458	4202	5549	1507	7771	3571	12917	5504	9266	2600	6094	8075	8661	10947	3354	5769	9255	3316	11408	1750	950	11485	2346	2268	3879	4291	4402	4439	5919	8492	7148	6311	5243	1748	4849	793	1862	2436	1346	2220	2732	10419	12864	13345	3024	12824
ARAP2	1808	1394	2909	883	6536	1012	930	1666	1610	741	54	4665	390	879	16133	1030	7041	3852	3811	5699	2553	7962	947	544	12480	2246	2468	5650	1459	1552	1681	2819	828	1832	529	1341	848	1822	596	1120	4651	1155	1851	401	3867	2480	1761	857	7857
ARAP3	1644	728	1398	612	1033	3782	419	3540	1000	10886	1456	3604	672	496	1116	1468	4377	539	527	946	1038	3604	379	180	6993	2303	1614	4298	2801	2226	2988	2451	2806	3972	1870	624	274	1153	92	1538	391	871	931	1537	1051	1249	1953	543	2029
ARC	27	22	24	75	2	362	68	215	134	1634	237	66	135	23	18	123	38	14	1	0	7	511	53	13	99	67	181	49	34	41	32	22	40	48	338	17	7	41	4	160	60	2	1	19	17	29	8	7	19
ARCN1	35629	10747	19606	9252	21866	9457	5753	11289	11321	591	4128	12776	5538	19817	12579	14114	9695	9054	19531	26998	10791	17658	20197	16928	25688	11588	17665	26578	13383	13232	14412	23252	14914	15755	25856	19705	17998	40621	2531	10126	23983	12725	16158	9681	37921	14046	7575	5973	11059
AREG	0	0	1	0	2	0	0	3	0	7	0	6	0	0	2	2	2	0	0	0	0	2	0	0	1	0	0	2	1	1	1	2	0	2	0	0	0	0	0	1	0	0	0	0	0	0	1	0	0
AREL1	4001	1705	2774	1273	2066	3294	681	3304	1877	2899	2155	5791	1443	3554	2680	4053	3212	1280	1174	3344	3323	3606	2181	2035	5785	2500	1552	6392	1776	1798	1835	2612	1987	2247	4351	2333	2221	5286	153	1085	2740	1911	2587	1846	6454	5765	3731	1308	3366
ARF1	81487	28662	40244	30180	45153	68959	25161	49295	45585	1037	8903	24497	8260	43144	30784	31509	19714	25305	34174	33272	24540	40564	45422	39361	37653	16639	32402	38167	19844	20046	16993	18980	19029	17906	49951	50344	58051	121422	4019	8284	15282	25780	33838	20908	71970	44235	32448	21519	12501
ARF3	5168	2763	4198	1769	2832	4818	1223	14252	4094	1602	4767	3880	1619	7695	6919	6565	5460	1613	2004	6419	4563	7222	3560	5165	15337	5232	2469	8693	4361	4880	4561	6014	3891	4687	3492	2708	1901	5827	535	5790	4250	2293	2335	3753	14247	10659	5182	4769	2114
ARF4	13313	8935	7903	5659	11661	4907	3328	4092	7120	525	1609	5000	2996	6329	4337	4458	2755	4144	4957	8971	5780	10247	12399	14912	9292	5878	10738	16315	2793	2326	2721	5996	3217	3474	5867	5194	5514	9975	1443	3789	7535	9021	13128	8255	5172	2431	1299	2498	4104
ARF5	13019	5563	8275	3268	5544	6330	3408	6238	7221	1338	3506	6107	3137	18847	8818	16276	8222	3918	4976	8417	4748	6014	7384	9303	4980	4991	6044	7504	4149	4168	3661	4100	2163	2784	6424	7616	7975	16423	2343	3163	5466	3688	3539	5399	25337	19040	14911	6161	2455
ARF6	23436	6748	10598	10181	14919	19323	10922	12879	14351	1088	5246	23604	3077	17349	19048	24411	12512	4935	7159	8170	7028	9066	6383	7044	11332	6986	13462	11837	11025	13392	11976	15308	16789	8807	12180	9939	7103	14159	1056	2417	3307	5889	11759	4854	24415	16983	27638	2708	5389
ARFGAP1	6310	2097	5398	2427	3753	5691	1639	5934	3615	10193	2660	7114	1570	6669	7312	6128	7389	2574	2321	5578	3369	5697	2476	2031	6106	3795	5001	10690	3190	2500	2696	4554	4759	3472	5283	4657	1731	5579	508	2546	4456	4759	6339	7851	11183	11021	8724	6435	3969
ARFGAP2	8978	3406	6170	6275	9360	6971	3284	7035	6527	5490	3321	7241	1871	6962	3222	5474	3035	3290	6540	7698	4257	8004	3667	3166	6358	3706	4225	7848	5660	6808	5750	5718	7064	4959	6499	6043	4377	10415	800	1742	3956	4099	4894	3860	15058	12229	8521	4449	5356
ARFGAP3	39656	12415	16054	10579	19683	8135	5253	7402	8894	893	3007	15530	3626	14714	8787	12065	5668	5645	16543	11776	7837	11747	15991	8382	11555	6160	21369	25456	7124	5900	7961	8147	6754	7181	18349	17976	15689	31040	7112	11334	22224	26043	21651	12044	17877	10923	6579	2718	4698
ARFGEF1	32017	10993	17759	26279	46586	50313	12023	33062	27910	2763	7063	32771	7680	22041	14945	18187	7819	7466	12045	16884	15441	25154	32141	26324	31305	17350	22682	36205	12900	15142	14403	14523	14593	19366	19273	13520	10670	17934	6337	18275	76818	13149	17239	9061	58252	30775	19284	17158	26241
ARFGEF2	29735	7213	15632	8257	17317	21642	8208	19762	15266	8853	7605	29276	5951	22780	14881	20142	14338	6637	14044	23842	15556	11822	11519	11210	20644	10845	16131	34910	10557	9162	10472	13182	14946	11527	7379	8539	4562	10761	1547	5841	17050	9476	22629	13584	26842	22141	17673	17946	17627
ARFGEF3	113872	17986	69179	24902	29361	36822	3078	37777	12330	4852	9615	31554	2207	35576	10704	24619	8214	44340	5395	131613	74230	26320	19130	10801	44139	26354	39863	75488	47343	71786	35571	82759	86290	41957	69530	37377	53642	123267	5982	19023	60586	39497	32365	42679	269532	226209	177714	28003	37317
ARFIP1	15954	4124	4784	3055	11818	7441	3401	5649	7595	176	923	4172	2151	6864	1004	4487	1072	2329	4514	5466	3875	3328	1289	989	5217	3421	3969	6418	1961	2142	2050	3791	2076	2497	5667	4570	5087	7138	1631	2600	8374	5778	4472	2860	10634	3399	2449	1479	3907
ARFIP2	16419	4517	9926	6534	7520	6998	2000	5222	4008	2854	2530	7471	1653	10689	1289	10520	2002	3449	3989	12822	6695	7012	5010	6001	7710	5866	5954	16532	3567	3468	4294	4696	4710	3118	12869	7705	7137	17172	1056	1855	3651	11390	10932	7852	15465	13468	10843	2567	4335
ARFRP1	1665	723	1370	220	552	1861	183	2933	694	3503	1288	2389	532	1845	1108	1622	1160	441	651	1132	863	1408	418	310	2575	1120	485	1677	1390	1053	1326	1928	1483	1268	1045	699	260	1027	144	995	1973	681	419	1434	4002	3085	2500	3029	850
ARG1	1869	173	3417	358	108	18	18110	88	11904	131	17	53074	105	78	17	183	707	128	107823	68	203	893	8768	279	5005	1220	7892	8943	762	2634	390	154	2556	372	101	19055	76	291	731	15	149	12	23019	28	87	23	1036	1496	8504
ARG2	12104	13809	5663	27684	31945	22330	3433	14962	12716	716	1520	12832	1120	5392	384	5004	413	20960	2304	32419	45338	29342	23757	44309	3525	1665	5051	15786	842	1389	577	2131	407	231	6028	20089	7617	20054	6159	9805	29925	9755	3410	2677	35372	34026	13693	704	413
ARGFX	0	1	0	15	2	46	0	14	2	515	6	2	13	0	2	23	0	2	0	3	1	27	10	0	0	1	5	0	0	1	4	0	0	2	95	0	6	40	0	43	0	1	1	0	16	0	1	0	11
ARGLU1	12275	5644	17053	2114	4008	7240	1094	9098	3127	595	3996	11723	1385	14978	6190	13818	5593	2554	4811	9413	7745	11417	4905	3102	15001	9119	2691	18839	9000	11495	5365	7556	19280	14762	7222	5875	1839	3649	2487	3146	7568	5030	5228	10131	14170	24991	22716	3369	8831
ARHGAP1	9945	2672	5411	3316	6819	6126	1915	10548	4971	4508	2467	4626	1496	8462	4219	6687	3574	2161	4317	5475	3873	2849	1733	2184	7061	2708	1829	4590	3297	3020	3724	4638	4209	4168	4642	3352	2597	6669	382	1265	1615	1493	2138	1729	13959	10599	9264	2524	2699
ARHGAP10	6143	3301	5216	2055	8106	8713	3220	7621	3763	1612	1174	5347	3088	7805	233	3295	1397	2443	1610	4482	4254	12781	3316	4677	7416	6961	7117	11570	1455	1271	1772	776	1434	6168	3384	5337	6103	5764	2791	3252	14190	3539	465	596	3158	3355	2339	2106	3456
ARHGAP11A	2450	332	1096	493	1239	8259	2085	6471	6089	614	3104	586	2326	1826	1148	1334	1318	551	440	876	267	803	2904	1471	921	231	208	307	2343	1699	2796	1569	2874	1575	2039	1792	1706	2693	160	154	717	540	901	547	8031	4354	2343	1626	5406
ARHGAP11B	106	45	66	1	13	491	23	917	73	351	471	146	98	67	211	119	367	24	12	107	40	313	82	38	135	30	9	28	208	286	249	179	567	230	196	120	36	59	4	74	26	14	9	55	430	424	284	182	395
ARHGAP12	19481	6664	13001	5584	13428	10322	8761	8265	15303	1350	8277	24362	10310	11187	5474	7668	5993	3776	11730	11095	6340	14869	19767	12978	11732	10344	12054	15583	4212	4671	4164	5910	5918	6106	7148	7880	5777	8148	2188	4080	15405	22888	16449	9815	25941	14723	7441	7789	12946
ARHGAP15	1215	634	832	315	8021	895	501	1255	620	374	92	1895	568	236	69	427	232	1245	1285	2401	353	2183	636	1577	2939	669	604	1880	320	216	315	108	255	400	581	989	857	2450	92	131	439	1457	589	339	326	219	208	214	9050
ARHGAP17	5152	1864	3044	5236	9036	5540	1976	4629	3418	2943	1817	7325	2165	2841	2908	2106	3305	1533	2591	3838	2297	4520	1562	1144	4407	1663	1560	3783	2731	2713	2434	4419	2962	3422	1825	1963	1021	2523	602	2188	8084	1438	3163	1926	7023	6277	4359	2219	3348
ARHGAP18	7483	3182	7957	7566	16008	4833	1929	4967	3432	408	185	7806	2306	4671	1165	5133	2547	4401	4344	8022	4793	14298	1990	1906	9282	2332	2140	5937	1420	988	1925	2551	1360	4079	5306	7662	3043	6521	1079	1253	6193	3599	9549	4047	19491	9691	11419	3081	4529
ARHGAP19	2514	911	1389	774	1985	1601	657	1417	1534	639	834	1996	507	1058	1694	1024	1067	1135	1379	1553	1236	1534	1213	564	1593	522	538	1087	838	661	866	575	1264	922	1846	1465	1088	2454	175	546	1645	676	667	439	5684	3161	2253	545	2604
ARHGAP20	837	365	339	154	787	579	235	1220	484	2411	226	891	1483	298	89	347	321	445	762	806	677	1264	63	196	1635	751	71	587	171	119	277	132	125	2156	635	184	151	349	15	263	1001	130	232	91	180	83	122	39	230
ARHGAP21	6143	1945	5009	3550	5343	7895	2403	7529	5331	2432	3777	7793	2123	4490	6456	4340	7385	2207	4715	5618	3856	7700	4095	3151	7962	2184	1553	4348	2131	2068	2185	2901	2321	4642	4201	3200	2221	4149	346	1623	8072	1510	3313	1726	7660	6700	5698	1979	3790
ARHGAP22	76	94	168	190	34	1164	213	1661	476	2597	159	99	186	40	497	378	1093	35	12	298	164	442	110	31	132	156	113	96	97	28	80	45	52	193	879	63	60	247	8	676	58	37	18	24	89	55	209	67	186
ARHGAP23	334	308	244	253	278	1031	144	2109	278	5795	893	529	644	393	3214	546	1919	133	94	320	488	909	49	190	2606	332	54	361	850	448	744	542	686	1797	812	72	92	363	6	1233	60	85	86	90	136	156	313	145	562
ARHGAP24	589	571	1134	448	1440	1760	999	3628	1915	2164	2126	1408	577	409	131	375	745	733	726	1268	598	2104	607	458	3129	498	271	808	727	426	686	655	753	1250	426	766	247	855	104	208	319	152	201	101	599	188	422	261	1644
ARHGAP25	574	552	928	422	1934	1531	606	2292	2076	4244	1113	1520	528	153	764	543	1057	684	677	2288	319	1382	392	255	4804	269	414	584	1000	485	597	679	686	1685	727	403	296	1265	86	630	283	520	388	323	283	263	519	384	3709
ARHGAP26	5799	2156	4001	1589	5020	7289	1303	6199	2504	4182	1282	10910	9707	2465	542	3411	2114	2664	4014	4055	1584	7478	1462	1407	8170	1470	2116	4246	1550	1862	1605	1089	1229	4101	5491	4642	2745	5808	566	1348	3474	2641	3117	4234	13650	10968	9667	1135	4651
ARHGAP27	1049	533	1032	808	1038	2318	241	2035	548	6534	351	1452	460	1397	1448	1535	1237	738	207	1644	1120	1650	287	198	2292	554	437	1184	3180	4865	2758	4860	2992	2883	2081	1831	378	1424	181	1733	1557	357	663	711	1045	1577	2401	3373	1958
ARHGAP28	22570	1009	6272	1269	3809	1456	272	1658	599	1148	1773	15628	582	3035	202	2092	461	2524	213	1677	3362	1619	756	775	1298	687	1264	1662	1757	1525	1084	255	1300	1012	3219	1603	1546	3144	811	1454	2829	932	1350	798	418	514	304	2122	1412
ARHGAP29	39896	13477	30880	4499	20692	8453	5106	7783	7323	1356	5231	33418	7509	10481	1143	8236	4036	18923	25468	41851	15867	15529	10436	9502	33823	15804	29207	32729	9466	9185	9549	12572	10817	21116	9118	7394	5338	9838	6816	6265	29123	49770	24107	11108	46618	35543	32821	2713	9868
ARHGAP30	923	736	803	533	2962	1510	389	2715	614	10154	239	2275	559	332	868	1505	1573	1129	342	4622	581	2568	151	145	7423	490	282	965	699	333	761	216	571	835	1688	878	447	1674	47	1267	362	471	406	175	333	468	1078	377	4739
ARHGAP31	2680	1532	2405	1288	4784	3173	724	7102	1524	7437	510	9486	1294	2135	974	3269	4225	2901	1239	7307	1740	8906	496	842	23271	1312	587	3783	2959	2447	3843	2739	2201	14263	2767	1995	1317	3869	60	1008	2201	1003	1793	987	1435	2150	3197	2059	2161
ARHGAP32	28362	8336	21312	13255	13702	19318	6951	17502	11279	5815	12359	27834	7767	22983	9323	18336	7568	7759	4537	12781	11074	12394	7862	7228	12354	10040	12484	25142	15165	19718	14588	40780	22506	23054	17906	13582	11171	19011	2110	8187	25385	16371	15275	11630	43140	43289	28282	12770	6999
ARHGAP33	944	437	1031	194	100	5868	297	7946	803	11446	11376	1112	1760	598	215	1077	322	206	107	523	338	801	480	191	635	347	154	679	1662	1575	1256	1203	1901	1785	961	129	132	360	137	1339	413	98	69	262	3904	4052	4538	268	728
ARHGAP35	32476	10858	24908	11587	14895	35141	17271	33352	33890	6454	25862	35781	13874	18566	17948	16609	18267	10282	46328	29887	13419	15584	19899	12116	32265	17977	23502	32575	17389	17173	16678	16298	14525	18341	12573	13645	7158	15531	2391	7169	20798	10724	18986	13762	62523	50075	36284	5842	10560
ARHGAP36	10	1	0	95	0	124	0	27	19	1606	34	20	105	15	13	23	0	12	5	5	7	57	5	1	0	0	2	1	0	0	2	1	0	2	257	4	16	31	0	201	6	0	0	0	18	1	34	0	18
ARHGAP39	963	327	826	921	279	3685	564	3729	1027	5119	1564	760	787	1561	1383	2675	1296	133	57	580	623	1489	699	499	1035	835	455	925	1930	2376	2145	3412	2530	2929	1638	397	337	808	34	596	390	333	175	350	2038	3317	3849	425	317
ARHGAP4	829	726	567	360	1428	1118	207	2586	475	3538	284	1700	454	466	388	788	815	669	230	2231	393	1633	163	140	3498	453	126	873	1468	948	1254	1014	1914	2323	821	309	167	850	165	1962	657	279	199	180	255	420	888	273	3540
ARHGAP40	14	22	43	218	16	264	1	83	28	7732	432	73	232	36	411	189	560	15	4	13	139	309	40	2	21	60	36	22	18	20	26	24	76	23	676	18	48	133	1	527	15	1	8	1	39	5	71	1	76
ARHGAP42	1209	448	1091	610	1098	188	229	393	513	694	67	506	137	127	118	125	588	153	1607	743	462	880	277	418	1558	383	360	864	326	221	261	189	192	799	158	374	101	225	99	315	1568	257	667	172	628	407	222	339	726
ARHGAP44	269	99	135	533	714	2341	313	1590	940	2273	515	1562	415	2468	92	2010	195	1067	181	1364	877	3889	1941	1156	2294	675	1164	1326	183	88	135	325	88	276	1332	633	436	854	11	674	164	173	335	369	143	122	171	580	327
ARHGAP5	25255	10824	17366	10228	19045	34640	7477	40043	22977	1178	21122	33168	12103	21962	19306	13836	22972	5404	18323	13656	18289	19089	22361	17899	36314	23590	18623	32459	9773	10870	11031	12194	14822	17773	15837	11921	7735	12577	4937	10749	40420	23928	14259	10290	24830	11516	6621	6645	7295
ARHGAP6	9392	2583	8524	3474	5067	649	105	1167	303	2013	299	4273	150	3086	93	4144	177	1747	200	4367	5989	5116	3141	2237	4651	3053	1469	6060	3556	4174	4175	12220	3479	3798	3562	2379	1720	3726	3107	10900	28289	4723	2390	7672	29341	19516	21818	133	1968
ARHGAP8	3306	898	3327	265	527	2993	330	3269	914	2162	344	2203	375	2525	2281	2134	3524	548	160	1633	1388	1777	1390	1214	2478	2598	1001	3525	1664	1908	1729	1999	2152	2042	2186	1540	895	2023	497	1453	3933	1007	265	729	11411	10510	8086	1326	519
ARHGAP9	230	314	291	300	1853	742	460	1005	1022	5678	219	1038	379	164	132	943	411	611	329	1708	218	2222	126	83	1949	157	116	450	332	111	275	112	377	415	1367	386	279	984	51	859	209	121	114	49	163	117	756	102	5817
ARHGDIA	17795	6406	13217	5314	14400	7183	3475	13329	6987	2320	4875	11999	2087	12756	8180	12525	6635	4826	12290	16969	9859	10953	4849	6645	24713	9070	5865	16403	14715	13563	11964	12934	8831	10259	26529	25108	16577	41054	1340	8858	9078	5945	7213	9304	47917	30468	39142	4361	5018
ARHGDIB	2504	1429	1590	576	7032	1913	952	5592	1643	344	516	6327	2045	618	2051	1749	1537	1992	1281	3910	783	4460	2508	2287	12282	1278	969	2355	2037	818	1300	953	918	2768	2311	2183	2557	7240	182	451	662	4056	1612	1069	4871	2470	1794	1354	6223
ARHGDIG	33	46	192	138	69	290	40	250	157	1255	297	78	84	22	6	55	6	15	7	79	45	100	136	113	78	155	95	139	304	229	172	233	260	124	150	24	39	82	6	216	71	4	122	158	2982	3328	2794	40	9
ARHGEF1	3720	1946	4362	1518	2979	7319	1289	7107	2285	12703	3426	9425	2222	3726	4982	5411	6783	3021	1851	5111	2732	5754	1051	1059	7770	1989	1763	4706	2958	2340	2716	2568	3507	4977	2181	1803	856	2630	242	1849	1776	951	1629	938	4420	5686	6528	1253	7085
ARHGEF10	2613	1247	3370	1934	2762	1464	389	2717	948	4752	1911	5068	1679	4874	1825	5231	3063	1360	470	3459	1931	3726	600	711	10429	1444	646	2524	2243	1980	1990	1267	2195	4616	2454	1561	779	1508	116	854	3479	1513	1079	1491	12838	9033	6521	467	1379
ARHGEF10L	1790	998	5383	1348	1369	8290	2571	5986	5653	5503	1436	2579	1195	2489	1879	3189	3158	1089	16805	4434	2624	3427	1669	687	2744	2093	3317	2324	3565	4102	3458	4876	6349	3855	3283	3909	1073	2195	2261	3416	8523	624	4628	975	3771	5982	7730	1446	661
ARHGEF11	2952	1245	2840	3073	3413	10059	1101	9877	2563	14376	6909	7611	3446	5802	4943	5459	5888	2095	1953	5947	4365	5397	2820	2222	7555	3208	1883	7018	5413	5443	4741	6635	6323	6525	6314	3377	2123	4494	534	3465	7306	1495	1477	2213	9522	11251	10723	4597	3051
ARHGEF12	43920	16231	40699	19099	29741	24757	18120	27398	29925	1640	5679	26457	7734	21425	9316	19377	12575	16305	61296	39210	20194	39533	23500	18142	57826	15736	25892	49952	18002	18107	17374	27149	18155	26947	28135	30165	17268	32808	8739	18811	63393	18995	33535	14093	61867	51109	34812	13057	26803
ARHGEF15	1023	621	669	284	294	424	71	2297	164	4023	348	1693	192	232	178	356	319	118	89	269	264	974	92	29	3097	229	50	682	983	652	1205	953	989	2032	1396	123	155	605	7	634	50	151	130	267	474	786	794	222	334
ARHGEF16	889	395	1883	1647	927	5360	952	3795	1967	3298	695	1486	400	2890	2011	3797	1816	870	605	3438	1566	1296	1160	584	1288	658	963	1474	2013	2785	1448	1632	2299	1533	2494	2087	999	2333	262	1255	802	482	749	812	3308	5575	5405	1887	1258
ARHGEF17	2571	909	2862	2702	3145	3405	840	4517	1944	12433	1875	4770	1416	4380	2305	6176	7154	1454	838	2787	6866	4925	1170	1825	9480	2789	1020	3115	5102	3141	4319	4039	3857	9357	3997	1715	937	2386	165	1237	1208	997	1109	2249	2798	3487	4851	955	2838
ARHGEF18	5179	1737	4278	1048	2823	4755	1569	4482	3275	6347	1918	6009	1623	4496	7996	5336	9211	1184	1730	4900	2550	3452	982	1064	4157	1420	1497	2992	3091	3319	2728	3325	4583	3056	2784	2418	1364	3636	288	1651	2084	931	1903	1282	5014	5004	5286	1907	4146
ARHGEF19	375	244	608	153	344	4159	565	2530	1290	3033	1103	482	997	246	2382	589	1833	86	111	156	179	657	867	218	403	360	183	533	327	202	415	374	587	512	1513	695	346	772	208	805	254	156	75	143	120	180	237	472	362
ARHGEF2	2089	1271	2396	1103	3712	31566	3200	30367	7008	11053	18558	6348	9007	2402	4819	3654	6683	2412	1781	4389	1545	8148	4064	1970	9355	1232	543	1957	2033	1007	1932	1255	1461	4317	2348	1713	942	2549	366	1908	1723	558	1313	731	2052	1934	3649	2222	7149
ARHGEF25	927	455	522	760	903	3095	318	3494	1128	5194	1121	1025	822	2166	928	2070	2607	423	77	899	2647	1236	593	567	1600	2048	339	1697	1787	1449	1726	2696	1359	2082	1270	363	252	675	309	1066	1330	269	123	317	1832	1154	1321	789	277
ARHGEF26	13568	5199	3701	2021	2546	2817	1547	2200	3101	2994	924	3977	907	10762	553	8269	1032	3123	5949	2728	5091	7302	1804	1608	8547	3427	4816	4629	7408	8510	7651	11613	8019	4890	6796	4913	5253	11140	833	4664	11597	11137	6871	9163	50510	33637	22656	1984	1685
ARHGEF28	4779	4869	8817	1485	1805	3181	1455	2272	2456	2050	1558	4260	2580	4135	619	3272	2404	1390	1747	3970	2134	3543	1178	927	2890	1351	1914	2631	825	943	1143	1096	1152	3501	2022	3158	1741	3029	398	978	2934	1382	5131	1281	4803	2287	2728	2501	590
ARHGEF3	1054	926	1079	1021	3000	8185	2846	6525	6553	3322	914	3260	1310	3006	1705	2734	1245	1128	400	2035	1646	3434	1863	1196	7297	2690	2016	5175	1231	757	1326	2125	1194	1703	1030	1096	440	1367	979	1530	2309	1723	2343	2137	4445	1034	1328	1418	1057
ARHGEF33	165	91	186	68	47	200	29	100	45	2297	62	287	130	95	123	130	141	35	16	54	96	503	142	116	102	102	64	236	86	90	85	97	418	240	391	70	76	119	25	211	277	49	26	53	250	169	192	29	89
ARHGEF35	2	1	2	0	0	1	0	3	0	11	0	20	0	1	0	0	2	1	4	9	3	2	0	1	0	0	0	3	1	4	2	3	0	0	0	1	0	3	0	1	0	0	2	1	0	0	0	3	2
ARHGEF37	5292	1493	6238	1406	1285	3411	385	2533	736	3109	663	6510	232	7392	422	7917	1770	1077	693	5121	2749	1251	1745	1901	2025	2310	2873	6024	2853	3338	2752	3115	2461	2474	3382	1978	1273	2784	317	1687	3534	1234	1382	1882	20745	16411	16645	1695	2602
ARHGEF38	17835	6239	14930	984	1215	4525	270	2828	1503	1161	1392	10292	864	4547	19	3090	52	3171	272	4258	8815	6686	7995	4446	8349	4430	7645	22871	2143	3550	1929	5716	5254	4151	3887	2467	2380	3613	2553	5334	20978	15826	7162	8752	55834	29175	19413	1950	3877
ARHGEF39	178	29	139	179	139	2266	393	2061	727	3556	1790	243	849	692	153	563	116	84	25	98	42	277	263	102	72	65	44	33	419	275	282	244	619	153	1404	595	330	544	31	573	137	50	30	96	1242	1354	870	199	725
ARHGEF4	138	71	209	780	510	2935	259	2760	506	6392	352	942	940	819	9006	647	16474	167	302	703	1104	949	749	627	365	426	243	234	680	667	507	242	576	389	1227	543	363	725	85	994	689	229	308	296	149	232	492	328	889
ARHGEF40	1023	877	1492	909	1361	11189	3140	10485	6148	9025	3542	3416	2779	1516	5037	2854	8634	698	3578	2505	1982	2207	760	639	3329	1156	1040	1655	2722	2454	2645	2602	2849	5029	1976	1612	478	1161	161	1265	882	229	1036	449	675	598	2033	1364	711
ARHGEF5	594	271	927	481	415	282	107	286	209	737	185	567	48	1919	1219	1468	1143	183	521	823	480	477	313	217	521	356	535	1327	621	848	543	760	492	461	489	326	178	525	143	371	729	183	339	409	603	1488	940	628	243
ARHGEF6	1550	857	836	666	6535	1753	523	3660	962	618	187	3654	572	426	88	394	449	2613	968	3280	942	7383	284	633	11302	987	310	1916	890	498	748	474	709	1934	432	948	534	1635	74	227	882	684	691	340	337	297	278	312	5075
ARHGEF7	9700	3365	9273	4363	8911	7306	2500	7680	4943	2109	3293	7588	2755	10152	5713	7660	6453	2816	7102	5608	3603	8444	3143	2259	8391	3672	4986	11395	5206	5510	3814	4425	7444	8699	4244	4426	2156	5332	1610	1986	8783	2280	3592	3385	20377	12708	8132	2477	5188
ARHGEF9	1389	1005	1036	782	1125	3458	955	3682	2198	1066	2193	2083	1029	710	669	891	776	989	528	1597	988	2015	1081	1086	1527	668	242	1068	605	644	496	844	1146	1238	1439	797	606	1275	283	770	2781	563	580	1119	5692	3699	3199	871	1151
ARID1A	23285	8263	17124	16371	16291	19383	6982	30569	14857	4719	14286	19278	5562	20103	19492	23148	3826	6444	7483	17264	16506	15566	9781	8337	40504	15820	8898	27550	29568	31944	26454	30421	33273	30037	13821	11501	7231	18982	2163	9454	17293	8180	7225	10172	41725	31292	26603	8112	12194
ARID1B	12912	5154	11855	6310	9433	27223	6222	40266	15169	9620	16565	23129	7762	15479	23684	14587	17900	4712	6588	8804	10203	13345	6820	6379	21723	8677	5793	12784	15896	20582	14383	22815	20461	16308	9353	6845	4605	10033	1317	4162	9067	6042	4415	7223	39102	26147	25384	7614	7297
ARID2	28184	6394	13837	8397	18093	16968	6578	19811	13997	2706	14784	15560	8315	12746	17347	10588	15854	5073	6390	13406	13849	14832	8727	8420	20864	9151	9674	18593	11999	13415	11164	20780	15168	12727	9088	7283	5899	12325	1625	7725	24683	6618	6121	5876	34793	17680	10985	3784	9947
ARID3A	340	228	754	174	642	1346	156	1107	333	3089	1912	1602	694	2379	2325	1836	1837	254	288	410	442	588	123	59	1003	375	769	466	1142	1117	656	1021	2588	971	1026	766	231	429	128	488	310	83	60	333	979	637	594	555	757
ARID3B	219	127	283	150	244	273	65	317	121	1508	576	570	178	369	426	499	538	123	146	223	222	456	127	55	398	121	186	307	209	244	218	291	429	195	510	217	152	299	24	163	145	57	51	180	358	464	348	148	340
ARID3C	25	7	41	147	22	370	118	122	201	3421	68	108	116	19	32	58	19	14	1446	126	22	118	38	10	7	21	27	15	234	310	105	140	252	120	729	70	41	127	8	616	44	1	16	7	68	20	113	11	49
ARID4A	6979	3095	6998	2369	4948	7709	1925	5552	4189	1998	2833	9516	1933	5375	5283	4592	4604	1946	7278	4471	4259	5267	2422	2054	10426	5990	4593	9797	2349	2898	3050	3384	4133	4309	3461	2755	1345	3329	684	1575	6002	2312	4535	2140	20909	16574	12442	1547	9624
ARID4B	24671	9953	18211	2926	9746	24515	2945	15305	6134	906	3509	10029	3165	15329	9431	9890	10207	3952	8444	10869	11838	12057	10321	8455	20290	8506	5110	18294	8863	11754	11011	12785	16151	13517	9509	6769	4044	8601	2214	4614	15379	8339	9496	7337	47378	41880	30394	6803	18623
ARID5A	859	713	1159	639	2571	2126	615	3738	1182	3609	380	1216	542	2233	1990	1918	2308	605	4503	2193	533	1669	968	478	4118	1066	1748	2008	1293	1103	1091	627	1170	1807	674	1175	304	974	442	845	659	510	596	505	496	743	1705	565	1199
ARID5B	22695	7583	10179	12889	21410	12045	1766	22699	5021	2312	1359	10808	3616	16446	11778	14491	10217	6412	2108	21943	15472	25920	57198	24809	29517	9413	5387	21783	7354	6368	9062	11246	8820	12175	18944	15612	10796	21983	1654	10334	25568	13823	10408	20595	65778	36589	28116	12925	8483
ARIH1	10080	3691	7109	3753	9876	5549	2873	7097	6265	1327	4233	9427	4453	7084	8931	4872	8233	3087	7120	5828	6694	8445	8114	5657	10592	5246	7113	12896	3504	3630	3418	4036	3871	4138	5978	6117	4851	8772	1861	3353	11066	4171	3695	3211	11883	5828	3559	5367	4295
ARIH2	7567	4306	6774	2008	4143	8642	2089	9063	6227	3139	4607	5896	2002	6295	2690	6844	3891	2092	4096	7220	5848	7224	3863	4428	8241	5567	3009	12222	3238	3527	3007	4480	3681	3133	3253	2651	1687	4173	1103	3531	10432	2659	3783	4101	13133	12225	10007	2326	4563
ARIH2OS	219	223	201	152	224	305	224	262	678	1142	506	218	201	228	27	224	11	213	109	445	203	254	548	367	165	209	210	278	45	45	55	56	71	62	279	36	98	205	140	371	377	154	51	160	689	595	358	25	24
ARL1	30311	14467	17809	12247	24998	14243	6766	11620	16095	1079	4373	19880	5130	14733	12981	13965	7007	9481	8887	21463	15497	18717	24063	27099	16837	13342	16442	27231	5168	4718	5342	8502	5201	5079	20203	13070	17106	30594	3509	7025	17051	13309	9311	7670	23135	8697	5591	9549	5948
ARL10	56	65	121	103	75	343	38	535	181	3400	383	340	168	207	184	289	211	65	58	154	140	262	68	51	200	181	114	164	84	69	94	49	74	186	496	68	46	181	24	528	86	16	41	88	78	56	214	26	65
ARL11	119	100	81	99	471	269	90	224	116	750	50	267	231	37	51	199	116	137	89	204	93	311	31	25	436	31	26	55	61	24	69	31	58	140	194	347	121	352	9	63	51	81	124	41	34	39	0	11	672
ARL13A	0	0	0	11	0	3	0	3	0	318	2	0	5	0	4	11	3	1	0	0	0	16	0	1	1	1	0	0	0	0	0	0	0	0	63	23	3	1	0	28	1	0	0	0	12	8	8	0	4
ARL13B	1223	679	873	210	390	740	395	1184	908	521	1204	989	994	983	1526	648	1140	305	601	599	746	1237	945	1002	2699	888	392	2416	1007	818	905	936	840	1325	506	445	364	689	134	384	846	910	592	931	2468	1400	766	662	875
ARL14	9	21	19	6	6	4	13	9	25	377	7	0	12	0	369	52	201	0	23	21	4	32	13	9	5	10	39	8	1	2	3	0	4	5	34	19	5	8	1	33	1	0	9	0	11	0	47	5	11
ARL14EP	3684	1402	2027	1500	3328	1233	625	1568	2178	212	1201	4352	1504	2571	619	1629	779	1526	2231	5424	3077	2898	2236	2472	2468	2134	1368	3006	1003	966	1069	970	948	1329	2437	2526	2054	4684	770	717	2598	3001	3249	1749	3683	2259	868	1592	1592
ARL14EPL	6	2	3	6	1	25	0	12	3	230	4	6	12	0	0	6	0	6	0	0	0	29	0	0	2	0	1	0	0	0	6	0	0	1	48	0	5	0	0	41	0	0	1	0	5	0	0	1	8
ARL15	1808	871	1094	1814	3707	1869	1756	1091	2580	351	1547	3912	3034	696	2061	630	3096	1103	1588	932	695	2422	1341	639	1167	379	715	1302	331	246	304	398	228	780	1486	2210	1324	2649	410	402	2950	2068	2359	1340	8811	3058	1081	401	671
ARL16	2174	1163	1550	4204	4728	979	828	949	2002	1728	950	1722	907	1010	242	777	192	1751	1494	2798	1308	1721	3025	2641	1139	1335	2380	2578	736	627	651	792	572	619	13419	9547	10445	22336	470	1042	2317	1705	1545	1450	4150	3710	2643	539	817
ARL17A	2	5	7	0	5	2	11	8	12	2	2	11	2	1	0	2	0	2	2	2	3	11	1	3	2	4	1	8	0	2	1	4	1	0	6	13	11	14	3	2	12	2	0	2	5	1	1	1	1
ARL17B	25	7	22	573	224	35	13	7	16	92	53	251	154	235	5	282	48	101	135	225	223	18	0	4	61	64	269	522	6	6	8	11	12	5	35	32	10	18	1	19	58	10	15	9	20	11	4	2	9
ARL2	700	792	484	626	1303	658	457	3089	1751	1068	898	1726	599	658	1029	696	983	1321	212	1273	1850	1730	1516	1633	2618	1256	495	770	1625	1516	1325	2095	992	1534	1293	1035	1692	4794	444	1453	1594	677	211	563	830	656	323	1435	325
ARL2BP	1634	979	1037	158	955	840	384	2013	1427	312	594	1552	583	689	1812	471	2229	654	740	1537	1316	1862	1848	2482	2687	915	609	1082	856	773	837	1223	612	1028	1192	1059	967	2212	246	546	1070	763	504	671	3485	1282	631	814	453
ARL3	5812	2908	4525	4427	5759	3448	6819	2406	8983	260	1108	4482	4080	1275	1288	1331	979	3124	1327	2377	1285	8877	5268	3549	2090	2188	5454	6485	2163	1784	2312	1621	1706	1800	4456	4827	5427	8859	1009	1046	4121	3487	1170	2616	2777	839	795	2004	573
ARL4A	2	0	0	2	7	2	0	1	0	13	0	22	2	5	13	5	3	1	1	1	0	1	0	0	9	3	0	5	3	0	2	5	2	0	1	1	0	1	0	0	5	0	2	2	0	0	0	0	11
ARL4C	407	1118	1761	543	2545	7730	1357	10867	2897	954	2301	1027	1061	3493	17519	4987	9502	780	1773	2043	464	949	598	556	1740	828	951	887	853	587	759	257	854	2119	966	1721	490	1737	177	410	360	129	199	278	1069	1411	3308	718	1377
ARL4D	56	95	67	131	118	95	287	633	550	1160	954	458	387	297	4069	279	2677	152	1594	229	120	512	112	39	605	466	179	204	75	55	105	44	157	662	226	423	69	191	67	138	233	23	282	26	138	48	111	55	25
ARL5A	162	80	158	21	87	156	17	147	68	102	49	156	34	283	147	183	152	42	144	99	176	225	124	158	224	93	60	187	283	308	268	398	336	371	63	52	30	84	40	86	346	97	118	94	165	88	45	50	120
ARL5B	5278	1778	4783	2361	4244	1670	1583	1222	2572	619	2099	3701	2784	3580	3353	2435	3664	1447	14778	3913	1885	4944	4288	2879	1990	1618	10310	3923	702	870	689	1092	1037	1131	5797	7860	3684	8149	1043	1275	3519	2502	6571	3826	5360	4440	2616	1117	1612
ARL5C	14	9	0	72	10	127	0	29	17	1843	26	11	73	3	3	80	0	3	2	5	0	33	6	1	1	0	4	4	2	1	5	1	3	4	412	128	60	138	0	281	4	3	2	1	6	4	36	2	23
ARL6	2605	1029	1193	961	1873	652	751	582	1664	235	737	1020	1235	1141	549	703	457	459	416	1120	979	1937	3564	2849	1060	485	584	1352	1004	763	828	1049	678	1140	1257	922	1175	1629	265	370	2241	1028	1159	766	1977	1150	421	826	1100
ARL6IP1	17558	8335	6983	15470	18676	17556	17263	19839	35073	673	17277	8803	17299	7913	4774	4943	4218	6382	15903	7908	4288	12840	23351	12402	6739	4436	7936	8424	4085	4653	4590	4591	4042	3543	7581	11704	9783	18338	3200	5168	11958	5760	7420	6422	24199	11729	12744	5470	4517
ARL6IP4	6517	5983	8437	5406	4467	6237	2506	5774	5750	1537	3013	2750	2025	9882	4479	12169	5598	3055	8878	8285	5509	5884	4488	5782	6345	6616	6335	7732	3185	3121	3354	4063	3444	3151	2504	4560	1925	5037	1650	3102	4544	2571	2440	1570	11829	16737	19909	5101	4043
ARL6IP5	35885	26350	18353	10615	27456	10748	8504	13781	19723	868	3806	12712	7734	20018	6515	19279	5126	9542	8072	33891	13342	27046	11101	14290	20633	12726	11056	15067	6603	5653	7762	7527	6590	8247	13604	15540	17094	33358	1651	3662	11144	6949	9034	6317	19898	7567	5949	10268	7019
ARL6IP6	4403	1724	2239	2742	4516	2603	1955	2605	3847	1127	1883	2178	2226	2992	5422	2732	2750	1433	1090	1668	1196	2338	1940	1727	1570	810	1332	1515	1122	1072	1270	1311	1441	1123	820	1205	720	1579	831	1212	2933	756	1053	671	2227	1719	1803	462	1934
ARL8A	1920	1050	1591	842	1486	2492	531	5068	1642	2878	3298	1963	859	1166	1862	975	1442	955	2888	1784	1327	2431	1747	1099	4671	1646	1201	1786	3973	4135	2329	3316	2837	2932	1293	1192	722	1809	293	1794	1880	602	492	906	2699	1378	1211	3263	935
ARL8B	3343	3204	2639	1351	3081	1863	1265	2130	2527	707	1280	2244	1500	2295	2044	2667	1708	1245	2218	2146	1898	5724	2795	2479	2849	1729	3325	4341	1003	1246	946	1437	1245	1523	1941	3289	1882	3898	547	1066	3490	1604	1501	1162	2357	1104	1071	1675	1607
ARL9	49	28	26	83	221	192	147	92	231	637	15	36	34	10	8	28	25	107	2	10	18	22	17	24	17	50	7	43	8	8	6	15	12	23	100	56	20	72	1	73	49	9	16	12	26	27	21	3	27
ARMC1	9187	2783	3377	5116	14012	7290	4270	4321	9278	390	1608	6138	3578	5487	2391	4547	1232	1556	4447	4260	2082	4562	9943	8369	2829	2505	3884	4926	1342	1523	1549	1284	1075	1414	4134	3995	3761	5579	1204	2425	9532	3217	3176	1487	12831	5086	2741	2859	1937
ARMC10	5291	3315	3063	2570	5861	1375	1899	2328	4056	584	611	2880	1016	3657	1741	2842	1900	1108	1838	3239	1714	1803	4903	3765	1733	1446	2453	2359	613	566	554	749	571	628	3373	2985	3749	5127	1335	1445	4055	2173	1871	1793	4135	2357	1301	1610	1403
ARMC12	379	96	237	214	49	185	1	125	52	2971	127	196	107	427	57	416	60	14	133	110	142	218	161	685	156	174	71	1006	697	730	474	854	865	374	880	82	87	294	116	369	370	110	109	333	1235	2051	1274	227	353
ARMC2	903	428	729	110	430	1699	354	2411	785	576	292	1234	291	418	466	331	444	237	211	442	714	1566	347	228	1068	539	234	850	953	886	798	1419	1619	1417	332	185	239	396	86	179	820	384	122	272	740	462	324	364	627
ARMC3	98	33	404	79	26	1743	2271	1107	3113	1388	18	12	79	189	8	59	2	39	12	28	442	6629	755	365	442	27	54	100	4	5	9	1	16	5	252	392	26	169	57	137	859	197	31	66	176	51	110	8	25
ARMC4	348	102	274	193	206	186	251	137	328	1760	18	89	52	244	13	332	3	129	31	224	798	4867	493	313	623	336	204	858	220	162	192	375	243	385	274	78	88	225	128	404	1223	201	39	48	1361	628	453	109	155
ARMC5	640	294	666	512	426	747	202	687	532	7425	893	901	819	966	1238	1159	847	182	642	445	490	848	294	326	704	251	411	781	1882	2009	1708	2758	2409	1797	1370	562	281	838	104	1617	439	152	204	162	2494	2027	2023	461	570
ARMC6	5071	1756	2774	1769	2510	2998	2748	3066	3511	4526	2028	2616	994	3338	1400	4324	1403	929	11700	3087	1778	1771	1898	2482	1886	1017	1808	2862	1752	1830	1483	2424	2217	1323	3512	3674	1990	4871	300	1111	1388	2028	3922	2009	12693	14113	12564	2053	1869
ARMC7	230	91	173	102	164	218	31	491	212	1562	284	461	142	145	91	245	90	95	149	200	237	418	135	172	586	153	38	308	349	421	304	570	417	413	232	64	41	256	23	410	147	66	23	69	400	287	268	401	126
ARMC8	5562	2218	2675	3587	7821	14796	4348	12585	10449	2509	3891	6301	3980	3814	5273	2804	4833	2117	3179	6027	3811	5189	3529	2427	6502	2484	2337	6864	2863	2979	2450	3550	3418	2925	3805	3050	3130	5498	727	1850	7140	2921	3014	2475	10245	4971	3323	3979	5680
ARMC9	3626	1689	3343	1531	1958	3275	570	1762	1130	2225	423	1083	1029	3586	490	1866	2105	908	284	2227	2797	3237	1467	1626	1990	1154	1091	3346	1447	1328	1113	1338	1604	1884	2061	1762	894	1815	339	861	3191	1174	2023	1264	3759	2940	2218	692	1513
ARMCX1	1363	748	722	529	4434	2712	2466	3790	6191	598	107	1956	917	1144	1756	550	2251	1391	1328	1085	4219	3922	704	675	2803	3478	2337	2580	240	176	387	174	163	1054	525	1577	672	937	143	294	1152	4726	7809	5382	182	131	102	298	340
ARMCX2	1180	466	867	800	1721	1471	606	1290	1020	990	1755	2179	1941	1956	10210	1679	1130	713	357	814	3371	4086	4391	2441	4207	3609	1496	9075	383	245	442	220	307	2196	487	923	358	830	93	550	1476	282	529	205	392	360	577	454	544
ARMCX3	5560	1243	1578	23935	40252	7904	6995	5753	14047	530	1883	20584	3409	11580	6779	6882	5235	6015	13152	14314	8009	15685	9862	6557	7090	4409	16453	20740	1761	1526	1875	3174	1866	2739	13663	13977	11821	17658	6672	8184	27456	6715	13586	7520	603	1125	549	6020	3739
ARMCX4	1988	848	1298	471	718	5526	1879	4841	4764	4513	1171	2758	950	914	649	944	648	384	579	416	2096	701	135	163	1524	662	186	825	105	101	242	91	186	615	1890	1060	648	1337	588	1370	2445	705	1162	1858	2300	1646	2067	2071	558
ARMCX5	4720	2088	2474	5348	12192	2868	2480	2253	5075	498	635	5643	946	3468	1762	2191	1689	1744	3830	5587	3139	1855	1341	1321	2155	1393	1779	3920	291	283	348	573	386	614	2826	2228	1322	2481	1078	1489	5105	4783	4120	3380	4945	2025	1228	1024	1235
ARMCX6	521	230	85	830	1120	479	246	958	1270	439	495	1750	221	1030	1549	800	760	341	444	774	712	1111	1002	899	790	911	677	883	153	131	197	479	203	211	930	810	403	1170	883	1466	1436	283	211	699	651	345	68	1383	272
ARMH1	42	55	145	127	255	1201	240	698	426	2448	146	179	162	375	65	573	118	69	619	272	164	708	649	389	242	136	281	522	275	190	136	179	367	296	368	108	28	147	118	388	697	40	68	91	487	434	365	20	966
ARMH2	0	0	0	0	0	0	0	0	0	1	0	0	0	0	0	0	0	0	0	0	1	0	0	0	0	0	0	0	0	0	0	0	0	0	0	0	0	0	0	0	0	0	0	0	0	0	0	0	0
ARMH3	4174	1380	2709	1885	5365	4154	2000	2584	3582	980	945	3751	1431	1812	2456	1653	2053	1886	3603	4208	2765	4375	2086	1461	2917	1174	2333	3112	1821	1812	1787	1819	2624	1856	1979	2124	1313	2751	365	1189	4279	1838	1702	1459	4894	2344	1539	2239	2373
ARMH4	428	321	202	126	641	2081	1401	1857	3101	1853	269	199	329	301	463	322	576	65	594	357	441	319	235	264	405	360	109	309	159	107	232	125	126	1086	542	166	121	295	20	233	505	88	174	158	193	125	209	132	139
ARMS2	3	5	1	7	11	29	0	3	0	348	1	0	2	0	3	20	2	0	1	3	0	24	1	0	1	0	0	0	1	1	2	1	2	1	127	0	4	2	0	50	0	0	0	0	3	0	0	0	16
ARMT1	9217	3273	3336	3151	6476	4858	3037	4045	7586	507	544	4152	1208	2866	1504	1780	1312	2244	7094	3479	2673	3372	2021	1971	4077	1840	2193	3113	1206	1014	1042	1388	887	1349	4317	5127	3128	7173	364	530	2175	2077	3611	895	4419	1968	1257	2627	2989
ARNT	5419	1926	4206	3316	7505	7623	3042	8953	5496	3122	5040	6335	2708	4908	6513	3352	5418	2591	9315	4970	3237	5368	4265	2958	7528	3563	4327	6507	3741	4147	3185	3194	4545	4337	3207	3333	2018	4788	1259	2773	7091	1670	2332	1329	7675	4712	3413	2169	3277
ARNT2	2698	629	2703	2163	3202	1165	502	1378	1132	4644	3510	2123	2215	380	148	611	523	870	71	1535	1911	1165	1262	647	1932	762	755	1462	1821	1906	1381	2213	1381	2982	2089	1433	788	1790	472	1370	2879	446	440	1333	7388	5757	5595	927	444
ARNTL	2447	848	2133	2764	5384	5217	1933	4330	3588	2277	1303	3950	1375	683	1116	742	1915	1642	6111	4249	1685	4329	1309	902	4384	1122	1286	4139	1020	1079	1059	803	1266	1722	2620	3029	2071	3421	385	566	1807	398	1520	317	3330	2062	1963	626	1513
ARNTL2	177	170	507	79	1083	891	768	1482	1158	1049	913	269	1230	299	3481	517	2832	196	674	414	112	432	461	171	1485	158	657	390	153	66	100	76	61	321	314	462	127	296	64	107	118	134	1072	203	98	40	73	519	299
ARPC1A	8968	4514	6609	2950	6620	9265	6250	15488	12847	1155	4629	10654	3580	15585	14709	15670	10932	2299	3882	6999	3148	5632	7342	8858	5745	3457	2990	6636	5142	4984	4482	4515	4716	3759	6144	5426	5676	10277	1176	3199	5591	2521	2472	2454	16459	12353	10255	5611	4006
ARPC1B	5116	3146	5505	3589	10701	12287	4138	15757	8304	2802	1306	6164	2447	28765	44058	32953	28450	2859	5430	10062	2287	6653	4779	9008	10662	2198	3504	4716	4491	3878	4018	1773	3143	5904	5110	9904	4543	10938	592	1832	1660	1674	4575	1401	4826	6046	7743	8994	6990
ARPC2	17003	8792	9677	6658	17341	9693	5441	18184	12251	1149	6252	12530	4977	10514	27553	8679	21730	5581	9233	17011	9955	14021	11349	14818	29976	10195	6327	13424	9414	9167	9159	8636	8089	10356	6874	7999	5153	11823	2019	4380	7302	8320	13389	8484	10567	4412	4563	11278	10914
ARPC3	2222	776	747	795	3135	1173	1273	889	1971	293	513	2168	1346	764	1183	718	841	1252	783	1885	697	2185	2519	2231	1307	828	3375	3166	408	333	400	506	505	400	2852	2270	3682	4284	286	547	2172	1775	1106	712	1503	671	343	948	658
ARPC4	16500	5644	7291	12177	16106	15946	6756	7093	11363	1309	2748	5899	3936	7577	3097	7772	3477	5764	6340	5540	6449	12526	8561	7373	5198	3026	6882	7569	1365	1500	1295	1676	1428	1840	9198	10796	10869	24235	1384	2448	6157	5553	10603	4612	14519	9022	8170	3689	7046
ARPC5	30080	15519	11518	19895	46689	41489	21322	38059	61141	1637	10025	26558	15198	13809	17384	10755	11465	20825	15106	18135	11117	22711	16746	15981	23940	15582	26594	18869	6055	6086	5170	4248	4202	6082	8656	14324	10712	19557	3242	6691	14161	8131	13619	6514	20014	10374	9382	14939	12492
ARPC5L	4055	988	1703	910	2387	3457	1134	2906	2659	1334	1310	1708	1233	2125	1477	1617	2035	636	2098	2065	1017	1436	557	612	2105	964	918	1993	2231	2454	1820	2158	2365	1529	2678	2482	1713	4209	178	789	1547	1445	2603	1275	3368	2297	2589	3360	1319
ARPIN	13342	1973	3473	3971	4239	2665	1472	1968	2409	1974	789	6813	1018	4654	1804	6666	2329	1556	1133	2448	3320	3074	1754	1487	2726	2251	2172	3402	997	1023	1200	1766	817	899	3560	3240	1380	3928	829	1845	2428	1361	2494	1778	6635	5660	5588	785	730
ARPP19	5743	2779	2884	807	3835	2212	1186	4758	3390	228	2792	2831	1568	2382	4513	1734	3051	1595	1985	3831	3078	4025	2905	2436	4792	2371	1505	3137	2777	2698	2533	2903	2734	3296	2095	2205	1779	3357	572	941	3109	1326	865	1349	3403	2244	1318	2582	1191
ARPP21	12	8	473	75	7	111	3	59	14	4276	56	11	80	2	9	73	1	2	120	8	76	164	19	0	0	3	12	0	3	1	6	0	1	10	978	22	69	149	3	253	14	0	22	1	49	17	95	0	52
ARR3	5	0	1	115	19	81	0	21	1	1431	24	4	23	0	9	18	2	2	1	4	1	36	4	0	3	1	8	1	1	1	0	0	0	0	552	15	38	58	2	191	0	0	0	1	12	0	119	0	16
ARRB1	9353	3563	4999	3960	8846	6436	2176	5229	3603	6003	946	12590	1273	4068	251	4699	790	3809	882	6549	3017	10678	992	1517	8592	1779	1590	2734	3714	4274	3775	6317	4636	3687	6637	7222	4045	10241	578	1709	3023	1882	1925	1587	4274	3814	2966	851	1772
ARRB2	954	936	2249	913	2266	6851	1150	10898	2415	1844	1627	4561	974	1552	476	3203	1625	1672	1955	3837	1145	5507	1311	682	7445	770	795	1462	1298	1071	1262	1564	2164	1757	969	1466	627	1653	400	1073	1802	416	467	260	1534	1337	1695	754	5687
ARRDC1	10974	3387	9878	3685	3360	5480	1575	7274	3245	6549	2155	7338	877	13692	2591	12462	9827	2298	1930	9114	4117	4523	2251	4086	5079	3830	2889	5264	15084	10882	8001	10800	15129	8130	8950	6305	4320	11113	551	2192	2127	2203	3526	4852	9023	11539	9973	8853	2186
ARRDC2	857	581	1807	795	1283	2706	662	3191	1102	4260	1351	1999	986	588	848	1007	1429	890	2222	1320	611	2120	604	459	2714	881	1769	897	1330	1086	1429	955	1359	2147	787	871	272	908	385	563	481	177	346	343	554	478	818	430	1525
ARRDC3	12885	15160	14063	8432	22105	22978	20881	18765	29888	387	10480	12427	9131	16788	980	13163	3531	10576	41855	17046	6153	15248	37724	11092	31709	17259	46907	29272	2937	3987	3598	4922	3242	8619	6520	19890	3948	10052	8445	7748	22909	14378	10125	6589	112839	41647	38382	3852	6100
ARRDC4	6265	1710	3897	635	2038	1650	837	1757	1767	618	589	3496	877	1538	8899	1299	8742	1231	1315	2693	5310	5109	858	2698	4335	1421	2316	7172	1238	1663	1675	3557	1952	1558	708	839	306	902	270	2199	10208	828	1146	631	2011	1355	1947	692	1094
ARRDC5	8	24	19	26	26	93	0	95	9	1567	31	45	58	17	15	34	19	22	0	72	11	68	6	4	141	13	0	44	24	5	17	4	25	28	241	23	22	53	0	120	20	11	8	2	24	4	7	12	175
ARSA	2389	1155	1930	540	1313	346	173	617	359	1944	536	4739	407	1917	1417	2039	885	245	1657	2193	205	1178	536	542	2491	984	997	1576	1610	1085	2349	3037	1256	2820	1780	1348	834	2090	197	1451	1100	874	713	800	2305	2550	1876	1105	757
ARSB	668	296	552	260	2039	1489	746	1955	1248	800	211	895	571	464	1299	900	1140	489	704	810	636	954	116	322	2221	494	254	938	557	365	492	834	449	1596	537	755	361	794	62	442	734	538	625	345	695	410	520	359	1726
ARSD	11439	3115	6376	3107	3792	6568	2056	5388	3359	1675	560	10790	758	8297	2370	6647	2158	1308	4843	6703	3824	4327	3729	5050	3724	2872	2946	4936	3954	4113	3817	8018	1760	2677	5212	3703	2234	4943	1949	6757	9009	2785	4314	4824	10174	10839	9840	2862	3354
ARSE	0	12	684	105	23	113	1755	74	1290	925	41	33	93	22	123	78	183	39	15079	12	30	98	421	6	79	65	1140	43	9	5	12	2	161	285	272	1484	43	48	24	174	89	20	651	31	119	69	290	128	67
ARSF	4	22	17	67	23	160	18	29	29	1571	20	9	36	4	32	59	18	10	1548	6	6	46	32	0	16	2	5	2	1	1	2	5	11	4	417	17	32	52	1	202	2	2	109	2	42	12	74	13	20
ARSG	1279	379	1466	358	939	1978	506	2418	945	3286	228	443	216	1535	402	2484	613	386	525	1831	325	709	519	152	1179	951	586	2568	470	529	871	746	1839	1214	1250	379	525	1271	45	517	270	284	204	466	16601	12657	9572	100	625
ARSH	244	38	177	176	93	393	239	254	445	1433	15	23	125	43	42	61	15	48	0	25	12	110	200	156	27	50	239	18	3	6	9	112	9	16	403	89	188	216	150	226	103	777	92	242	905	430	283	121	102
ARSI	20	65	126	51	63	465	24	210	108	3807	103	166	166	259	1025	422	2432	117	30	30	122	447	45	22	320	49	49	49	12	8	14	6	9	56	685	19	31	130	2	544	30	19	19	77	57	20	69	16	35
ARSJ	640	604	1503	1874	3185	1846	394	2333	1066	2095	141	1058	712	1041	2008	1140	2273	580	2622	2587	965	1772	495	719	2435	1042	1197	958	329	160	324	158	389	697	1625	2897	870	1755	1082	394	1355	135	251	37	121	210	417	270	508
ARSK	6789	5216	1965	880	1578	1047	812	758	1748	269	336	3108	631	1366	1074	940	886	2027	1521	6395	1703	2807	2216	3238	1390	1180	2106	3055	901	886	940	1354	532	924	552	1055	621	1038	759	1945	5123	655	963	331	710	328	259	808	609
ART1	1	4	13	41	0	258	18	199	43	2634	54	18	75	354	21	251	1	0	0	0	2	117	14	6	3	6	8	0	6	6	8	5	1	61	589	0	22	68	1	175	6	0	8	0	17	0	2	2	34
ART3	4	3	3	6	11	27	0	14	4	733	7	12	26	1	3	34	9	17	4	4	29	64	13	0	1	77	2	11	12	6	20	2	5	29	78	6	19	24	2	38	13	24	2	6	11	9	1	2	8
ART4	813	81	692	174	2827	296	942	351	1036	187	56	182	37	2	14	10	104	189	3850	1222	33	428	556	1435	834	66	495	522	185	180	242	57	474	20	501	865	166	756	131	123	98	302	338	54	239	293	196	286	1047
ART5	9	3	7	53	13	397	192	272	400	2026	66	47	85	824	61	445	46	6	14	5	21	77	33	9	26	27	6	4	52	28	72	6	24	36	435	52	71	187	0	158	2	5	13	16	15	0	17	1	45
ARTN	12	13	14	69	0	495	18	1008	81	1494	128	39	64	54	208	140	349	4	3	18	123	72	28	36	52	57	43	88	73	77	56	54	57	121	363	23	29	78	14	224	35	9	8	46	70	52	1	20	14
ARV1	3027	2563	959	542	1950	512	513	823	1498	260	245	766	274	1320	332	627	251	932	877	1227	1544	927	1140	1883	1375	830	607	1360	552	603	603	754	466	601	1798	1328	1402	2980	162	417	1183	1720	977	1085	1314	602	193	1155	693
ARVCF	2615	538	2871	524	473	3295	608	2487	1301	3703	1031	1757	541	1925	733	1976	1353	344	1253	1686	892	972	529	362	1124	945	1107	1519	1560	1687	1714	2472	2530	1413	2618	1739	632	1533	344	1872	1527	1063	1511	2181	10448	13128	14302	655	782
ARX	22	10	51	26	2	102	0	23	10	950	67	54	50	55	19	84	4	31	9	236	27	42	26	41	29	18	8	32	10	7	15	15	10	18	254	11	20	66	3	253	3	15	17	131	402	319	255	186	26
AS3MT	100	67	149	529	642	853	1685	1254	3298	878	660	2291	467	368	673	468	707	547	5855	1089	509	764	1430	674	537	391	519	547	928	757	1283	1724	822	531	763	1515	596	1025	267	408	441	224	530	452	2278	794	453	792	189
ASAH1	76844	48277	25434	5202	29028	10866	7060	10277	12925	1082	2418	35662	6074	3232	2679	4545	2657	17527	7040	21068	13355	21619	5257	6829	24135	4640	8859	11711	5708	6964	6736	10855	3676	7814	19730	21809	21908	35671	822	5115	11188	9204	5066	2176	18395	4603	4345	11049	9107
ASAH2	0	1	0	2	0	3	1	3	3	222	1	2	3	0	2	2	0	1	27	2	1	8	2	0	1	4	0	0	4	0	2	3	4	2	97	11	9	20	0	23	2	0	2	0	15	1	26	0	7
ASAH2B	8	4	2	15	9	21	5	6	4	115	10	10	1	7	6	12	4	5	17	6	7	11	21	4	7	6	1	23	0	2	1	4	1	8	73	4	8	17	1	30	26	2	6	0	32	11	5	5	8
ASAP1	3047	2066	3285	1329	4316	8027	1571	11015	3279	2986	5225	6043	3770	2625	3102	2581	4686	1624	1570	3877	2294	5840	2438	1451	12361	2148	1115	4341	3234	2709	2869	3323	3451	6410	1694	1461	936	1954	1412	3380	17413	1299	1298	1459	3920	1740	1511	2070	7045
ASAP2	3658	1269	3788	1037	1644	5241	790	6093	2066	5389	2543	4715	830	2560	4852	2600	7183	1189	644	2096	2143	3944	2205	1634	5482	2091	1603	3733	3831	3948	4159	4957	5278	5255	3758	1736	1399	2708	273	1182	1979	1621	1217	1878	18444	10139	9122	2755	1644
ASAP3	4122	2472	4653	2178	2106	6300	1738	6101	4306	3768	129	4559	484	5719	1248	6428	2433	1095	897	5012	3157	4652	2888	2457	3703	2074	2252	4976	2835	2782	3886	7235	2877	4414	6462	5374	2137	5356	454	2405	3245	3238	2322	3022	4576	6786	7250	3247	2980
ASB1	790	389	1126	517	914	1653	565	2043	939	1183	664	823	410	1403	1131	1171	1963	493	1416	1650	855	767	412	388	1012	476	650	859	495	453	423	569	745	1016	676	650	386	812	388	1285	2101	368	477	365	1615	1618	1500	205	1382
ASB10	8	7	10	176	6	131	0	38	5	3090	67	0	115	1	42	136	2	9	0	5	3	106	16	1	0	11	3	0	1	1	5	0	3	2	348	3	5	71	0	477	1	0	5	0	38	3	77	1	47
ASB11	34	9	7	16	0	131	3	64	46	647	3	26	31	0	5	42	3	43	2	2	3	15	7	3	11	16	26	13	2	3	3	3	10	4	198	1	17	27	30	410	472	6	2	6	12	2	7	1	10
ASB12	12	2	11	49	27	79	1	29	35	658	34	35	39	4	26	21	10	5	5	6	9	15	1	1	17	6	8	2	3	13	2	0	1	5	164	0	6	23	3	111	12	4	4	0	10	4	9	0	6
ASB13	1967	622	1049	1266	1703	575	677	332	821	1230	50	557	117	1056	254	1699	362	429	1623	1333	423	593	513	398	504	625	1187	1708	698	637	537	586	731	389	1671	2180	998	2550	109	275	600	513	1206	460	1097	1396	1447	298	441
ASB14	0	2	1	40	6	46	0	16	3	828	14	9	25	2	2	53	2	8	0	7	0	294	15	1	20	1	15	6	1	3	4	0	7	3	104	0	14	26	5	77	37	2	5	1	46	6	41	0	28
ASB15	0	0	8	41	5	13	0	10	0	620	608	17	72	3	11	43	0	3	0	1	3	24	4	2	0	0	3	3	3	0	0	0	1	2	111	6	14	32	0	43	0	0	1	0	61	1	6	0	11
ASB16	6	2	1	118	26	94	7	48	9	2016	187	21	83	50	8	169	0	5	0	5	15	43	21	8	16	14	8	7	11	46	18	61	48	66	150	21	7	28	0	201	49	4	1	37	18	8	0	1	21
ASB17	9	0	0	0	0	0	0	0	0	68	0	2	0	0	0	6	0	0	0	0	0	2	0	0	0	0	3	6	0	1	0	1	0	0	9	0	0	3	0	3	0	0	0	0	10	0	0	0	1
ASB18	6	1	19	44	7	55	0	14	2	716	13	1	37	0	17	38	1	2	0	0	0	34	8	2	0	1	0	0	0	0	1	1	2	1	166	0	10	28	1	172	11	0	3	0	13	8	52	0	18
ASB2	249	33	23	80	291	426	134	400	389	3083	85	77	108	784	1444	390	210	39	12	171	600	229	16	11	65	311	25	36	38	12	81	22	13	15	668	35	39	137	1	293	7	44	14	28	46	12	45	1	69
ASB3	5786	1532	3405	2058	7130	6125	2503	3727	6406	702	2113	12325	3172	3232	3581	1831	2318	1569	2707	2483	2632	4883	5824	5514	2925	1714	2823	4461	2501	2618	2159	2675	2828	2585	2932	2340	2214	3813	923	1673	7736	2405	2794	1655	8684	3830	2044	1128	3139
ASB4	1	2	20	12	7	77	48	36	28	1252	1039	18	238	2	23	63	10	12	230	11	5	75	9	1	16	12	14	26	44	68	27	31	140	50	203	40	8	39	5	145	11	3	11	1	17	1	35	8	14
ASB5	6	0	0	109	233	51	14	34	18	345	4	5	4	352	2	296	1	5	0	2	13	32	1	0	6	9	4	5	10	14	2	10	5	7	128	26	16	29	3	82	18	3	55	86	28	5	31	11	22
ASB6	1213	613	1342	535	616	2408	415	2889	1034	5436	2590	1209	1275	1892	1537	2299	2128	362	349	1228	759	1040	418	480	1449	627	400	1200	1996	2047	1509	2570	2097	1972	2363	901	786	2190	129	1328	897	748	650	1119	2628	3263	3110	2476	965
ASB7	1808	442	1484	760	2389	1404	558	1275	924	1263	967	2820	913	1359	1291	1139	1126	574	1160	903	947	1113	738	743	1780	787	960	2597	998	1048	938	1197	1000	1088	892	749	536	1081	157	826	1943	873	674	774	3113	1587	1337	878	1282
ASB8	6695	1400	2783	2587	4511	2485	2008	2658	3176	1157	2408	2728	1376	2619	1555	1608	1130	1565	4592	3654	1837	2170	2486	2637	3103	1898	3069	5057	1481	1475	1542	2132	1274	1607	2742	2345	2082	5009	570	1721	3960	2219	2806	1596	7250	3183	2224	884	1276
ASB9	191	139	135	102	304	350	535	422	612	740	55	428	244	52	52	98	118	143	1176	173	121	255	257	74	316	141	148	142	63	43	87	62	190	157	311	366	82	190	3359	2262	28575	64	1072	196	53	81	92	46	269
ASCC1	7382	2313	3943	2506	7258	3601	2157	2302	3472	649	875	2968	1624	3386	6021	2542	4457	1863	6851	4399	1848	6531	3873	2692	3229	2270	2569	4190	1281	1198	2167	3275	1788	1844	3385	3849	2629	4503	843	1302	4879	2632	3314	2159	11729	5884	3485	1446	2756
ASCC2	3988	1922	3984	785	1440	3193	1413	6158	3037	2573	1479	3792	680	8231	6698	14583	4618	759	4541	3169	1741	2339	1354	1158	6175	2256	1702	3905	3401	3582	3937	4145	4249	5193	3458	2817	1616	3909	386	1948	2710	1688	1709	2086	9270	7646	6303	1964	3499
ASCC3	40051	11372	23503	10358	25835	27668	9200	16110	15596	755	3517	17937	5832	26027	18234	15625	12571	7731	20886	10354	13378	13086	7177	6521	27715	12575	39320	38049	8860	7785	7304	7608	9409	8098	13053	13746	8240	16447	3348	6520	25723	12432	13930	6839	30719	19400	12458	11864	21886
ASCL1	8	29	21	112	17	44213	19374	18253	28966	1025	14956	155	13580	0	76	8	29	1	23	0	9	44	4	11	0	2	0	1	33	63	17	8	69	712	190	210	17	37	0	236	37	5	21	0	65	45	294	17	12
ASCL2	13	2	12	50	2	59	6	22	31	434	33	2	38	1168	51	1601	19	3	1	8	2	22	34	10	5	4	0	3	3	3	3	0	7	5	152	212	49	86	0	59	1	0	8	1	0	3	13	4	26
ASCL3	0	0	5	16	3	47	0	5	1	619	17	0	36	0	2	16	0	0	0	3	0	20	2	0	0	5	6	0	0	2	2	0	2	1	129	5	5	12	0	38	0	0	2	0	5	0	60	0	2
ASCL4	5	1	0	30	0	34	0	12	12	926	9	5	14	5	17	10	1	0	0	1	0	37	5	0	2	0	1	3	0	1	0	0	0	0	139	12	20	44	1	204	3	0	2	0	15	2	25	4	19
ASCL5	0	0	0	1	0	3	0	2	0	84	0	0	0	0	0	0	0	0	0	0	0	0	0	0	0	0	0	0	0	1	0	3	2	2	1	0	0	0	0	1	0	0	0	0	0	0	0	0	0
ASDURF	0	0	0	0	0	0	0	0	0	0	0	0	0	0	0	0	0	0	0	0	0	0	0	0	0	0	0	0	0	0	0	0	0	0	0	0	0	0	0	0	0	0	0	0	0	0	0	0	0
ASF1A	9676	3064	4582	1406	6394	4563	3622	5104	9245	146	1209	5169	1732	1114	1936	631	1762	2017	2101	3409	2462	4281	2549	3159	2963	1725	1799	2302	1361	1414	1287	2198	1664	1492	4261	3171	4190	6457	616	918	2905	2566	1508	1390	2827	2022	661	1396	2249
ASF1B	432	90	228	301	254	3658	1488	3631	2719	1672	4942	235	3772	1680	901	1567	447	175	53	208	28	202	446	330	137	60	49	68	475	286	629	261	519	196	1035	1273	960	2049	38	222	120	128	99	94	3418	2668	1995	455	777
ASGR1	61	60	2329	110	105	327	8592	240	9019	1531	77	151	167	93	56	247	643	87	74420	168	251	279	2788	19	214	89	6817	93	37	19	35	10	2244	37	256	8204	46	163	450	398	110	20	9314	21	259	125	7694	573	77
ASGR2	36	26	4548	234	273	223	17577	262	12049	1282	75	160	149	33	8	126	499	80	96457	118	199	329	4192	16	364	61	7287	109	6	6	15	9	1817	30	221	12392	42	140	646	278	33	12	23246	8	70	71	4706	993	322
ASH1L	24660	9806	21211	33213	42830	68302	11794	72865	27489	9682	46056	56004	26032	36835	35591	24683	29512	19640	22727	34273	34609	34923	25075	19071	61621	32140	20741	62797	21257	24140	23386	28092	29499	32101	36988	25127	17314	35762	10634	21099	84748	25749	19990	19472	110159	74517	60590	17350	39472
ASH2L	11971	3495	4491	2238	6705	2382	2606	3821	5309	2123	3329	6347	2544	7123	3595	5498	2765	2030	5001	5195	2215	2273	1237	1462	5695	3379	2743	5145	1365	1581	1608	1338	1076	1851	3754	3314	2383	4699	920	1265	3550	4205	4557	2365	6539	3763	2330	1274	2929
ASIC1	77	47	256	281	73	987	57	708	278	4249	312	459	222	969	63	1253	247	85	33	1354	337	473	140	99	122	226	97	109	245	202	160	207	197	168	863	432	159	354	34	532	333	66	220	414	2423	2258	1642	71	193
ASIC2	27	9	13	117	0	208	0	83	24	2877	73	13	110	0	17	66	0	22	3	11	59	119	21	1	6	4	1	3	1	1	6	5	2	10	541	0	50	73	1	413	11	10	9	8	203	86	136	3	50
ASIC3	104	71	120	369	15	614	40	857	60	5413	793	952	275	116	147	279	290	33	34	333	210	583	152	117	232	103	73	771	134	163	98	134	173	175	661	35	35	100	48	1070	739	9	35	64	1929	1917	1927	440	112
ASIC4	28	5	26	204	0	181	5	71	8	3455	79	26	61	5	54	82	11	26	7	453	8	195	23	5	15	9	0	16	56	43	50	36	75	83	402	5	25	85	13	538	43	1	7	0	28	2	97	3	51
ASIC5	0	0	0	15	0	25	3	6	0	245	3	7	1	0	1	16	1	1	3	1	0	12	4	1	0	84	1	178	0	0	1	0	0	0	86	42	0	14	0	23	0	27	170	1	11	0	0	7	11
ASIP	0	0	0	6	7	23	0	3	2	832	21	7	23	0	7	25	2	0	33	6	1	17	7	5	4	3	17	15	4	4	3	1	3	10	74	9	14	21	0	44	3	0	5	0	6	2	22	4	5
ASL	15796	5878	12372	5086	6016	7084	11792	4486	8381	4167	1256	6728	927	12813	2279	14347	4556	2441	61204	4987	2511	4082	3483	2704	3792	2020	10004	4062	1574	1600	1170	987	3321	1784	5169	13224	2950	7136	760	1647	2012	2714	13988	2272	7587	8307	12663	4767	3243
ASMT	0	0	0	0	0	0	0	0	0	21	0	1	1	0	0	1	0	0	1	0	0	0	0	0	0	0	0	0	0	0	1	0	0	0	0	0	0	0	0	0	0	0	0	0	0	0	0	0	0
ASMTL	18	7	6	8	21	48	12	33	10	59	3	42	5	3	2	4	1	2	8	19	6	8	1	8	14	2	3	13	32	39	31	21	11	16	6	5	6	8	1	5	3	0	5	3	8	7	15	4	4
ASNA1	11420	5368	6459	5309	10192	5821	6366	10315	15349	2425	4066	10305	3025	7231	6975	7740	6513	4757	4929	9984	5067	5169	8468	11827	5089	3393	4136	5788	2548	2612	2404	2725	2593	2697	6876	6082	8418	17517	2208	2763	2835	4753	5349	4688	11040	6395	4994	7066	2782
ASNS	11003	12012	8593	4964	16667	14161	10465	7914	26468	696	4436	3328	5299	7780	2493	8290	2975	3027	1549	10070	1986	10347	31832	23310	3931	2229	5133	8428	1174	1161	1018	1593	1609	1407	5068	5265	7466	11140	1728	2746	12156	5270	3391	3923	13258	5593	4226	4277	3841
ASNSD1	8816	4938	6447	2304	7565	2553	2154	3353	5228	348	1823	5124	1899	5967	1318	3340	1844	2198	13117	6229	5398	4417	5095	5755	6924	4460	2880	7533	2592	2454	2258	3097	2263	3378	3900	3938	3065	5021	2304	2526	7797	6126	5940	4038	5894	2877	2273	2985	4740
ASPA	207	32	40	14	331	19	172	372	202	151	2	324	105	31	23	15	16	87	849	246	120	472	156	123	265	328	125	157	30	13	59	14	40	52	70	375	102	158	12	34	225	61	53	13	6	7	15	46	92
ASPDH	14	8	136	98	10	134	322	45	382	3215	282	17	171	1	23	89	18	6	4129	3	6	42	102	1	2	0	259	3	2	1	7	3	215	5	274	429	10	66	9	205	2	2	78	0	20	2	174	45	42
ASPG	49	18	417	141	17	330	444	119	879	4164	122	59	127	23	39	137	83	38	7158	19	35	168	509	4	55	11	830	27	14	19	8	15	1870	24	730	826	31	180	85	492	6	3	1457	4	16	16	194	172	43
ASPH	10201	9095	5320	11123	15392	17997	9606	22367	20255	2200	1533	9273	8267	3799	15681	4117	5544	2530	10919	11295	3863	7991	5765	5644	21310	14985	20730	11314	4019	2764	3973	3456	2224	12297	1235	3618	1176	2443	5092	8097	37146	5486	3106	1413	5962	4503	3460	2647	3943
ASPHD1	90	83	58	448	287	1151	685	803	1195	2330	757	189	1447	37	504	157	402	45	26	469	108	518	212	116	122	54	179	175	74	72	104	57	121	143	299	80	59	153	111	561	383	269	118	212	4721	6126	7449	251	539
ASPHD2	100	65	153	109	114	461	78	648	185	1630	354	173	103	451	870	650	1308	42	5	193	90	126	45	32	206	45	130	167	147	202	196	211	115	287	686	138	165	555	7	374	27	67	121	241	36	7	80	204	153
ASPM	8732	1214	3533	1138	3740	38059	7072	17686	19186	4564	27975	1671	20220	11882	7265	5435	5780	1559	1080	1673	485	1999	10765	4706	2390	1003	1116	796	3546	2127	3527	961	5389	2481	3743	3649	2838	5130	1360	806	5852	2458	3727	2335	30825	29815	16238	5718	35390
ASPN	2268	3126	7437	1371	2198	1419	3740	2982	4180	268	206	1279	467	2114	277	655	3086	803	6995	2550	1330	1177	4795	2848	3133	738	3220	1720	360	355	436	132	997	1052	616	3767	370	1044	453	75	686	912	3655	839	974	112	169	3242	486
ASPRV1	153	56	50	61	34	240	26	128	119	2196	104	76	94	100	92	198	63	70	43	72	61	116	11	25	108	35	8	55	72	76	64	84	163	99	363	32	24	98	6	212	64	20	19	35	90	106	211	18	142
ASPSCR1	2711	1417	2395	2364	2311	4406	2178	3686	3253	5915	1358	2311	1186	2651	945	2731	1052	1215	1942	3152	1494	2532	1746	1590	1625	904	1352	2318	2228	2270	1725	2453	2506	2035	11203	6910	6894	16388	366	1987	1723	974	1627	1275	4364	5846	6385	780	1265
ASRGL1	707	111	561	2354	2149	4177	1022	6118	2633	1290	2849	5614	1215	597	26	499	42	1112	1309	2421	1684	804	62	279	10196	2408	5374	13496	1595	1322	1290	1495	1744	1510	2415	1086	1423	4141	2142	10042	11090	4012	1127	1870	8752	7285	4993	168	329
ASS1	174	124	1048	547	537	3377	3239	3799	3557	5429	712	404	421	228	495	287	905	339	46451	669	237	398	1093	104	863	868	4459	447	237	317	191	173	1840	408	1098	2510	215	578	146	669	159	274	2842	984	195	136	807	519	114
ASTE1	2286	1057	1282	906	3072	2890	1380	2263	3113	1135	1244	3190	1999	1641	479	1409	443	524	1567	1699	811	1622	1624	1453	1091	489	538	1640	345	316	421	478	271	617	1636	1182	1280	2130	125	487	1474	853	944	539	2553	935	696	891	921
ASTL	12	14	30	129	25	166	3	56	14	2925	79	6	135	9	45	97	19	10	12	25	4	98	33	3	8	11	18	5	13	24	6	5	22	7	547	20	39	96	1	279	92	0	6	8	21	5	34	3	36
ASTN1	23	55	5	332	149	2045	296	1818	946	9245	6019	182	2071	48	49	275	10	11	52	135	270	261	54	94	33	78	28	8	10	16	10	6	49	88	674	29	31	149	6	835	21	12	23	2	113	27	188	14	64
ASTN2	19020	6141	10090	2154	1667	22798	4454	22101	9558	6582	3906	18802	2114	2965	689	1931	595	2307	810	8208	10284	4750	1660	2416	1503	1296	1499	4406	3210	3312	3883	12514	5101	5268	7409	3409	3655	10312	1422	5482	9322	5948	2940	10438	24649	32135	22537	5128	385
ASXL1	7132	4042	10405	15030	20451	29956	8544	21441	15446	11393	23153	24331	17864	26779	9654	21649	15751	7078	14454	17827	9261	15822	13877	8803	23075	15060	24738	34055	12722	13024	12441	16573	19551	13336	7160	7730	4801	10623	2938	5197	15201	7760	11264	9991	47870	40132	35422	6639	11197
ASXL2	5668	2780	6652	2762	6303	13123	3829	15403	7881	4099	9224	12067	4636	9677	9573	10193	8920	2750	4093	5766	5294	6653	2646	1569	13477	4152	2783	8178	5744	6780	5966	8081	8766	8385	5901	5876	3124	5898	745	2536	6279	2659	2723	2631	24972	19221	19008	8652	6064
ASXL3	243	60	145	160	226	1095	998	1100	1918	4691	4022	332	4160	182	40	294	135	98	1092	192	735	926	126	165	538	604	132	255	12	19	105	27	113	379	1404	187	153	427	21	433	476	64	187	22	142	20	114	63	66
ASZ1	6	9	11	22	0	42	0	2	0	518	1	17	7	0	5	10	0	2	0	0	0	628	12042	46345	29	21	36	54	4	1	0	0	0	1	77	6	6	12	866	989	6306	2289	3	32	31	0	6	1	5
ATAD1	3985	1520	2001	1088	4853	335	566	901	800	193	1295	3237	1473	1549	3637	887	2684	815	3192	817	702	2184	501	439	3281	941	512	915	1379	1378	1674	1794	1305	1943	1239	1907	1230	2823	602	1424	4960	3209	2227	2467	6132	3025	1218	1461	1460
ATAD2	47263	11483	11667	11420	16182	54006	15943	31087	34824	1897	18561	11180	19200	18338	7681	15316	8351	3355	6304	8792	4257	7953	13563	13153	10010	6225	6578	44821	7475	7296	10064	5781	6299	5522	10790	10602	9524	14534	2953	6462	23578	5312	6583	3080	85357	38359	27390	5996	15825
ATAD2B	7444	2296	5535	2065	4776	8962	3054	6773	7326	2163	3213	8265	3224	5006	7574	3040	6355	2831	4793	3743	4919	7345	5349	4059	8309	3964	2887	9108	2750	3556	2791	3087	5561	4618	4637	3689	2500	5101	1006	1570	7922	3673	3910	2581	16877	12213	7411	5132	10201
ATAD3A	1132	398	1063	298	352	1327	287	1381	826	2351	723	521	381	1378	1159	1554	524	370	426	1055	393	725	343	375	884	388	327	767	469	634	490	550	577	497	796	696	384	991	100	614	572	365	490	578	2090	2401	1981	1715	1064
ATAD3B	783	239	856	304	326	1853	491	1152	935	2610	623	462	399	806	963	1107	488	398	210	681	389	857	292	335	606	394	288	1156	415	487	289	407	616	483	560	395	154	450	94	496	777	311	415	366	1108	1642	1645	1017	862
ATAD3C	49	43	56	96	196	890	129	702	376	2680	246	143	163	85	402	126	501	37	285	46	91	360	128	117	146	73	64	471	99	100	58	16	83	109	392	385	57	141	28	447	230	17	56	14	16	35	50	104	121
ATAD5	1561	425	1606	515	1486	9279	1573	5219	3376	1503	4315	2505	5066	2642	1550	1522	1669	422	602	816	430	615	1857	1041	1390	449	296	901	928	705	953	510	1364	866	1967	1834	1200	2126	465	496	4454	781	904	899	9673	11546	7521	1468	11077
ATAT1	3093	1152	3618	1188	1506	2636	764	1691	1602	5802	2944	3621	2153	1597	1209	1394	1568	997	661	1973	1414	2206	3472	1015	1318	746	804	2394	1437	1194	1050	1735	2146	1312	1729	1131	658	1420	352	961	3727	1226	1544	2462	5861	4959	3143	2064	1972
ATCAY	12	10	21	65	9	304	203	130	284	3533	3818	113	1204	13	22	76	1	5	2	3	95	91	2	1	2	130	15	0	1	1	3	4	0	29	400	12	21	78	1	436	6	1	4	4	53	53	40	1	36
ATE1	5631	1611	3195	1808	5748	2873	2475	3138	4124	682	1346	3468	1723	2462	2200	1766	1787	1345	4903	2708	3310	4539	3289	2240	4571	2919	2986	5638	1050	1096	1254	1183	1409	1606	3342	3129	2174	4683	909	1511	5578	2936	2906	3347	8157	4449	2845	2130	2910
ATF1	4175	1460	2796	1299	4469	3042	2011	3120	4301	403	1802	4014	2234	1939	2659	1900	1935	1719	3401	5139	1409	3304	4244	3594	2715	1873	3526	3237	1157	1102	1079	1607	1323	1177	2290	2263	2326	3517	593	1350	3939	1715	1315	1054	4768	2069	980	868	1111
ATF2	4907	2130	5902	1812	4408	5860	2107	6036	4130	439	6218	5111	2431	6948	3357	4318	3798	750	7357	8618	3831	5752	9972	7182	7822	3437	2643	9969	2792	2522	3095	3256	3407	4185	2472	2584	1662	3099	1381	2232	6709	2957	3769	3368	8459	4493	2933	3821	4012
ATF3	1254	2409	2784	656	1016	1584	927	2795	1737	509	712	553	523	3016	1059	1501	1889	1056	10382	4356	294	3348	8979	4319	2066	1159	2859	1666	1127	1612	1423	798	1059	1143	549	1315	355	929	1281	548	873	189	448	627	665	462	749	1671	216
ATF4	586	442	1633	490	623	1560	223	930	607	116	631	516	337	874	562	767	908	337	848	1350	453	1449	1315	1154	1099	653	1270	1630	314	279	370	492	280	353	535	623	345	701	371	580	1482	693	553	346	3600	1822	2226	634	868
ATF5	763	336	5549	162	380	1376	8703	2152	38912	1238	1511	1245	3862	2681	1868	3265	1614	184	204769	1503	1723	673	7942	1016	949	724	11576	738	437	632	626	811	2063	360	391	11244	138	421	1085	481	427	300	9992	1135	3538	4720	16216	1018	328
ATF6	18781	10803	10475	9963	21444	11125	5783	16375	10658	1917	8591	16390	8700	9424	6447	5864	7421	5512	15158	9633	6957	9301	13026	11900	21583	6237	10892	25706	3904	5409	3879	4935	5014	5548	6264	8155	5547	11929	2231	6047	14759	7345	7589	4087	12305	6373	4567	4930	3966
ATF6B	6314	2763	6055	6448	8974	10451	2653	12110	5324	5633	7507	9133	2642	8370	5410	7344	4056	2303	3114	5934	4805	4452	2857	2954	6304	2763	2271	5613	5857	5141	4620	7189	6487	5966	5621	4244	3133	7420	509	2000	2314	3389	5785	5139	8471	9705	7828	2810	3032
ATF7	3524	1339	3156	2095	3279	1909	770	2102	1527	1185	1273	2083	854	1961	2391	2008	2381	1221	1517	4386	1556	3075	3112	2202	3081	1497	2767	5837	1034	1099	1189	1328	1478	1563	2232	1732	1491	2995	665	1335	4025	2108	1561	1453	10577	6708	5561	1034	1905
ATF7IP	16989	8599	9918	5068	19077	26465	9312	33149	25507	1541	20692	26448	11606	8828	20362	6205	30788	6381	14201	19741	12689	16765	18731	13064	24075	8602	6144	15226	9538	10146	10371	12985	13977	16481	11697	11289	8503	15834	4178	10777	33432	9920	8972	8088	45614	28920	17583	12201	19297
ATF7IP2	228	222	650	83	1136	271	389	304	618	318	23	652	162	159	1903	138	1293	318	3426	1199	603	1035	413	141	1209	505	915	1123	116	34	78	50	435	331	105	493	110	414	78	263	1083	127	947	55	598	460	150	87	1163
ATG10	1661	798	850	283	1014	724	531	572	832	117	141	694	253	706	272	364	269	674	532	736	1065	1038	1130	1054	835	516	606	880	558	536	517	900	581	458	524	511	388	635	248	477	2515	343	225	185	3042	1005	577	367	505
ATG101	2478	1375	2365	812	1197	4573	1993	6485	5367	1283	1045	1704	309	4891	3756	4596	3605	751	1867	4404	1492	1382	1271	2180	2262	1503	1301	2354	1260	1319	1442	1900	1193	1251	2070	1873	1432	3787	324	1306	891	835	1354	1316	3357	2659	2390	1943	616
ATG12	2009	1289	914	455	1957	1088	809	898	1700	163	538	1072	849	551	590	644	558	1405	2341	1595	1161	2314	2216	1565	1176	906	1654	1854	494	451	475	417	389	674	1665	1965	1793	3240	417	753	4427	992	1144	641	3270	1359	833	629	997
ATG13	4363	1921	4792	1799	2660	5216	1375	7916	4300	3093	4219	5745	1781	5596	3296	3919	4357	1270	3896	5295	4347	3640	2293	3139	7341	2588	2244	7567	4504	4503	4084	6386	5971	5096	3420	1996	1624	4016	472	1890	2279	2762	3642	3560	9055	8750	6340	2286	4233
ATG14	2581	1188	2037	1972	3405	2449	835	2121	1654	1694	1203	4010	932	2018	3016	1760	2363	742	1863	1344	1042	1746	1861	1194	2591	1806	2020	3099	789	798	756	883	1053	1176	1588	1630	882	1923	315	679	1809	1162	1202	954	5838	4219	2746	377	2260
ATG16L1	5263	1999	3816	2472	2746	1694	665	1679	1271	1323	729	4132	597	3149	3030	2673	2669	1150	2606	5879	2382	2809	1738	1540	2332	1410	2553	4385	1750	2013	1735	2296	2859	1819	2473	2109	1369	3193	767	1192	4017	2709	2739	2912	7046	5088	3820	1017	3629
ATG16L2	745	618	1560	492	863	1336	280	1524	592	5525	1048	2160	907	609	283	1273	1154	1112	607	2333	638	2360	322	146	2685	657	405	1347	431	204	384	467	1158	905	1506	739	375	734	306	516	746	221	243	506	489	584	1155	153	4401
ATG2A	4052	1344	5117	1836	1974	5781	2297	5313	3759	14368	3219	3136	2056	3649	1585	4215	2441	1282	6242	3057	2272	3416	883	759	5042	1288	2688	3166	3048	3081	2214	5187	4653	3429	4568	3215	1413	3789	455	3677	3024	1326	5192	1579	6403	9201	9008	2011	3733
ATG2B	16935	9111	11468	7243	15967	15635	6443	9444	11941	2422	2404	21916	3030	8027	4620	7626	4176	4655	14466	13922	8836	11402	5330	5863	14553	6287	9004	38773	4820	5651	4918	13047	7138	6993	10737	6761	5950	11445	2534	8819	43178	10212	18657	9303	52127	26446	16549	2401	11372
ATG3	8745	5709	4863	5052	13217	7231	4158	8546	7592	1068	3984	14253	4991	4852	2927	4561	2260	3523	4776	9591	3719	9619	10671	9546	9249	3795	3485	7325	2689	2768	2597	3276	2753	3364	7465	6938	7618	12012	1293	2907	8257	5589	5305	3333	6631	2847	1653	5617	5211
ATG4A	2824	1523	1572	774	1719	1543	1079	2577	3376	954	1060	3661	554	1813	1090	1157	750	635	1893	1533	1214	1513	1611	2933	2633	1058	808	2546	528	412	434	817	504	719	1658	1200	1151	2518	391	1122	1911	1009	1062	1391	697	362	371	1799	1337
ATG4B	7198	2842	6385	2679	4527	5466	1233	4740	2602	2449	1841	4199	1262	4763	3306	3717	4831	1984	3179	7206	4047	5682	3243	2850	4232	3018	2670	8255	2595	2415	1888	2531	3960	2874	3513	3005	1565	4542	1967	4777	13150	2669	3741	3828	8996	7126	4559	2195	5529
ATG4C	3448	1275	1826	413	2809	1537	742	1573	1793	447	1293	2718	1615	2748	345	1890	877	775	2587	1606	1570	1833	2025	1543	2575	1675	1293	2943	882	681	747	744	848	1290	1487	1430	1246	1879	405	648	2439	1468	1167	490	1442	653	273	893	2537
ATG4D	1508	712	2311	537	601	2927	881	4562	1680	3593	1967	1562	571	3339	3117	3201	2684	380	782	2365	1216	1501	1394	1580	1291	530	449	832	1833	1927	1386	2336	2053	1236	1382	925	573	1838	174	1084	502	780	579	1461	5240	6572	5795	3708	1311
ATG5	7061	2452	3067	2646	7511	4224	2677	3088	5124	202	855	5261	2212	1590	2516	1027	2116	2162	4308	4061	2779	4552	4350	3580	3370	2401	3537	5415	2115	2100	1979	3343	2355	2098	4848	4130	4618	7536	631	694	3352	3099	2406	1335	2921	1487	937	2249	3696
ATG7	7293	3925	3823	3785	8979	8554	4156	5794	7185	2277	1723	3866	1883	4183	861	4307	1472	2848	3169	3313	3046	5969	3738	3088	4195	2277	4522	6376	661	693	701	803	1183	1505	4138	3991	3068	7249	1001	1859	6661	3384	5338	2788	9603	6737	4234	1613	6545
ATG9A	3801	1121	4726	1478	2366	3888	1127	4997	2386	3845	2396	2858	824	5168	12471	3717	8983	1483	2303	4761	2274	2798	1186	1264	5906	1970	1868	3203	5981	5979	4609	5498	6348	5395	2246	2150	1344	3302	446	2343	2430	1393	1777	2193	6462	6062	5685	3457	3182
ATG9B	113	166	559	355	102	356	22	225	63	6083	493	39	260	1537	499	1416	132	22	3	37	34	377	160	33	64	312	459	117	168	159	93	50	143	98	1273	408	68	202	10	933	163	31	33	141	695	634	626	619	144
ATIC	13007	8082	4646	3456	9275	4794	2636	5865	5956	1372	3054	3993	2488	8710	4198	5709	5479	3163	5226	11761	6882	5069	6341	6399	7394	3991	4150	7786	2245	2485	2627	2606	1890	2230	2194	3551	2567	5432	1087	4124	12007	4527	4944	2659	10502	4298	2708	6183	4681
ATL1	16116	2707	7976	2637	5964	4531	2070	2677	6230	1270	4432	13713	2868	4615	1725	4239	1543	1046	309	2248	2650	2805	8114	4155	2654	1582	8446	4890	830	1213	2131	3051	4151	1387	4428	2921	1002	3067	889	1304	2973	2236	3146	2316	26271	8013	5171	1331	991
ATL2	22357	6214	9066	13967	26117	15158	5705	6151	12844	1175	3229	25558	6931	10200	13862	4772	14484	3185	22184	5406	6838	13052	12819	8809	9720	8236	11922	23919	4598	6520	5383	4459	5986	5477	7192	9823	5897	11271	2976	5295	22422	6251	11788	4991	26061	17138	8303	5010	6904
ATL3	35055	7236	8267	21368	40001	9158	9395	5784	13746	1472	3943	20089	10165	14716	5371	10356	4624	8820	13794	19452	9268	17459	14331	11006	10434	6947	24893	15823	4404	4056	5001	6948	3405	5212	21545	16889	23970	35956	2739	4717	15753	10384	17188	4470	14288	8819	5230	2284	10761
ATM	23568	8935	19390	11671	57346	12911	7608	11194	11682	2625	5419	23067	12659	13361	6598	10797	10712	10781	20705	31904	11514	24187	13445	8261	21641	9672	12690	25175	2457	1652	3263	2750	5060	9221	14601	15257	12627	20801	5125	10491	72824	13314	13810	5188	51243	31016	13685	5164	36614
ATMIN	15377	2963	5894	1774	3969	2801	2120	3776	3965	581	1092	4868	1168	2743	3523	2270	4351	1053	3748	4655	3266	3497	2751	3280	6839	3373	2529	7131	2620	2882	2974	3867	2283	3084	2916	2262	1989	4187	485	1849	2920	2692	3228	2160	10490	5306	3524	1822	1900
ATN1	9177	4725	12480	5621	4271	9730	1319	24685	3094	3651	10547	8640	2600	14576	16414	20631	20687	1897	1925	10420	7451	15261	5838	4974	31110	12039	4189	12081	31550	31472	25697	57077	43353	40444	10399	8270	4173	9741	1096	8249	7896	2746	2223	5528	23211	28366	43500	18570	3233
ATOH1	19	17	23	102	302	56	0	26	7	1411	35	5	27	22	4	362	0	91	0	3	33	69	4	0	0	9	3	255	601	115	79	228	18	2368	208	3	9	40	166	1422	950	60	2	1	7	0	13	0	14
ATOH7	6	0	19	52	74	62	23	34	73	269	31	4	150	41	18	137	10	0	33	2	1	47	37	8	4	5	14	8	3	6	11	6	13	5	276	13	16	52	8	124	36	0	7	0	138	76	48	0	15
ATOH8	689	187	4159	98	348	348	534	903	1118	2472	153	4799	115	837	177	978	218	195	3191	643	745	1864	955	588	2886	583	826	1038	660	832	1945	695	1527	2896	1728	1135	1049	1948	132	355	150	46	391	871	67	225	913	1611	204
ATOX1	10743	7447	4140	3347	8923	2314	3182	2094	4779	1218	1161	6193	2372	4739	1361	4671	2071	4053	4927	4574	3205	6097	4642	3826	2507	2847	6384	6756	1016	873	899	893	603	977	2466	3795	2151	4848	344	1240	5258	3912	2474	1656	6637	3056	3942	1530	1442
ATP10A	3964	501	1755	751	514	786	181	1074	821	7301	244	1070	318	652	264	836	1239	753	62	1726	395	3981	506	838	4883	1035	1184	3788	271	254	279	164	514	1232	2658	1238	730	1610	63	589	411	710	2364	1358	3114	4800	4316	1132	700
ATP10B	6	32	41	92	175	265	30	163	73	4892	186	28	258	1	280	256	330	6	15	131	34	433	33	7	6	20	39	61	3	3	13	4	3	32	605	67	55	182	2	413	16	6	6	3	195	15	903	11	58
ATP10D	1201	1213	1707	1294	3686	2402	1394	3964	3800	1379	437	2385	608	2903	7306	2613	9299	1547	2594	3061	3908	3261	756	1094	7833	2216	922	5774	1037	633	979	580	1043	9063	699	1461	364	1006	653	1226	4478	1292	1629	1226	963	805	674	2330	2382
ATP11A	4535	2097	5017	3992	8524	5666	1705	7659	4143	3865	2115	6659	1268	6236	4668	6834	7609	4995	4622	5304	2018	12014	2130	956	26872	2351	2452	6305	4532	5267	3873	5820	5297	5655	4061	4966	1743	4103	840	2774	6276	3164	5989	4333	57859	53763	36369	1871	6393
ATP11B	59868	19472	23804	18899	29719	20488	7080	21097	16099	1265	4362	23967	4388	30730	38873	23753	33662	10022	14140	31113	22257	33064	44738	35909	26821	11883	8823	37679	7079	7768	7279	17768	6942	9152	23176	12206	15589	24877	3057	11082	32948	26708	28490	16590	109117	57576	32973	10749	24342
ATP11C	3968	2473	2326	4235	11633	4107	2541	3700	4643	519	1114	5484	1916	2218	2816	1051	1918	1345	7110	4237	2167	2423	2207	1197	4355	3283	1705	3393	1476	1222	1390	1833	1857	2076	895	1299	881	1743	2944	6006	23623	1218	2896	1835	1752	1521	857	1199	4106
ATP12A	5	11	1	296	592	1052	19	2108	71	6118	114	24	257	0	71	317	294	93	11	15	132	1534	31	1	49	40	119	22	1	10	12	5	6	32	1181	9	90	242	3	339	66	18	100	102	236	97	143	2	112
ATP13A1	8739	2925	8955	6536	9169	9246	3243	6921	4915	9681	4702	7550	2709	8982	10153	8683	6881	2772	2549	6353	4243	6747	4353	4194	6380	2935	3277	7751	4638	4520	4250	6716	6216	5609	6565	5262	3794	8659	582	2221	3616	2808	5278	2739	11566	13255	13815	6937	5378
ATP13A2	1367	1758	5589	935	2162	5560	1276	5358	2828	4835	1285	4805	689	5103	1810	5973	2416	1439	535	6686	2229	3186	1674	2390	4176	1283	1018	1792	6598	6752	5557	7825	5460	4314	4971	2915	2118	5903	197	2286	1175	1408	939	1469	5132	9026	8226	1858	1795
ATP13A3	16816	6811	16115	6340	17448	37766	14124	26391	40296	2268	8995	21472	8633	21063	24815	15947	23854	5961	36862	13245	11890	12833	20970	8863	19610	7135	12524	18703	8184	7906	7184	15079	9336	9384	11669	14195	6404	12328	3860	11380	39008	10272	19057	8867	13799	9674	6661	6494	9164
ATP13A4	32	20	141	55	27	538	12	303	150	3501	138	5474	134	31	350	135	205	3852	79	32	67	11187	135	50	7553	1418	136	68	12	13	18	61	87	43	442	138	29	88	20	232	112	8	22	1	53	28	22	29	98
ATP13A5	3	6	8	64	5	43	2	26	7	2681	25	28	65	4	32	69	56	22	2	8	2	314	24	5	85	10	1	1	0	0	0	1	0	2	267	0	15	49	0	169	0	0	1	0	28	1	1	0	45
ATP1A1	309141	48169	147491	20629	40027	67760	33961	98628	76613	4537	22005	95829	13721	77311	88515	63359	81604	48125	30641	88578	55048	62372	39468	54166	162671	56011	111460	219332	43514	41620	54884	45293	40320	53932	89979	44768	56620	143794	15232	40066	48258	54364	72470	50798	104167	71132	51923	72008	33175
ATP1A2	1676	271	208	433	325	443	8	2730	30	12386	244	318	390	402	65	439	19	97	19	187	788	641	63	17	365	439	53	177	112	123	520	205	22	9949	1511	19	205	280	5	1223	907	15	19	118	390	294	644	11	683
ATP1A3	26	81	56	217	192	7212	1542	8218	4653	12240	11864	306	1688	37	113	174	16	48	16	159	112	385	526	36	99	56	56	30	60	20	53	14	17	75	915	40	50	218	3	1146	40	18	15	7	589	951	844	201	129
ATP1A4	28	8	10	236	22	424	13	161	38	8388	144	43	251	2	25	184	1	29	1	38	14	278	35	0	7	11	16	0	30	21	26	8	22	18	1102	43	69	210	4	774	14	8	4	5	123	12	83	1	96
ATP1B1	9956	2449	14727	3819	6234	37309	11835	46192	36429	1299	8985	9214	6143	7086	24867	3117	14663	3249	14261	6823	5008	5912	3535	6255	12979	12196	9906	5221	2750	1952	2575	6167	3784	8297	766	5739	654	1521	2571	1056	3616	3125	3211	1867	487	231	506	32308	563
ATP1B2	122	58	76	138	262	218	77	385	136	1288	389	159	105	69	42	120	80	53	315	163	369	356	66	82	439	177	46	123	326	203	251	205	234	1729	275	146	61	128	5	239	97	16	19	20	70	25	54	57	710
ATP1B3	7244	2259	1460	4598	5953	5728	2367	5972	5160	447	1023	1638	1532	3082	6064	2608	4729	1557	1203	3381	1381	4594	2516	1987	3866	2027	2435	3615	2059	1992	1823	2297	1736	3217	3601	5087	4866	8789	387	1363	3200	2004	4320	1880	4117	1846	2066	3245	3170
ATP1B4	5	0	0	28	0	25	0	19	3	665	4	14	18	0	1	35	2	0	0	3	4	32	6	1	3	0	10	0	2	0	4	0	2	4	124	4	8	23	0	70	0	0	0	0	1	0	5	0	16
ATP23	657	277	308	187	541	546	489	599	1076	663	441	559	532	363	438	240	298	265	275	434	320	771	960	1323	460	398	327	287	129	125	123	118	128	108	775	528	699	956	186	320	1162	344	143	137	489	223	136	268	464
ATP2A1	61	44	183	464	20	720	36	286	82	9803	427	146	504	83	313	327	290	24	51	114	54	404	103	25	57	87	47	49	96	79	76	103	224	113	1271	88	69	316	13	1414	101	11	16	29	399	222	573	98	215
ATP2A2	71721	18465	31997	42711	72481	125833	31784	108308	65199	4553	18685	49286	18665	48812	69553	44853	59862	17850	27116	43277	30720	55928	40356	42695	42754	16594	30541	53577	18404	18220	18909	29861	18492	25177	31727	33173	30939	68137	4061	21123	53860	21869	26852	10977	69677	39480	30678	36532	23555
ATP2A3	592	625	1258	514	3946	21188	7890	20921	11597	3886	6972	2043	2949	2615	262	2417	892	1640	193	4188	6843	1819	790	4654	4369	518	887	2817	2292	1446	1070	1078	1899	4092	1837	857	651	2598	40	926	24	1782	5216	6947	303	179	647	8617	7747
ATP2B1	19733	4571	9127	2180	9124	8184	2241	8446	4361	1126	2723	7726	3713	10113	4983	7512	3909	2294	5107	10097	5485	6172	3500	3579	10254	2838	3244	5639	4955	4787	6364	9332	5105	6867	7138	4326	5013	8813	609	4346	13237	5267	4329	2940	17438	7343	6186	3604	5987
ATP2B2	44	29	634	247	31	678	1867	221	4047	8523	385	49	493	9	39	178	83	12	9328	210	255	335	621	3	6	31	1540	16	3	1	14	3	817	9	1536	2173	73	291	121	1115	25	28	1656	1	125	28	1813	330	83
ATP2B3	17	21	15	292	26	6338	2494	7033	3850	4803	1910	73	550	11	79	103	10	8	2	10	56	203	60	12	19	17	15	15	75	11	20	5	16	189	737	1	66	201	0	1678	302	0	11	1	22	7	42	0	47
ATP2B4	5188	2746	8121	2002	9890	17765	5546	21395	9904	8750	5148	11012	11839	13325	36904	6089	30884	7132	15231	8155	7929	13639	3192	2093	32374	6078	3969	4129	3491	2140	4359	1586	2279	11676	2078	9305	1451	4819	531	1649	3217	2528	15447	1117	7210	4818	5943	1438	8386
ATP2C1	63568	21212	43062	52618	77469	61038	24721	45834	66476	957	4146	44926	7049	66960	18272	58618	17998	16922	10724	37499	49863	33367	35858	65197	39883	21700	43326	115913	12842	11071	13377	22302	14746	16575	26162	23703	19876	34433	4428	28068	60762	27738	57460	36645	126588	50171	33370	24434	22715
ATP2C2	6141	2920	11927	4678	2444	1902	796	2305	1961	3722	122	4759	159	2681	7530	3881	1657	989	48	3082	1955	5479	3206	4167	5850	3438	3770	9220	803	795	464	501	908	1012	3953	3054	1723	4775	201	586	503	1500	3644	6144	9388	7463	6059	2302	1112
ATP4A	15	5	21	94	24	1520	98	753	342	7974	1267	32	300	9	73	163	0	6	1	15	0	199	38	2	0	5	25	16	1	3	4	1	402	3	632	19	58	181	0	803	3	2	3	2	46	12	56	0	88
ATP4B	13	1	6	51	8	98	1	19	12	957	15	2	27	1	18	66	0	2	1	6	0	37	3	0	1	5	27	0	0	1	3	0	58	3	235	1	16	42	3	124	1	0	1	0	11	4	5	0	34
ATP5F1A	26812	8989	7614	13029	20988	13909	11592	15894	21385	867	3794	10818	3594	9779	2505	7380	2524	4700	17619	8400	8422	8944	13130	11786	8818	4496	10171	9026	2928	2587	3140	4531	1885	3298	21187	22254	22149	48464	2629	3982	8271	9137	10979	4702	15889	5699	4221	9214	2936
ATP5F1B	98278	32967	32486	24215	47126	29991	27487	41818	54212	1780	18394	19802	9454	20715	22441	17549	16340	22681	47313	48468	26659	38411	67922	64797	32261	21284	33359	37213	13564	11877	15386	14831	9479	12954	31245	44273	31132	81231	6108	21423	47933	33034	34669	18550	63820	29811	15468	52274	12745
ATP5F1C	15430	7260	5882	7833	17246	3089	6207	3837	10469	516	3874	10026	5254	3898	2677	2763	2649	8555	10823	11782	7175	14451	27067	26221	9307	7952	14509	13852	3647	3551	3165	4052	3115	3444	20797	19655	28119	44071	3331	3898	17847	12669	7669	7104	8559	3773	1826	5427	2217
ATP5F1D	1733	899	1546	428	1343	1204	785	1524	1298	1286	447	1770	402	1909	328	2324	399	831	2651	1257	775	693	371	314	1140	879	953	1294	1510	1283	1271	2076	1529	1158	930	1592	807	2068	163	734	776	603	734	600	3418	2469	2860	2919	602
ATP5F1E	12633	8328	8391	2376	32046	20898	19638	12221	30526	635	7041	16997	25203	9263	4130	8918	3704	28922	3565	10523	10677	57816	16769	19395	7635	9338	45005	24663	2859	2291	3087	3065	2557	3500	23668	28816	47186	65165	1019	2886	35944	11199	1989	3287	8843	1977	2419	11427	4424
ATP5IF1	21691	11914	9158	10948	21978	9544	12597	10093	25807	745	2313	6177	2208	5276	3033	5428	2405	15587	9280	13031	11449	25155	11721	22134	8569	9655	17493	13310	3509	3315	3798	3001	3451	3251	15881	15546	19555	39784	2095	3188	22202	15378	7733	7504	12428	5207	5256	4091	5417
ATP5MC1	969	907	418	1557	2886	622	3729	721	4179	412	271	760	1097	1563	306	1272	151	1541	1306	869	678	2789	2310	3081	540	361	2151	986	298	251	285	295	169	155	1329	2395	2916	4656	592	1078	4678	1377	669	684	877	878	428	1452	218
ATP5MC2	3984	2607	3647	3111	5530	2563	2534	5627	6298	792	3519	3252	1704	6317	3465	7437	2883	3714	3871	7439	3885	4199	7406	7454	4220	3570	5910	5024	1554	1554	1712	2053	1568	1598	3849	3621	3839	8515	1817	3992	6428	4596	1761	2179	12768	13033	8858	2741	1855
ATP5MC3	11352	5328	4047	8029	14386	4105	8432	6768	15836	545	3140	3546	2605	5145	3663	3246	2642	932	17948	12393	6669	10293	20268	19827	6524	5555	9129	11941	2153	2114	2397	2229	1574	2019	6686	11756	9803	17367	2802	4115	13318	8110	7445	6726	4487	2329	1376	12973	1522
ATP5MD	2808	1364	721	2737	6714	1433	3007	683	4382	191	182	1730	1424	906	390	493	286	2090	689	864	894	5337	2131	2178	861	1154	6185	4819	333	308	360	348	255	329	1610	2144	2817	4231	168	354	4698	2537	872	972	555	260	173	1122	183
ATP5ME	10350	5541	5088	5622	14426	6014	11117	3647	24546	386	2222	4336	5679	5951	4835	4752	3034	17736	4961	7635	6976	21442	11353	8268	3060	4910	14057	10673	1524	1265	1455	1979	1198	1425	8103	9245	15903	24940	1128	1838	16772	9173	3015	2111	5946	3635	2382	4606	4074
ATP5MF	4616	4535	2302	7234	8708	2445	12062	2454	15571	506	1192	2617	4106	4129	2598	3851	1636	9231	1463	3403	3067	11203	8090	7823	1377	2296	8201	4558	1069	1055	869	1005	786	595	6527	8794	11195	19115	1525	1024	7223	3523	1780	2261	2006	1455	503	3097	740
ATP5MG	14468	10352	6946	9996	22524	6580	18647	5446	31206	300	3941	6201	7970	6836	1712	5662	1975	21167	6504	18355	6190	28748	25002	24773	4507	6715	31321	13147	2684	2623	2793	3489	2069	2264	16257	20682	31341	52624	3796	4240	24819	19277	4325	4737	9627	5581	3195	3355	4105
ATP5MGL	20	7	29	0	3	50	2	10	13	131	11	23	4	23	18	59	15	13	80	7	11	61	16	3	8	6	13	34	14	20	19	20	16	7	49	16	3	13	12	27	39	15	18	17	72	132	55	8	25
ATP5MPL	11401	8925	5794	6150	15584	8054	16327	4842	30450	409	2050	9740	6112	5794	2427	5011	1697	16157	6121	9606	8395	23543	10095	10127	3982	5265	23401	15040	2036	1943	2243	2789	1467	1862	18119	17763	27886	47074	1162	2675	22896	8999	4665	4757	6524	2895	1561	3062	2198
ATP5PB	14846	7034	5826	3195	11382	6465	6757	6731	13576	837	2769	6207	5090	5126	1306	4017	2552	4514	10086	9151	6119	7816	16932	16229	6119	4908	9477	7651	2735	2634	2579	2980	1775	2529	9365	11369	12297	20012	3194	3262	11730	11647	6740	5026	12284	4146	1556	8625	2406
ATP5PD	5356	4365	2856	2153	7782	2605	6940	5367	10189	578	1686	5233	3061	2400	656	1542	635	3895	3808	3170	3338	8361	13991	19112	4897	3889	6880	5221	1010	1122	1159	1279	865	1133	4191	5832	5929	9335	1525	2571	11254	4289	1030	2108	4344	2022	1153	4266	1344
ATP5PF	4403	2056	1450	1172	4592	2153	3094	2084	5385	382	866	3602	2476	1946	938	1113	776	2335	3682	1933	2810	5064	5151	5492	2125	2136	3568	3379	292	339	281	240	346	626	2193	3576	3254	4038	759	966	6216	1695	1296	756	4088	1139	665	3056	951
ATP5PO	13797	7959	5039	5996	26750	12160	26120	8974	33185	732	3741	14181	11383	6562	2599	4650	2412	14431	10268	11384	5787	16535	33823	28002	6592	6850	26174	11911	2361	2014	2131	2218	2153	2301	19814	22375	35075	41533	6220	4293	26741	16019	6092	2845	6333	2482	1401	10210	2912
ATP6AP1	29838	22537	14109	13905	20030	8241	4396	19834	9209	2750	9356	19373	3690	13493	11122	10860	7311	4837	4643	21260	10316	12539	8314	10447	20261	7426	7104	10859	22604	25171	15752	20090	16741	17337	8154	8309	8156	19144	2063	11969	9540	5739	3883	6319	9730	4980	2929	13032	1806
ATP6AP1L	427	249	498	192	214	796	243	603	409	551	172	207	457	833	85	722	114	311	411	964	554	624	942	523	150	145	144	253	251	234	258	360	360	227	202	104	109	162	194	354	1610	285	56	105	2269	1072	523	116	265
ATP6AP2	16615	9887	4037	5900	13988	8503	7420	8199	14152	213	2147	14538	4638	3259	7440	1960	5456	4304	6665	7663	3495	6820	9634	8879	7531	4170	7274	7870	2502	2122	2598	6060	1833	3405	10105	10875	11741	20753	2697	3560	8352	5754	6062	4486	7147	1998	1167	3566	1440
ATP6V0A1	21759	8463	10259	6503	14736	17289	5685	15636	11096	3583	7193	11002	6403	9887	2415	7662	3622	3110	8098	9089	6694	7794	3893	4449	10326	3578	4265	9578	3392	3585	3230	4376	3225	4444	3486	4409	2776	6525	1342	4536	12896	5300	3998	4227	27332	18493	11423	2968	5409
ATP6V0A2	9073	2430	4164	3761	7644	6217	3153	4196	6466	3366	1844	5140	3158	7203	3308	5835	3259	2120	3323	5308	3963	5199	2510	3941	5082	2210	2869	7788	1334	1194	1272	1928	1496	1715	2854	2808	2342	4694	571	2581	5100	2017	2824	879	5671	6170	5535	2613	4041
ATP6V0A4	18	0	13	133	6	97	21	50	71	3002	53	42	92	59	77	220	107	22	3	9	31	182	43	6	104	103	165	85	19	48	18	8	6	22	621	3	28	148	0	351	8	2	1	10	100	22	81	4	59
ATP6V0B	36900	25853	21052	48022	40705	18536	20160	19315	60999	3241	8112	11773	9162	18620	10641	15204	9189	18289	11953	24866	15822	15792	23289	30250	12373	9394	29918	36466	12996	14157	10560	12522	9220	9586	24137	23871	31460	68169	5009	8282	13737	27337	28804	14296	11561	10868	6839	8836	9300
ATP6V0C	7336	4484	6977	8160	7885	7676	3067	19538	7134	1534	8213	7208	3129	6882	5976	6332	3349	2287	6863	8190	4388	6327	4873	5091	18512	5633	3577	5955	11224	11028	8976	10691	9714	9577	3343	4375	3034	7097	855	6480	3104	2761	3973	4937	13169	5803	5317	9752	1675
ATP6V0D1	26037	9881	15209	4131	9945	11098	9622	15652	25274	1450	2872	9445	2307	13111	6401	6453	4288	6307	5651	16580	7045	9928	4172	7330	10967	5254	7372	12866	3222	2876	2869	4220	2521	3639	6828	7545	6498	18364	700	1848	3117	4529	5954	3693	17008	11365	8264	5167	3642
ATP6V0D2	0	3	40	28	90	239	322	137	771	758	83	19	171	3	116	33	47	82	40	557	43	102	325	42	72	68	148	130	18	7	13	9	8	6	254	322	89	201	5	120	1	411	59	29	83	96	32	7	7
ATP6V0E1	4259	4696	3106	2581	5974	1093	1568	3736	3531	162	1556	8991	1921	3779	2091	2457	1883	3271	3087	4982	6186	5456	3920	6286	8585	5084	5602	7130	1939	1835	1851	2811	1266	2191	3992	4058	4296	8124	1328	4362	7697	4377	2607	3750	4272	1525	567	6515	1273
ATP6V0E2	3665	2080	6158	977	1140	764	362	2150	1279	2113	1376	660	395	9852	511	12405	239	698	1419	4830	2620	1273	1021	1353	1476	1458	421	1188	2527	2870	2274	2862	1598	1359	1457	1910	585	2060	317	1712	1029	1191	767	3547	27997	30128	26244	8446	1189
ATP6V1A	40433	15157	11448	15706	24751	18595	13668	15365	26368	982	6136	21350	7180	21700	8483	15595	6706	7925	13596	21276	8460	15054	17357	17848	14982	12576	16071	28640	6162	5674	5833	9268	5305	5949	15521	17710	20640	40977	2002	5130	14026	11422	19963	9991	39854	15317	9247	7617	9089
ATP6V1B1	70	46	74	120	29	1636	179	1433	740	4859	402	662	233	248	113	911	891	71	14	144	351	412	77	64	84	33	24	102	1409	1530	859	1420	1940	882	699	120	51	134	58	518	527	99	56	303	775	1235	649	28	245
ATP6V1B2	12382	6359	5517	2069	8238	4236	3058	7517	7770	1050	8751	8511	4138	2342	2241	3092	3722	3669	7543	9357	3967	8459	2210	1876	10580	1838	1858	4519	2950	3039	2589	2031	2434	4826	4476	5590	3707	8730	712	1288	2873	2174	2482	1378	13507	5124	2743	5102	5311
ATP6V1C1	6504	3490	3640	3094	7544	5266	1304	6324	4617	345	1367	5267	1424	3805	2270	2652	3232	773	2541	3232	3243	3463	3284	2917	6447	3313	2545	6003	2874	3099	2910	3635	2967	3499	2504	2349	1833	3059	2164	5265	13986	2419	2099	1384	8932	2805	1343	2618	2856
ATP6V1C2	21	11	47	159	87	1044	110	1412	325	3100	114	138	217	4858	128	7898	153	130	20	69	168	340	239	260	165	236	376	182	21	33	16	8	8	29	940	1624	223	503	75	267	417	20	26	53	173	94	174	754	234
ATP6V1D	17401	6831	7000	1385	3880	4482	1690	4248	5858	686	2572	9882	2337	3670	1072	3510	1624	2016	2090	9748	3919	5935	2412	2819	6540	5056	4856	8605	1748	1694	1653	2774	1754	1865	4191	3445	2799	6682	515	1525	4532	3293	3426	2030	11079	5638	3879	2346	2870
ATP6V1E1	8780	4120	3034	1679	5211	2359	2164	3316	4433	404	1009	5247	1350	3483	6748	2596	2875	1776	3166	4447	2153	4225	3575	3600	6182	3633	4835	7448	2885	2776	3242	3503	2520	2840	5217	5287	6004	9067	800	1594	3502	4022	3106	2378	2800	983	771	2664	1340
ATP6V1E2	143	105	194	976	825	759	164	380	468	814	48	486	124	1134	588	1081	637	138	142	493	588	428	414	483	364	322	308	966	207	195	192	279	208	160	408	217	204	335	152	493	944	142	152	162	750	1024	713	328	310
ATP6V1F	6345	7079	5608	8562	9412	2250	4812	6993	8724	1281	5006	4495	4145	7071	3816	5976	3375	5382	2508	7468	3660	9766	13912	12046	6440	5933	8623	4240	4130	3985	3733	4440	2750	3292	8989	13599	14288	28003	3956	3499	7236	2700	2368	5239	6220	3789	2675	9134	943
ATP6V1FNB	18	13	25	67	12	48	8	88	10	1036	118	76	54	71	28	124	72	4	8	58	49	71	18	58	20	16	3	45	90	91	53	56	68	48	242	24	9	36	1	120	18	9	0	28	51	83	67	40	23
ATP6V1G1	26307	12817	16060	14771	24092	7096	7473	6846	15298	583	3062	11041	4443	8942	8248	7842	11920	10027	7235	13347	16633	16453	10016	16479	11026	11455	16043	23521	4021	4521	3633	6923	3785	4361	21494	12267	20217	30763	5533	5663	16976	47095	13661	21554	23262	10161	7274	11205	2819
ATP6V1G2	26	29	31	89	25	255	112	332	403	2230	657	83	193	5	34	96	56	13	43	69	76	185	118	66	39	45	15	48	52	47	58	52	75	130	287	39	48	56	4	119	80	6	4	28	228	218	94	64	42
ATP6V1G3	0	1	0	0	6	2	0	1	0	214	1	9	7	3	2	1	0	2	0	0	6	8	2	0	0	11	0	2	1	0	1	0	0	0	8	0	0	3	0	20	5	0	0	0	7	0	0	0	5
ATP6V1H	20952	9824	7518	10900	20788	16391	8392	9423	18647	1099	2781	9163	3607	8623	5251	6105	2549	3102	4300	9225	5767	10433	5945	5830	5107	3371	5314	8727	3211	3809	3638	5617	2920	3713	5623	6376	5690	8930	2779	3818	12246	5775	6135	2935	13870	5568	4191	3761	3879
ATP7A	23463	14248	9064	8632	18047	4886	2714	4807	6277	966	3032	30607	3371	15904	6911	7780	3967	3471	4072	9232	6562	7758	5483	4770	8268	4757	8292	8669	4161	5750	4318	5665	3366	3410	8855	8488	6820	12995	7448	18291	54567	5257	4742	5753	15200	6954	3537	6600	7384
ATP7B	3634	419	3104	988	1356	1354	2078	1357	4255	6338	990	2878	599	3546	1196	4629	1136	898	9842	2307	2552	2891	2122	859	1276	807	1253	1231	1064	1145	798	1735	2266	1342	5378	2810	1305	3861	187	913	1354	1334	8029	4629	9146	10467	7993	3385	1602
ATP8A1	36918	7896	17759	15511	27196	12894	6721	6499	16909	1111	1230	10086	4013	12266	181	9395	434	11760	1407	19110	18773	18607	3943	3956	15000	8386	6082	22458	7817	11239	7311	19701	9496	10967	4913	2569	2936	5716	6272	9200	57489	31010	6695	6625	41310	26365	15150	2334	13271
ATP8A2	194	75	327	170	95	866	107	398	186	4270	4230	394	10430	261	18	324	26	79	6	21	109	1820	58	33	779	312	2329	337	607	693	272	209	532	801	3010	196	651	1177	138	454	848	1715	14940	12342	6764	5176	3978	2870	155
ATP8B1	17583	4979	14067	3734	4685	12265	2860	9827	5229	2885	4114	23923	12868	22467	14478	18046	7852	6092	5252	15445	13261	8080	4954	3360	9532	4545	7031	9850	3639	3144	3485	6151	3367	5590	14899	8501	8490	15455	1840	5309	13023	6571	12108	6224	16143	9261	9638	3623	3102
ATP8B2	2441	1488	3799	3403	4705	5155	635	9184	1501	15302	4149	5031	1501	4612	3307	3893	9045	2290	457	4608	8948	6118	3278	5038	18798	5988	7728	24170	28094	23521	18891	24690	17703	24316	3108	1115	1214	3296	510	8297	9956	1804	947	2946	4030	3869	3500	3778	2258
ATP8B3	63	65	138	246	109	608	95	409	285	9627	1785	253	514	97	689	440	388	81	125	140	50	253	99	18	189	54	141	62	354	166	222	102	290	376	1294	251	115	449	22	1204	100	16	40	5	133	111	198	83	662
ATP8B4	1259	1195	912	273	2902	2245	952	2553	1213	1064	154	2082	983	958	68	1033	334	3656	928	510	882	2529	244	158	1901	576	341	1315	134	137	205	135	258	433	520	1583	698	1994	216	385	1854	578	752	167	654	413	337	114	25962
ATP9A	11199	4238	11998	4526	5871	14273	3921	15570	8574	9749	11584	20334	7802	24464	17179	19919	14627	5204	4051	14259	10680	10474	6987	5755	11528	7253	8924	14564	4950	4329	5618	6934	4423	7371	6748	4178	3553	7419	1400	5908	12742	6934	7509	9170	31968	25503	23570	15135	4836
ATP9B	7682	2491	4901	650	3606	9885	4700	8757	7395	5005	4724	9812	4601	5357	2018	3873	2054	2042	3037	4923	5921	4914	1531	1347	5296	2385	2587	6566	1450	1743	1609	3079	2402	2393	3155	2521	2474	4057	448	1623	5269	4666	1716	1907	8536	5424	4791	1267	3279
ATPAF1	5217	2519	3480	2479	4258	4501	3000	5303	5910	976	1544	2434	1609	2129	1197	1903	673	1565	4630	3597	2936	2891	3943	2829	4007	2949	3418	5617	4263	3864	3551	3798	2582	2460	4539	4202	3766	7971	1139	2857	6644	2228	2582	1156	5710	2752	1605	1510	1981
ATPAF2	1525	699	1462	398	1071	2660	2085	3344	3737	1059	911	1005	560	3047	834	2867	757	874	2547	1469	1118	1738	1896	1753	1307	774	1194	1602	2274	2519	2145	1174	2197	1578	827	1118	474	1121	563	1567	2803	491	842	766	3760	2875	2449	586	568
ATPSCKMT	1984	836	976	897	1717	2228	702	1249	1765	778	777	3193	821	725	975	817	1362	830	717	1894	1309	2263	2016	2154	635	463	231	715	766	592	901	1130	818	709	1498	960	748	1702	274	817	3945	423	646	357	2727	1427	1085	942	3364
ATR	36585	12536	14573	13231	24837	48023	13375	19910	26661	1730	2461	11643	6574	25971	14010	20181	12087	5675	8552	20981	11150	14882	12184	7780	12962	5676	8222	24151	6109	6194	6848	5844	8322	8302	19696	15942	13803	22320	2820	6832	42963	14685	25622	10993	31769	21672	10963	26215	19943
ATRAID	17376	12763	6592	15360	26893	4894	8586	8113	22157	1340	5283	13462	6991	7082	7458	6130	4666	16001	6791	12319	8715	8356	16387	15816	8416	6711	10547	9983	3441	2924	3605	5461	2657	3351	6338	7547	8517	17410	4209	4844	11072	8048	3752	2493	11400	6836	5809	4969	2331
ATRIP	2536	894	1445	1266	1850	2809	985	2011	1622	6389	1966	2610	1722	2546	677	2870	661	711	868	1260	1136	1619	890	1178	1529	803	875	2197	1191	1087	1042	1585	1201	1017	1399	1053	654	1465	316	1127	2925	572	936	773	6629	7923	6329	1233	1551
ATRN	19406	7127	9159	17037	32502	21287	15679	18416	23794	3480	4711	26750	5795	7496	27906	5310	26323	9803	20054	18363	12153	7685	5532	4622	10892	3580	8219	9998	5887	5772	6826	12409	6917	7291	14471	16505	11142	25730	1068	2954	12008	7305	12757	6254	17800	10476	9266	5583	5004
ATRNL1	71	425	274	133	341	165	1428	310	3193	882	281	40	3467	82	1252	202	1283	22	757	348	2004	349	380	117	290	1104	443	1808	620	803	1096	1031	784	923	184	287	148	189	43	394	574	234	461	1249	345	255	94	137	59
ATRX	80268	34152	41757	44132	88471	63133	13682	34581	27201	1948	15105	64891	18053	45431	19836	31350	20375	13784	23561	36502	33018	41287	32816	24119	46621	24049	21027	47682	7971	8266	10201	12138	10530	17518	35834	27097	17613	30933	16225	29478	156736	32794	37552	30521	120262	107343	88988	15957	44530
ATXN1	770	617	1081	286	1178	2454	521	5406	2121	5029	1479	1306	894	1198	4535	1779	4407	1217	3292	3173	1742	3670	1514	1550	5203	2282	1527	2989	3167	2812	2423	3287	4165	4596	1248	986	809	1740	162	862	1217	1620	429	772	4483	3615	3535	1490	1063
ATXN10	39289	11578	10973	7914	23219	12148	13557	12155	21201	705	4738	12448	8424	15853	8360	11417	7237	6687	17285	13631	9759	18385	20439	17947	11114	8757	16925	12186	3673	3271	5210	6571	3733	6127	14049	16262	17476	28983	6362	6904	24017	21277	13179	6057	30038	13808	8280	5005	6912
ATXN1L	1869	909	2490	462	972	2662	446	4673	1692	1802	1471	2144	525	3700	3860	2828	4641	772	1318	2840	1908	1607	1004	1288	6047	1860	988	3332	6266	7373	5759	8582	8260	5838	2173	1442	904	2118	183	934	816	565	675	1205	3457	4006	3294	1226	1178
ATXN2	10565	3563	7213	2521	5810	11072	8896	16534	10411	4279	10433	10265	13380	6714	5336	5243	7310	3636	5938	7029	7503	17187	18983	9569	14672	8316	6901	17354	5183	5926	4786	7585	8357	7572	4026	5197	4714	5168	1952	5890	20001	5481	4725	4673	17895	11061	6887	10393	6116
ATXN2L	9579	3659	9046	7060	9256	13990	3147	23213	7460	8752	23224	14751	8764	13258	17998	13823	20881	2691	5646	13479	8187	9560	8535	5010	16925	5845	5557	12022	19212	20993	15390	25008	28082	18234	7402	7033	4297	9861	1302	7915	11391	3665	5339	5271	37100	26323	24032	9646	8398
ATXN3	2821	1379	2107	408	1352	2593	612	2806	1911	1126	1919	3433	1257	1121	1416	936	857	707	1022	2001	1593	2375	2089	1346	2989	1590	882	2872	931	1025	999	1320	1375	1456	1789	802	775	1435	306	1039	3126	1234	905	1615	5473	3080	1364	630	1153
ATXN3L	0	0	0	0	0	4	0	1	1	175	0	0	0	0	4	5	0	0	0	1	0	31	0	0	0	1	0	0	0	0	2	1	0	1	25	5	0	9	1	28	0	0	0	0	2	0	8	0	7
ATXN7	96	35	43	25	24	35	9	101	34	79	11	69	5	39	17	48	26	24	80	75	43	95	30	24	135	37	25	262	36	45	31	58	92	38	59	5	3	21	1	24	197	46	37	68	284	254	105	23	39
ATXN7L1	1961	802	2469	557	724	855	233	1812	693	3870	182	1268	294	1890	598	1541	1124	432	609	1389	1130	1582	548	641	1503	645	277	922	1051	1281	848	1085	2185	2074	1491	375	276	640	306	1282	1990	540	243	612	4040	2596	1814	742	1039
ATXN7L2	409	129	531	193	133	1305	135	1063	280	4957	1189	413	564	277	188	445	449	50	225	310	251	372	288	90	277	145	136	358	214	160	161	177	353	426	1034	245	190	351	83	642	359	145	118	158	546	524	485	368	292
ATXN7L3	829	412	946	713	842	1257	308	1799	772	3592	987	1589	429	2216	1617	1885	1442	550	478	1402	1522	1479	583	574	2790	1084	516	2044	2819	3066	2298	3457	2717	2451	1149	534	349	908	121	1100	1186	619	656	1210	1543	1997	1429	953	1004
ATXN7L3B	9189	2648	4421	3508	5642	4763	1907	4461	4473	552	5407	3961	2518	3434	3057	3566	2591	1940	2619	3460	4051	3657	2795	3003	3782	2446	2886	6362	1743	1995	1950	3351	2258	1940	4195	3161	2808	5505	1036	2797	7229	2453	3282	2316	6847	5367	3413	2458	1931
AUH	8029	2773	4905	2518	5309	3356	2210	2402	3428	1000	1383	3630	1508	6100	1476	3909	1598	2120	7392	3358	4965	3562	3771	1657	2996	2434	4096	5612	1852	2281	1704	2143	2536	1768	2827	4117	2123	4172	3027	2981	13934	8307	3897	4779	12852	6989	5693	2688	3045
AUNIP	328	55	92	97	125	696	246	521	542	320	288	57	264	237	133	247	161	39	52	65	18	185	598	340	82	65	45	39	213	175	207	73	124	83	904	854	714	1675	26	61	78	202	169	89	278	301	79	273	710
AUP1	12499	5872	16125	5718	10644	8397	5409	10838	12148	4013	7869	14305	3649	16715	13901	17464	13185	6204	14829	8808	7583	10718	12782	13282	10676	5673	6187	12721	7355	7811	6491	7781	8951	7515	9464	8365	6262	15020	4063	5747	10163	8585	13612	8217	11069	14375	9566	9394	11802
AURKA	603	124	292	187	564	3909	1793	4282	4443	1124	4819	969	3807	1272	762	686	561	279	306	308	82	410	1916	901	426	257	414	384	481	232	378	187	529	261	1466	1378	1433	2288	101	148	486	193	287	299	1459	928	493	2302	1428
AURKAIP1	5609	3771	4479	2714	4622	3905	3286	8026	8022	2032	2538	5205	1455	9703	5872	9875	2868	5084	7341	7505	3820	5260	3820	6263	7427	6303	4095	7518	3607	3943	3443	3776	3052	3042	4625	4821	3765	9496	1628	3999	7122	3763	3063	4075	5552	4743	5023	9095	4164
AURKB	634	120	272	129	313	3078	1460	4406	4324	1554	3081	93	992	1223	668	1073	1167	148	84	238	68	255	1364	527	256	70	99	45	665	338	530	229	736	211	831	806	591	1489	67	195	144	49	95	142	1188	980	666	443	1636
AURKC	52	47	90	24	142	242	63	154	107	2050	168	96	92	11	456	76	554	61	159	181	89	171	71	51	95	77	98	147	122	127	76	44	246	138	229	36	22	107	21	318	203	23	41	40	441	411	213	25	98
AUTS2	2073	1304	4612	604	785	6749	946	12129	2849	7512	12254	3688	6088	4223	7700	5022	9929	611	1446	2640	1673	4915	1116	670	7809	3973	997	4289	456	321	764	2268	922	2668	1462	808	278	880	600	2337	2939	237	436	1009	3156	1839	2713	2508	921
AVEN	1112	458	711	1088	2211	710	620	783	931	380	165	565	299	1453	610	1289	961	288	1859	803	663	1005	1603	1054	857	437	684	838	539	500	403	545	536	579	787	1134	655	1353	279	384	1120	605	1249	605	1866	2063	1913	1164	873
AVIL	731	345	1127	187	163	691	64	459	253	3876	213	1436	255	576	110	598	649	88	115	906	342	1125	151	346	449	241	212	2377	1032	1777	844	1149	1783	1779	1135	259	93	281	51	976	2062	91	124	116	349	223	446	99	469
AVL9	24371	7564	12667	9758	16785	11780	5150	6371	7910	1661	4255	17893	5629	25368	6717	19891	11445	4116	6839	12548	7296	9427	10200	7444	6732	4265	8347	13204	5655	5957	5092	5485	6993	5443	20232	16054	13435	24534	2232	4774	16996	4941	8191	5266	24570	15648	10509	2490	7206
AVP	0	0	3	15	1	48	13	6	13	491	18	1	25	0	5	4	0	0	3	0	0	8	2	0	0	0	2	0	0	0	1	0	2	2	86	0	4	12	0	44	1	0	1	0	2	0	0	0	6
AVPI1	179	152	481	90	229	552	582	924	407	497	128	767	78	225	2632	404	2777	288	3921	1200	265	1011	215	70	671	390	322	162	236	230	329	216	440	328	478	1326	294	773	26	136	206	67	195	59	360	350	674	393	121
AVPR1A	676	137	241	155	552	506	2372	508	1574	1798	68	107	178	65	162	129	97	24	3245	72	128	171	648	9	93	336	1141	351	511	110	362	136	67	237	257	5085	116	227	138	296	19	6	12997	31	82	208	1064	47	61
AVPR1B	2	6	12	93	0	178	3	35	5	3047	101	13	96	0	21	67	1	8	3	4	1	306	24	24	2	9	2	0	8	1	1	4	0	9	255	0	18	37	1	154	11	3	7	3	30	27	44	0	27
AVPR2	16	16	8	67	13	71	2	136	12	1330	23	26	51	4	8	6	3	5	1	54	6	18	10	1	26	4	0	7	36	14	82	34	4	121	228	0	20	43	2	562	7	9	0	3	9	17	7	1	11
AWAT1	0	3	4	69	0	85	9	20	11	901	5	5	20	0	4	31	3	4	5	1	2	60	12	0	0	0	1	1	0	0	1	0	0	0	346	11	12	82	3	145	1	1	0	0	22	10	39	0	13
AWAT2	0	5	16	50	0	101	14	43	43	933	32	9	19	10	5	28	1	5	23	4	3	35	25	18	11	13	40	11	1	1	0	0	0	0	422	10	21	53	2	195	8	0	5	0	17	0	4	8	12
AXDND1	52	28	30	121	115	55	5	30	26	1694	65	122	294	80	107	106	98	80	28	64	106	353	157	97	35	40	34	84	25	31	23	58	39	43	81	17	25	26	48	165	268	34	10	29	199	45	57	34	95
AXIN1	2613	1442	4591	2726	3248	12346	1851	11052	3173	5678	3769	5446	2237	5644	2869	5038	5130	1476	1790	4591	2562	3717	2839	1935	4496	2176	1465	3784	6993	8095	5530	7151	7957	5596	3693	2486	1723	3872	409	2277	3346	1423	2973	2943	10289	12992	13915	2993	4878
AXIN2	874	406	2103	1153	1401	1803	236	1911	559	3634	912	1721	406	3883	176	3892	844	427	94	1362	1670	1552	331	973	3620	1034	209	1103	2966	2273	2673	1828	1996	2420	1079	1113	285	618	58	1176	1078	426	638	1357	2093	1567	1563	1317	512
AXL	2211	1935	3986	1855	4819	2792	1734	7803	2738	8190	462	2979	1064	3021	5584	3870	11307	1802	3720	2433	2343	3571	695	1205	6781	1408	1076	2081	2878	1670	2824	1663	2069	8133	1070	1832	686	2422	192	890	632	626	1788	504	1254	1682	3924	1122	1951
AZGP1	80428	283208	185873	59169	24107	1159	52424	1025	29124	1625	335	601267	89	234927	74	214559	1484	869	519318	50470	29221	11175	34608	150290	6397	581	24937	88404	23969	42958	53064	53362	23665	56879	88861	95988	67428	116247	3766	24462	61097	377	51987	1136	1073	669	9694	44891	18381
AZI2	15490	6570	9003	3797	8548	4432	1238	5178	3159	483	3038	6806	2300	4778	1432	3767	2481	2480	10134	4717	5217	10305	9918	9294	10471	6041	3352	12556	1817	1620	2175	2525	1704	2951	3942	3643	2173	3959	2132	2683	8733	6092	8049	5113	8456	6147	2427	2555	6408
AZIN1	33769	14209	13257	66841	54130	33112	14977	26190	41735	568	8240	14641	6454	24852	9874	16291	10385	6745	18650	16421	13051	17663	28543	21052	18699	13152	24894	19992	11452	10592	12439	10593	8776	11794	15744	15049	11353	21207	16812	19424	43227	12498	15103	8229	24367	11045	7025	6224	9410
AZIN2	372	194	471	148	149	739	125	775	395	2919	312	301	259	200	635	292	965	129	91	566	382	423	316	192	323	223	192	710	447	477	383	494	418	568	758	77	110	286	66	362	526	172	146	318	865	919	521	114	181
AZU1	14	21	23	43	1	81	17	62	26	2010	78	155	105	0	17	87	17	439	173	54	21	506	15	6	435	5	17	6	349	7	31	12	143	18	276	452	311	974	81	299	25	3	80	9	20	13	70	2	17183
B2M	124900	59707	69590	94075	378198	77941	115070	60748	117815	1260	21486	108116	62543	40122	35800	38789	38018	212549	94017	153223	68704	202184	72321	98165	115069	39592	129610	115480	23714	19470	19461	21149	16155	36989	98765	202881	147033	215171	20701	17025	66844	93918	65338	45089	33224	11696	8133	54393	15416
B3GALNT1	6373	1345	923	655	2113	4420	1248	3228	3221	516	573	1947	874	263	313	279	430	934	248	1505	1756	1884	2186	1698	2531	1470	927	2554	132	60	95	80	52	455	2678	1691	1989	3313	184	333	1373	1915	504	972	3177	1715	1136	426	1381
B3GALNT2	2839	1277	3831	2795	3804	4844	1873	3699	3882	618	484	1307	664	5423	4453	3516	3911	1331	1031	4691	5804	4269	4889	3737	3306	2452	1282	4097	2086	2539	2516	2985	2435	2143	3441	4114	1922	4263	364	815	2975	1350	2358	1295	4910	3690	1871	2443	2611
B3GALT1	5	0	72	27	29	50	13	53	15	373	3	21	65	10	8	20	5	15	2	6	53	18	4	1	31	10	2	39	11	8	5	4	1	385	28	0	3	7	0	28	274	20	17	50	319	94	143	5	32
B3GALT2	25	31	56	32	65	32	0	75	16	349	666	310	226	31	5	50	0	120	3	123	56	200	6	29	282	72	9	29	60	6	9	4	12	66	12	21	10	30	5	31	33	29	15	7	72	21	18	15	20
B3GALT4	2239	606	1126	1161	1150	1072	191	1199	486	2998	534	2006	357	2634	515	2308	465	444	126	1221	618	352	141	238	799	327	214	724	333	249	291	240	324	604	908	353	542	1020	7	224	46	377	744	516	587	1132	2259	407	657
B3GALT5	1	4	12	34	5	2452	453	977	1372	692	149	9	160	16	18	152	369	8	9	2	40	3417	562	389	21	27	8	53	19	29	13	8	4	58	188	118	12	55	15	166	134	213	28	54	24	8	63	13	16
B3GALT6	182	114	374	97	103	267	61	287	131	802	143	128	123	591	254	769	90	100	87	282	135	134	55	107	209	118	89	186	582	544	423	545	378	275	198	137	96	212	17	262	121	150	141	183	357	542	655	145	194
B3GAT1	23	18	24	77	18	412	71	254	155	2276	326	639	147	214	13	118	13	51	63	67	116	186	67	24	70	17	18	104	16	15	8	8	53	58	396	29	72	166	54	407	214	237	26	497	71	397	284	11	34
B3GAT2	12	16	6	31	17	92	15	74	53	1841	46	7	42	9	14	43	0	3	0	11	5	87	18	5	2	1	8	7	11	4	19	7	4	5	244	1	20	56	1	143	4	4	5	6	48	13	43	4	35
B3GAT3	4086	1684	4130	2283	3336	3848	1755	2702	3023	2186	926	2333	956	5910	913	5457	1145	1274	1871	4905	1603	1651	1119	1492	1784	1007	2286	2324	3798	3879	3506	5973	2827	2508	3479	3629	2782	5942	518	2204	2105	1198	1342	1606	6352	7148	10820	1918	1269
B3GLCT	989	398	543	289	896	3136	924	3295	2361	1257	1104	3395	2576	305	505	275	840	489	469	447	541	1292	337	482	1071	743	551	1110	412	316	398	462	278	515	634	604	625	889	143	151	319	206	267	109	311	200	221	414	598
B3GNT10	6	0	0	1	5	6	0	1	1	67	1	4	1	1	0	3	1	0	0	0	0	6	0	1	0	0	0	2	1	0	1	0	1	0	10	0	0	0	0	4	0	0	0	0	7	1	0	0	6
B3GNT2	10673	2132	3806	2095	6424	8635	3649	6198	8114	1221	1944	5953	4605	4684	3330	4535	5744	2967	3229	4237	2115	4457	1405	1360	4446	835	1207	1819	1921	1907	1532	1588	1306	2410	5201	5027	4517	8635	228	653	1500	1203	3354	1259	1655	886	1101	3905	4590
B3GNT3	15	8	206	78	1	830	120	1919	453	3513	109	99	92	1154	130	882	307	16	283	29	252	248	346	47	819	447	725	409	112	90	41	3	146	263	301	179	19	90	15	324	76	9	58	3	37	1	346	99	40
B3GNT4	31	21	65	86	31	286	65	128	76	3380	445	176	181	196	2759	220	1721	41	22	170	124	418	346	230	67	91	638	78	202	289	163	97	201	90	581	334	126	385	13	501	82	20	42	50	810	401	392	80	43
B3GNT5	3196	1702	1264	1999	3097	30179	12878	20796	27235	754	2252	5970	2295	7004	29003	5263	26542	1207	691	6676	1745	5139	5707	3569	4908	2353	3892	7582	775	797	745	1423	755	1007	2278	3151	1487	2831	314	251	639	1234	1295	950	345	223	359	3413	3340
B3GNT6	735	1125	29	377	738	56	0	9	3	2327	53	1808	70	9	17	9	3	4	3	101	552	1412	23	23	2	1	8	6	9	11	4	13	8	178	760	267	103	455	5	377	11	42	128	5	28	0	22	144	30
B3GNT7	112	93	208	162	350	5440	360	4791	750	1591	192	936	251	106	430	79	1192	665	206	201	153	1649	59	76	3190	108	266	270	448	672	485	171	428	987	316	107	84	227	19	399	71	103	172	91	96	84	266	64	191
B3GNT8	5	17	26	16	49	744	222	1328	721	2588	339	127	119	101	1910	155	1151	62	15	100	42	250	18	17	743	57	12	18	54	30	62	47	54	271	206	14	24	66	6	302	43	23	15	9	12	18	86	6	164
B3GNT9	152	96	209	63	90	294	39	860	219	1001	194	446	130	307	1285	240	590	219	34	154	486	181	114	163	585	202	59	193	445	501	383	446	687	1278	368	87	49	264	23	252	56	54	60	121	103	87	149	122	110
B3GNTL1	428	148	520	690	833	464	210	270	365	2490	112	411	218	713	121	887	196	389	142	391	212	865	443	231	315	134	243	439	179	178	189	208	215	134	1678	1166	554	1219	141	648	1291	123	147	62	1204	1967	1823	95	586
B4GALNT1	74	70	60	235	65	2352	258	2109	773	6620	5442	286	1302	230	584	540	1042	39	35	161	307	362	146	93	1433	531	556	487	185	105	177	116	62	349	1517	111	84	260	12	1113	214	24	26	18	371	434	715	209	144
B4GALNT2	0	0	14	65	5	472	24	370	144	3021	72	161	190	4	74	79	652	20	5	13	3	328	34	7	10	26	5	8	2	10	14	12	4	50	262	5	10	80	2	438	2	1	3	0	26	4	62	2	34
B4GALNT3	62	63	256	396	111	3315	234	4875	650	4548	462	798	341	1098	168	1026	1495	480	52	1731	833	1724	282	189	992	140	116	171	466	406	364	1172	433	740	2269	387	175	653	172	1525	1051	43	39	103	719	900	873	111	469
B4GALNT4	352	267	2704	1878	911	4367	566	4798	1207	7731	5324	831	2523	2746	295	4193	1366	462	85	994	1231	2128	1357	541	382	615	487	501	4728	4867	4990	5669	5546	4622	2660	2445	894	1737	828	1109	1580	1069	861	3970	12722	17670	14544	1919	672
B4GALT1	9868	3895	7859	4181	5691	19719	4917	19491	10805	1479	924	20837	2789	14796	7204	10358	8265	2620	10867	11171	4844	4915	3372	4028	19326	6661	10833	31415	10479	9542	8306	8334	8327	7478	15444	11763	9642	21223	818	2548	4102	3624	13685	7491	7010	4216	3788	6077	3898
B4GALT2	1669	604	3209	886	913	4335	912	6480	2712	3343	2083	922	578	5509	2861	5706	2793	461	1045	2326	1391	1004	1305	1576	2287	1276	905	1417	4359	3816	4487	4552	3103	2592	2079	1441	1046	2695	238	1095	814	866	967	1338	6326	8463	5766	611	821
B4GALT3	6614	3581	5791	5297	7932	6757	1530	8460	3499	4329	5227	4897	1610	9609	4920	7434	3947	2392	2151	5788	2647	3656	4067	3468	5172	2967	2956	5623	2697	2815	2304	3377	2729	2648	6344	4156	3771	8657	1199	4392	4442	2612	2309	2573	16659	11549	13288	3437	2679
B4GALT4	2592	1296	1938	2234	3369	5992	1500	5074	2876	1147	1351	5351	1325	4397	4777	3438	2086	809	1759	3887	2296	2112	1869	1182	2548	1349	1322	2605	1486	1644	1615	2855	1143	2843	1966	1505	1413	2169	344	1409	3908	725	1453	1028	3317	1942	1467	1214	2120
B4GALT5	1954	954	2080	1210	2280	8111	2384	13999	7018	1772	3868	3149	2498	2463	2685	2236	5863	919	3259	1990	1604	3611	1369	1439	10935	2639	2365	4608	4610	4026	4088	4213	3099	4057	1272	1361	702	1800	462	2601	3285	768	963	1061	1926	1872	1231	3497	5820
B4GALT6	1522	561	1205	190	551	681	319	715	683	1043	698	1703	1119	272	97	431	323	394	248	355	767	452	174	129	522	251	171	391	835	760	862	3125	751	778	1356	829	656	1117	95	265	600	346	165	333	2009	933	986	437	308
B4GALT7	866	598	1345	690	1002	1339	365	2287	1061	2462	732	2299	483	3581	1492	3537	1069	387	726	1618	1054	808	366	539	1629	858	1242	1383	1779	1508	1572	2214	891	1225	861	717	414	1162	182	949	816	539	551	783	1453	1859	2067	1094	559
B4GAT1	4225	1255	2340	2667	3349	2440	1574	1647	2678	2288	1087	3756	1381	2031	1257	2310	863	1299	1539	2918	1690	2170	1486	1332	1381	585	585	1028	4548	3653	3706	4780	2670	3133	2588	2260	1966	4542	367	1034	1417	828	964	798	7122	4243	3519	512	509
B9D1	2174	692	1545	561	1674	1732	1720	1119	2718	1346	245	233	405	1028	350	815	324	623	322	745	915	2131	1356	1374	666	412	1670	1546	507	342	504	790	457	439	347	354	248	607	635	1325	3237	1899	1269	1877	2508	2461	1763	234	370
B9D2	143	76	151	61	62	399	318	295	622	1108	206	163	217	80	171	149	101	65	107	86	57	340	131	147	90	47	127	110	137	101	100	163	111	147	109	93	45	124	14	147	94	67	94	124	186	235	173	33	60
BAALC	28	23	123	56	188	3821	826	3780	2833	741	372	211	130	25	203	46	258	87	141	37	14	980	47	8	465	13	76	22	35	12	40	16	64	114	140	85	49	79	8	141	14	32	96	6	28	25	141	18	36
BAAT	45	16	4563	317	21	76	32780	58	25593	776	27	37	24	49	7	60	1170	48	178544	76	219	99	18692	40	21	324	19800	212	17	17	66	1169	3055	24	193	55346	91	336	1413	91	140	11	27671	44	143	57	3812	4484	36
BABAM1	5100	2699	4499	3903	7702	7843	4693	8330	9650	3121	4554	9546	3144	6729	5656	7004	5800	2937	4932	6954	3692	4455	4106	5243	5254	3344	3528	6463	2333	2117	1878	2878	3165	2205	5480	4193	4119	8284	890	1325	2254	3032	2955	2648	16931	10219	9502	4118	2822
BABAM2	5044	2468	3751	2006	4517	3988	1425	5202	3577	1608	2100	4413	1751	2149	2103	1733	1988	2399	4334	2171	2978	3105	2350	1684	5357	2090	2141	5148	1988	2104	1883	2789	2462	2261	2359	2569	1778	4443	635	2179	6727	1846	1365	1230	8925	5396	2874	3050	2008
BACE1	904	401	1094	327	837	2065	779	2430	1693	1938	755	1178	446	2046	1217	2086	1502	710	2213	1810	1061	1409	764	917	2141	1134	721	1079	1151	976	1108	1806	1170	2039	1777	941	653	1412	137	1028	1085	186	426	302	3604	4055	3763	247	510
BACE2	1415	1416	2729	3079	11793	2896	2074	7159	3977	1055	1365	8930	827	5901	4880	5921	4956	5661	2071	23202	12398	2389	6296	3812	8173	3380	17577	5886	5571	5516	5362	16574	4667	8259	3908	4933	2289	5580	8010	16374	11662	2893	1518	3542	701	535	508	2897	2101
BACH1	19604	7157	21724	7601	16581	15057	5462	11253	10802	1258	6808	60020	5756	14659	31894	11355	31274	8596	22547	14813	9664	14876	15734	8382	20216	9572	29955	27491	3868	3887	3884	4715	5383	6105	7296	11189	6666	10839	5555	6774	20664	6794	11143	5204	25666	18741	12455	7215	12065
BACH2	139	151	399	121	258	1164	192	1516	635	2385	315	519	291	629	360	546	1178	127	671	644	345	511	140	151	1026	233	228	326	157	225	202	84	133	515	669	248	135	357	137	365	217	63	483	18	154	52	169	101	393
BAD	1643	1057	1799	921	1453	1856	624	2986	2218	1540	1610	1318	916	1982	702	1694	503	1191	1767	3685	1866	1715	1470	2336	1255	832	513	890	3271	2517	2930	4583	2439	2176	2004	1528	1581	3858	421	1322	1477	1221	647	1455	2649	3188	2319	1800	565
BAG1	5008	2709	5844	1087	2274	3720	1305	7018	3910	1620	2171	7769	762	4670	1306	4012	1288	1998	4745	5363	4523	3394	1765	2020	7693	4063	2240	4443	5177	6690	5135	5808	5131	7469	5233	4893	2554	7053	1627	3582	5167	4284	4705	5527	7890	6468	6669	6176	4006
BAG2	532	262	234	76	596	343	262	667	484	406	166	1148	396	1291	113	620	595	311	624	680	1336	1527	1495	2289	867	992	395	821	211	109	259	305	134	393	591	554	306	742	135	253	879	866	525	135	358	158	212	324	841
BAG3	4225	3612	5907	2368	2764	3693	1771	9548	4054	1773	1679	5165	1275	8491	13651	9679	29194	2334	4966	3532	3976	26000	6953	3153	18176	6443	3762	14664	10968	10580	10624	9874	8270	9935	4734	5363	3716	10049	1357	2781	2703	1259	2181	3008	1381	700	772	7704	934
BAG4	2069	1000	1784	1195	2311	759	888	2370	2409	1728	2825	3250	1323	2931	3626	2930	3522	1063	4835	2581	1183	1100	882	841	3623	1879	1357	2057	1408	1636	1421	1343	1197	1905	2342	2131	1479	3262	874	1092	1615	1421	2138	1575	2544	2220	1867	1334	1747
BAG5	17801	5624	8407	7323	13994	14094	5307	9879	10422	1572	3728	13174	4084	8284	5961	7316	3220	3336	5245	10799	5424	5271	3100	2291	7763	5243	5619	11153	3530	3600	3498	6617	4034	3727	8950	6923	4606	8931	536	1818	5213	5653	13338	5826	14199	6158	5943	2472	5231
BAG6	25339	7723	15669	12970	16994	27016	8851	26862	16371	10599	15903	30386	7334	20256	19239	19520	16090	7907	11904	21756	11431	12224	20280	9677	19774	6351	8898	15189	13370	11154	9913	14773	12486	12628	10754	9891	7711	19379	1563	5103	6691	8675	17528	11100	34446	31895	28831	14609	11856
BAHCC1	958	425	518	1419	620	4652	355	5695	800	13161	4419	2027	1845	577	688	1122	1361	450	335	799	1362	2109	1405	838	2588	1096	382	1085	5775	5119	5080	5790	5769	4448	9950	1276	1022	2658	356	3979	2160	383	307	1416	7742	9653	12720	859	1014
BAHD1	2435	1032	2539	960	827	2918	588	4032	1504	2511	1687	2337	755	2907	5639	3292	4595	764	888	1934	1508	2168	636	735	3083	761	410	949	2574	2855	2243	3169	3502	2775	1349	699	426	1165	81	950	532	511	536	765	3765	2652	3168	1855	576
BAIAP2	4206	2621	6204	3555	4605	1812	1131	2815	2280	6921	1997	7083	824	17737	1627	14377	2480	2371	10221	8459	4169	7095	2982	4085	5192	2509	2624	4862	10363	13664	8694	13725	10677	8667	10067	6866	4138	9736	859	4609	6707	1568	2128	2865	15224	17299	13568	1343	1811
BAIAP2L1	12012	3332	14651	4569	4616	27604	3235	16461	7529	3601	7274	18883	2846	24790	15624	23272	12341	4526	6080	17128	6427	6967	9732	4525	7800	5597	11478	16559	11356	12200	8860	14979	12608	12562	12201	8509	5848	11351	2238	9033	17786	4761	7634	8303	36540	31220	22253	11251	3913
BAIAP2L2	60	18	94	28	16	122	5	48	36	1283	54	48	31	25	56	59	82	13	38	31	21	121	34	32	11	8	30	34	43	34	20	52	69	75	357	13	29	68	34	573	807	6	48	49	272	180	390	17	52
BAIAP3	1107	989	2598	860	252	4408	563	4311	1161	10860	1496	3156	819	4497	2379	4105	3259	519	451	675	1011	3550	1146	674	2497	2102	1958	4147	7219	7532	3312	3982	8195	7221	1998	558	270	933	34	1969	403	312	1470	1803	4016	5112	4302	974	520
BAK1	184	64	183	42	192	255	87	433	280	1751	392	427	146	765	1265	744	777	95	100	753	241	207	218	249	364	179	102	285	291	264	250	238	158	213	446	188	142	489	26	175	85	151	232	254	516	677	576	1461	233
BAMBI	2592	665	2194	378	1728	3362	911	5903	3117	1321	416	676	166	4161	115	4516	694	1780	1239	3657	2923	1232	205	288	3622	3463	2192	3054	4982	4503	4503	6501	5897	3155	953	978	474	1265	411	404	1617	227	214	434	3089	723	1165	252	349
BANF1	1824	1364	1040	1088	2167	1938	3020	3229	5637	340	1778	1820	1751	2307	1393	2257	1189	1334	2173	1875	1819	2659	2696	3139	1696	1583	1523	1611	1555	1500	1657	2624	1300	1177	2366	2466	2825	4407	475	1359	2605	1366	879	718	4340	2989	2381	1500	941
BANF2	0	1	0	0	0	12	0	9	0	431	20	0	13	0	2	4	0	3	0	3	2	10	2	0	0	0	1	0	0	1	0	0	0	0	100	0	7	12	0	23	0	0	0	0	5	2	0	0	6
BANK1	30105	16261	6117	43	2061	384	16	258	31	791	115	1046	145	3081	189	3252	82	985	3	1676	1754	2542	365	3330	1845	1086	696	1654	227	564	539	573	102	82	2938	951	3250	6436	172	638	2338	212	24	17	1191	1035	812	464	1204
BANP	1786	649	2046	1558	3518	1819	1982	1886	2482	1378	1545	2420	1707	3908	2628	4425	3213	1009	2595	1871	909	3963	3761	3006	1387	1073	1761	2343	1114	1270	1003	1717	1545	1189	1951	3108	2133	3489	505	743	1805	923	682	585	3079	2415	1984	1088	1320
BAP1	3495	1949	4550	1667	1660	5712	1289	5008	2823	6017	2510	2843	1126	4984	3065	6458	2903	966	1632	4709	2701	3881	1293	1817	5381	2406	1441	5247	3349	3042	2802	4187	3314	2893	2233	1588	825	2437	373	2603	2446	1380	2044	2791	7680	10483	9095	1456	2919
BARD1	11914	5052	2591	2480	7136	13976	7463	7611	15757	1301	15992	4244	10655	5502	2786	2886	2490	1697	607	2877	2273	5067	9121	5136	2849	3475	3351	2545	1060	1121	1149	1710	1054	1180	2811	2272	2304	3662	1328	927	3779	8608	2429	1577	4184	3322	2904	1465	6673
BARHL1	24	5	3	41	4	172	0	40	9	3139	164	2	273	0	7	31	0	0	0	0	6	44	10	0	1	4	8	0	2	0	9	1	0	25	381	2	17	86	0	446	4	0	2	0	17	2	25	0	32
BARHL2	2	1	14	6	0	60	3	52	12	1390	37	13	30	0	10	35	3	1	0	0	4	17	8	0	0	1	0	0	0	2	3	2	1	3	155	0	6	28	0	122	2	0	0	0	14	2	31	0	20
BARX1	15	60	43	40	0	377	26	484	67	1498	194	9	66	20	157	40	310	0	0	5	2	40	58	41	5	22	23	5	36	56	38	12	8	20	203	13	3	39	7	376	8	10	8	98	86	124	52	5	63
BARX2	125	24	56	292	145	344	195	697	561	1701	106	32	169	88	415	90	116	101	11	51	547	121	109	166	513	1120	771	630	182	128	163	109	40	140	388	71	134	238	12	200	8	85	22	34	20	30	38	177	114
BASP1	1377	3518	694	27	136	502	72	2695	352	518	2999	2195	248	206	3785	209	3283	490	159	1402	2733	2959	517	1601	6177	2253	409	4081	3878	3173	4005	5264	2106	2904	128	182	62	235	266	3218	1235	60	16	37	136	225	251	3413	807
BATF	39	89	107	17	94	41	8	59	16	784	19	50	22	135	99	166	209	30	67	106	14	82	21	216	290	223	69	155	49	48	28	18	24	40	198	22	15	121	3	82	11	33	12	7	82	41	117	24	72
BATF2	17	8	46	19	139	176	50	88	94	1317	34	120	146	5	15	75	22	63	64	24	19	134	23	6	134	19	8	18	42	280	25	12	66	64	245	58	12	38	7	195	11	13	13	6	21	14	30	112	18
BATF3	100	47	64	108	162	99	24	152	72	355	31	131	49	61	24	66	96	49	30	118	40	197	71	48	331	62	99	377	70	74	48	20	106	66	124	9	10	39	30	66	31	281	17	52	17	11	11	40	38
BAX	1167	1163	2505	539	1003	1552	1166	5657	4162	3383	2451	2934	1123	3370	2865	3093	2941	1265	1997	2223	1933	2408	1682	1481	5645	2487	2101	4199	1534	1311	1359	916	1754	1920	1513	1633	731	2366	471	1195	1194	935	1018	1403	3921	2885	2834	1072	1381
BAZ1A	19804	5973	13109	9546	20620	15273	7315	13034	13847	1962	4664	21195	8147	13652	13023	11932	11148	5634	6797	7919	6531	14415	12043	10275	23145	8314	11185	14318	11046	13756	9963	15297	14577	12811	16037	12344	10317	19454	3178	6799	21464	7632	16056	8740	17057	14203	9374	5716	24858
BAZ1B	28230	7976	22404	4263	10220	35708	5592	38879	13862	3703	15252	17546	8032	31235	15100	24466	19568	3798	9162	12583	12463	13077	11691	8428	24921	12879	5424	20048	18341	18805	22116	22878	20996	20305	11853	8508	5551	14137	2901	10565	26671	5522	7549	8516	65444	41015	32976	19063	12970
BAZ2A	19300	6797	21107	16216	16497	39731	6802	32820	12521	9522	16616	14733	5691	22419	29396	25962	29202	8741	9193	27531	13191	25856	16527	10483	33421	14985	17778	33898	16872	17174	17900	21431	21109	17067	20007	14573	10284	23598	1818	10676	21381	9278	12134	11706	59726	65259	60745	12330	18019
BAZ2B	13996	5465	17385	3005	7364	17454	2870	15363	7018	1767	7073	11818	3216	16275	9725	9166	7717	3421	11373	8407	11923	13516	5770	4583	19586	7722	4065	11749	4128	4859	5465	5561	10729	11941	5372	4041	1745	4055	2462	5789	24836	4892	9525	6730	25850	24960	23184	3807	16405
BBC3	117	139	514	24	16	332	41	328	116	1073	164	80	178	211	126	256	152	48	61	62	26	107	80	53	166	69	136	75	367	347	326	223	480	432	126	29	12	60	14	82	34	8	17	50	383	343	408	36	47
BBIP1	2330	1763	1408	696	2203	957	427	876	1106	77	334	1150	657	534	122	391	149	867	816	1967	1139	1879	1001	853	773	488	734	1078	385	402	372	434	525	440	430	542	577	1081	90	480	2001	929	494	262	1170	526	107	410	500
BBOF1	2409	821	1713	261	339	675	135	579	396	755	92	1385	217	677	612	616	731	242	141	413	929	1933	764	883	1798	868	492	1988	321	276	287	697	495	535	673	302	237	480	36	579	1012	526	646	691	2220	1455	995	125	625
BBOX1	24	13	0	46	6	483	880	658	1163	388	7	107	57	9	48	31	8	30	10163	27	197	149	27	3	147	187	40	298	4	2	0	3	8	9	82	77	21	84	0	10	6	61	11	1	9	1	0	51	7
BBS1	3252	1175	3077	622	1015	2745	604	4384	1476	6443	2352	2988	1020	2997	796	2766	1146	858	717	3281	2473	2095	1248	1135	3423	1770	934	3592	4322	4056	3346	4828	4744	4000	2963	1682	976	2580	367	2085	3219	1109	990	1531	7476	6232	4329	1411	1462
BBS10	12210	3742	3488	2728	7887	3277	2306	2557	5757	590	2003	6743	3186	3495	2298	2233	2320	1713	5703	4811	4241	4833	8469	9464	5180	3206	3670	7599	1685	1971	1749	2670	1961	2400	1957	2036	1607	2401	1991	3461	11385	3640	2163	2106	7905	3798	1717	2622	2053
BBS12	10698	2860	2219	609	2224	1681	934	1202	1945	440	252	2094	1220	938	229	735	574	831	596	1104	1598	2209	857	1032	1956	1106	1640	2453	1845	1576	919	1272	683	1301	1163	977	1386	1859	172	334	1082	3504	2668	1490	3038	1486	1295	321	1697
BBS2	10648	5745	6966	2726	6900	4693	1978	4823	4243	1005	1899	5278	1846	2361	1701	1762	3470	2308	2322	6640	4919	5560	5931	4798	4647	4045	4277	5920	2251	1984	2170	1924	2107	2956	3182	3462	2100	4269	581	1522	5035	2515	2311	2960	18457	9228	5588	3193	2084
BBS4	7407	2076	2581	1342	4242	734	1023	939	1649	1800	782	1938	1019	1551	1389	1156	1679	3447	2195	1345	2685	3737	2394	2753	2004	1374	1727	2974	470	404	422	624	475	731	3179	1554	1670	3922	823	1155	3416	1179	958	756	3158	1654	868	506	659
BBS5	4897	1222	2818	939	2123	995	437	441	802	388	255	1175	835	1609	306	940	353	533	820	960	1125	2561	1513	1263	941	606	1251	1654	485	454	466	592	439	651	750	760	508	859	167	313	2435	1460	1954	1120	1709	1036	774	649	874
BBS7	4099	1317	1815	1733	5089	4047	1465	3338	4007	948	1360	2693	1309	1810	908	1329	899	1306	974	2172	2310	2751	1356	1191	2510	1729	1448	3290	876	825	860	1537	1054	1404	2347	1582	2249	3293	764	916	4181	1407	1800	1388	4512	2645	1267	923	1944
BBS9	4324	1897	3665	910	2682	2345	1245	3161	2785	1165	2089	5183	2000	4353	1285	3766	1606	1045	1703	2689	2407	4721	3379	3000	4107	2376	1555	3949	1696	1753	1635	1856	3546	3841	2422	1454	1178	2227	980	1496	6447	1091	912	711	6168	2984	1707	910	2769
BBX	15893	11483	13009	4341	7482	15322	3308	14542	6902	2104	6144	11716	5381	17025	9668	15306	12765	3152	4215	11630	8378	8973	7392	7658	17657	10400	7370	27021	9812	9406	9493	11035	8956	10326	7265	5875	5328	7880	2286	8513	26715	7376	6750	7214	26483	21718	16545	6838	7917
BCAM	21316	2534	18697	7456	10007	3325	1120	8971	2911	7600	15799	27017	2362	16959	12811	13661	12128	8016	4885	14575	26539	9573	3517	5845	22635	11195	6694	11970	17367	17170	14843	18874	7376	15113	4131	2309	2720	6579	805	6779	5882	7325	8717	9815	74709	86331	67602	2253	6758
BCAN	4	23	6	198	6	498	2	253	24	9117	266	50	334	7	71	178	17	20	1	15	72	204	33	5	10	27	12	15	11	1	9	0	6	4	1039	9	42	164	3	989	14	3	7	2	81	16	108	6	74
BCAP29	26038	4191	6407	4665	11150	1616	1290	2119	2128	689	666	12447	1778	8091	2592	4944	2998	3513	6960	6897	6652	6373	5355	9391	8949	5707	5251	11256	1269	1282	1419	1174	1102	2306	7970	5874	6472	9936	2311	4874	12187	6878	8962	3174	4862	4291	2981	4323	5693
BCAP31	12851	7980	4876	13237	16973	6207	5989	7337	10165	1161	2370	9950	2123	8257	10941	5754	5993	3488	8523	8234	4160	8877	10412	8440	7921	5442	9747	10704	7316	6812	7548	8254	4888	5775	6982	8004	6473	13869	2917	9675	16660	4114	5217	3940	7266	4078	3911	6054	1783
BCAR1	2937	1193	3132	678	1100	2623	755	3562	2534	2727	1138	2155	865	3234	5968	4204	6699	458	6324	2106	1399	2499	1848	1337	4601	1641	4181	4277	3810	3348	2916	3072	3402	4425	3507	3732	1273	3617	237	1153	930	529	1283	1259	3460	4188	7422	3140	1050
BCAR3	882	578	537	265	2021	830	596	1608	1008	3685	412	2799	787	1189	4553	907	7309	746	5011	4059	763	2488	861	1220	3091	937	657	790	647	891	772	462	628	1408	991	838	384	962	285	567	848	395	667	227	1353	931	863	349	419
BCAS1	748	924	981	160	158	240	0	79	7	3219	53	11221	189	8554	159	7612	45	1240	31	1962	2543	1633	140	85	739	419	79	823	310	163	296	549	102	2904	1549	1065	171	788	49	623	1400	86	37	52	100	84	77	184	132
BCAS2	3633	2356	2322	422	2741	1468	1347	2173	2814	604	1561	2671	2089	1230	779	831	976	779	2181	2310	1942	3795	4451	4822	2587	1982	1749	3344	1469	1425	1287	1385	1207	1523	2969	2522	3484	4850	805	1041	4111	2158	1372	1266	2267	786	274	1364	899
BCAS3	4766	1959	3081	3076	5856	5070	2999	5346	5320	3700	5239	7718	3426	3765	2903	2860	3305	1987	4874	2824	3506	6498	6052	3791	5591	1961	3101	5445	2657	2561	2386	2246	4010	3898	10121	6605	6874	12869	2298	4476	15659	1537	2832	1972	8526	4847	3089	1610	2569
BCAS4	178	90	224	337	322	392	185	379	631	2206	381	899	162	1073	1376	925	2130	488	114	2309	422	725	842	795	321	314	458	554	451	348	513	840	143	227	869	659	669	1474	272	770	1349	71	42	200	1587	942	1081	570	161
BCAT1	269	487	714	181	855	993	273	1440	657	935	117	1605	802	422	515	667	1828	1069	368	868	280	3838	522	245	4393	315	532	644	279	110	327	94	281	622	591	1065	369	751	66	213	438	300	291	123	392	224	375	210	417
BCAT2	7382	3434	7950	2424	3253	3827	1840	4439	5554	5137	2767	9258	1364	8079	2823	8326	1703	3587	849	5229	3382	3493	4034	3569	3910	2461	2548	5664	4923	6529	4173	4088	7327	4146	3932	2994	2593	6971	284	940	882	1957	2938	3791	6955	8023	5937	3509	1335
BCCIP	14699	4822	5028	2499	9634	4945	4174	5809	9067	399	1100	5355	1733	3663	2142	2506	1932	2597	3848	3253	4956	5325	4371	4220	7835	5228	6356	10802	2407	2237	3117	3242	2322	2496	9038	6616	8160	10372	1387	4266	12370	4134	2128	2068	5079	1734	1218	2905	1652
BCDIN3D	2387	1041	1528	4932	5022	1197	1530	844	2731	1100	533	1984	1393	2736	535	2069	256	976	1395	2345	1305	2996	2018	3285	1132	1077	2144	2553	666	604	710	984	578	580	2041	2342	1403	3027	790	1449	3900	1339	1170	877	3787	3334	2190	279	648
BCHE	10489	644	16271	273	1277	104	2057	206	751	751	928	1204	470	1345	32	179	115	1453	32626	488	2285	877	623	141	1128	879	717	893	101	175	132	60	724	171	660	4422	2455	5128	205	665	4498	95	901	102	511	260	148	488	125
BCKDHA	9647	4979	9250	2367	4462	7577	6342	11714	12731	4589	3777	5617	1781	6859	5464	4442	5709	3814	22299	4617	3277	2215	3302	1843	5157	3876	6152	6078	2954	2846	2331	2524	2436	2448	2447	5473	1879	4655	1145	3580	3715	3476	5326	3660	15579	10233	5279	3178	1600
BCKDHB	13718	3544	5271	2717	5918	6356	4637	2602	5117	638	997	5707	1798	3326	1394	1634	1120	1903	23527	3504	3257	3546	3295	2163	2090	1840	4718	5325	1726	1550	1519	2070	2113	1409	2866	4297	2407	4120	418	439	2100	4092	3443	2140	5100	2935	1523	5378	3011
BCKDK	3448	1350	6266	1552	2334	3819	1711	5543	3862	4427	2896	6832	2049	8915	4254	7774	3322	1469	9113	4082	2924	2115	1710	1341	5187	2909	3878	4258	4041	2811	3158	3507	4453	3180	3845	3686	1969	4468	489	2584	2848	745	1629	1396	12625	9149	9525	3043	1894
BCL10	4895	1215	2178	563	2489	1506	532	1523	1031	239	762	3290	1177	1821	1186	1028	1975	848	2254	2143	810	1667	1839	1391	2951	1660	6622	2654	1677	1840	1595	1467	1568	1898	1495	1130	952	1364	325	875	1766	1546	1718	817	2574	1130	726	776	1011
BCL11A	70	94	59	122	407	353	120	292	70	4299	96	297	446	60	5877	237	3025	70	135	448	48	497	897	430	431	112	54	124	66	17	17	2	26	88	712	183	164	687	436	846	1698	68	33	18	154	688	171	107	2819
BCL11B	143	62	52	428	4107	791	2419	385	2614	3439	124	427	200	68	1011	67	158	1819	241	1762	42	828	87	138	743	62	157	216	217	59	129	33	75	129	640	557	282	865	61	480	38	533	78	51	67	59	326	12	329
BCL2	391	184	561	273	1228	3837	526	2562	1517	1836	420	573	1675	1278	258	1244	239	148	167	874	580	725	95	146	578	518	141	328	169	90	209	173	119	326	390	334	109	384	19	209	108	98	130	124	2679	748	1881	90	463
BCL2A1	196	456	992	239	4935	1160	827	574	1245	479	115	7341	4767	578	464	7995	416	3037	1303	1019	139	19432	3944	476	7999	357	3561	963	132	30	77	42	76	111	1284	5367	1748	3523	286	56	322	782	357	219	176	85	112	82	4348
BCL2L1	9243	4172	14078	4652	7508	7153	2966	7671	6779	2121	6192	13813	1936	25676	7644	21304	8547	4075	10078	10043	5280	6335	4058	4584	13708	3610	4472	6591	8529	6619	7696	6121	7597	7102	5164	4772	3000	7166	657	1585	2199	4631	6620	8244	16159	20008	19962	10591	13158
BCL2L10	60	21	67	48	72	9	82	9	126	323	9	67	15	36	107	44	42	14	380	5	3	28	89	57	64	169	249	73	2	4	3	1	7	4	178	129	72	169	6	94	98	103	65	36	6	37	10	12	34
BCL2L11	1466	585	1849	401	2377	2895	642	2886	1673	873	754	2362	525	1356	1937	1288	1942	499	821	870	747	956	417	171	975	435	520	908	517	631	472	584	747	902	933	898	460	1107	144	460	1161	373	605	688	2482	1768	1014	498	1185
BCL2L12	724	424	752	481	561	474	373	547	1328	2893	368	1026	570	1533	1284	1547	995	294	507	790	432	660	1152	829	569	333	447	685	1074	1206	747	528	873	657	625	706	374	1091	131	351	323	211	357	138	133	186	136	256	639
BCL2L13	5507	2079	3818	1052	2050	2724	1718	4556	4183	748	921	2913	693	4612	4886	3977	5588	1234	6352	3973	2281	2908	2427	2455	7228	3599	3279	6860	2522	2673	2984	2891	2910	3003	3292	2595	2401	4639	1407	3243	5039	3410	3092	2354	4211	3817	3422	2728	2645
BCL2L14	100	16	27	49	54	55	1	39	15	675	5	1015	47	2	23	57	26	162	65	513	202	198	20	17	132	52	75	301	70	234	83	73	52	45	386	51	130	173	152	333	551	49	220	156	24	2	45	85	30
BCL2L15	32	11	40	20	22	63	10	39	18	292	15	98	28	11	2	64	11	22	7	39	18	100	7	15	104	96	16	48	6	2	6	10	10	8	92	76	21	103	6	22	44	21	254	26	57	40	88	18	872
BCL2L2	1264	506	999	393	476	1381	235	1515	555	983	331	1784	199	1374	1490	1778	1384	453	310	762	1433	1519	286	299	1405	708	730	1732	1730	1968	1807	2057	2538	1597	1151	795	375	978	93	546	614	238	387	592	2173	1520	1686	545	670
BCL3	700	342	1149	684	724	674	297	2339	1188	3628	606	1461	1011	663	2478	1119	2228	341	4180	967	573	1131	563	220	6471	1439	2137	3545	1686	1624	1288	1374	1819	2767	1057	1695	333	931	312	1409	617	456	756	1480	1202	1044	1778	634	477
BCL6	7399	3524	9529	3223	8523	27535	8674	24697	13516	5038	5926	12914	3765	6069	12498	6450	14260	6118	13211	6797	3671	18196	6542	2889	27805	7620	16418	34752	3862	4901	4386	5881	6262	8080	5562	6352	5058	8434	1562	6717	15474	2411	3435	3046	17036	8420	8334	2795	9329
BCL6B	309	274	623	224	207	300	164	888	388	1624	665	632	414	97	131	191	300	96	310	197	156	858	143	41	2761	72	97	236	766	398	837	533	580	1878	312	111	84	355	10	360	30	77	162	249	236	234	213	259	155
BCL7A	894	387	918	401	360	709	287	889	929	1094	739	301	371	278	1157	235	1209	319	487	621	459	639	616	358	545	403	597	239	644	774	553	1028	822	473	493	390	260	501	148	743	1064	127	234	452	1713	1165	1474	551	211
BCL7B	977	487	1462	214	502	1493	516	2372	1230	747	888	1205	525	4377	841	3592	1077	430	1025	1881	600	935	1033	1057	1557	858	504	1250	1098	1069	915	1214	792	917	1105	924	928	1699	274	533	436	375	282	543	2254	3102	2671	846	493
BCL7C	1256	542	1256	412	1049	1573	1169	1762	2154	2247	951	2238	1009	3767	3659	3430	2108	674	1058	1320	838	907	1184	1352	1378	1133	662	1536	1787	1800	1819	1600	1324	1148	1355	966	750	1540	408	920	1042	347	330	604	3800	4679	5427	1128	899
BCL9	5033	2422	6366	10077	9089	11188	1633	15307	3932	12273	11011	6934	4422	12203	2861	9331	3715	3458	1817	3485	9223	4123	2721	2334	10657	5449	3110	9486	13389	13517	9156	16351	14754	15038	6604	3586	2689	5960	1701	8621	9679	6061	3260	7701	22712	20527	19787	6533	2586
BCL9L	6291	2629	6600	6103	4020	3505	601	5802	2629	5118	756	3184	786	11701	8617	13557	8562	1516	2965	8158	3597	4902	1986	2027	13141	6013	3177	7459	11208	10867	9608	13139	15346	12376	7580	6230	1994	5331	395	4131	2644	2016	1324	4013	11008	14955	19235	5508	2693
BCLAF1	13287	4849	8419	3716	13888	10517	5304	14811	9274	599	4457	14235	3722	5987	4048	4189	5504	2785	8140	7226	7192	8944	4005	4080	16581	6848	3757	15090	5818	6160	6275	8854	7641	7256	8142	6751	3615	8271	1105	4227	14955	7053	6181	5518	18350	11200	8504	5261	6258
BCLAF3	4794	1272	2919	503	1510	5325	716	4733	1928	624	2606	8662	1491	3408	3062	2285	2428	728	1296	4259	2878	2984	1908	1793	4715	3992	1431	4250	1702	2050	1839	4409	2647	3048	3050	1562	1046	2068	921	3010	10673	2263	10305	10272	7959	7407	5759	2065	4710
BCO1	8	5	23	22	1	69	56	60	72	1129	25	45	69	12	18	42	30	15	515	27	20	137	10	6	92	21	56	104	1	6	4	7	5	45	246	162	30	73	264	688	655	42	55	28	769	546	374	15	1492
BCO2	112	113	1063	90	185	186	1855	205	1737	768	45	240	62	218	220	215	372	119	6563	141	161	1649	1084	98	206	140	616	210	77	73	97	109	767	192	490	825	173	302	80	194	624	108	937	80	927	397	360	134	256
BCOR	21186	7381	10883	15041	14734	30966	7417	29021	12789	4118	16544	35914	5661	28491	13223	29710	7260	4975	15981	18071	13544	12575	12394	9647	19597	9196	9401	21200	18145	20798	15739	25297	20291	16041	19158	12508	7554	19957	2041	9929	21420	11548	9912	13227	145224	82532	97125	7178	6114
BCORL1	1499	947	1459	2461	1569	4016	713	8251	2422	6287	5998	11660	1170	5401	5676	5328	8280	745	951	2378	2309	3112	2956	1470	5312	2707	796	2457	6739	8741	6833	7896	7078	5719	1908	1403	841	2118	705	4301	4599	437	393	1633	2060	1658	1846	3060	2261
BCR	3872	1879	4405	1696	1776	9392	1453	13232	3818	3519	1481	3716	1153	3219	10304	2498	7693	1096	2789	5918	2195	4421	1434	1015	8609	2387	1539	3473	4806	5200	5360	6897	5603	5650	3587	2393	1539	3741	324	2181	2481	1848	2599	3465	5621	9847	10811	1884	2803
BCS1L	3876	1417	2735	1703	2681	1821	1882	2297	4215	2621	1549	2873	982	5094	2337	4318	2102	1700	3333	3477	2092	2724	3080	3749	2097	1629	1962	3153	1761	1425	1349	1661	1515	1403	2243	2284	1843	4510	853	1580	3258	1583	2510	1328	5481	4816	4299	2384	2718
BDH1	9366	3002	5373	1293	2216	3753	4887	4522	6380	3232	760	5207	446	6294	578	6069	903	1714	20220	4322	2257	2570	8425	8427	1749	1852	1804	3466	1422	1473	1095	1398	1542	698	4497	5736	3529	7202	445	1073	1275	1037	2808	2272	2332	1705	1924	4917	695
BDH2	882	964	1015	225	1283	617	1092	741	2158	467	285	489	516	357	435	385	473	465	4240	1374	499	988	440	487	1501	659	608	1156	147	106	205	138	234	810	246	510	248	560	140	391	1083	161	287	82	110	36	74	281	226
BDKRB1	27	36	28	56	15	284	14	360	111	1925	37	28	101	13	213	122	173	15	0	1	3	62	11	4	43	42	15	17	16	13	11	19	5	37	495	47	51	129	4	189	35	19	33	25	25	2	63	43	31
BDKRB2	113	103	221	280	26	1806	429	2952	839	2923	110	179	186	151	347	324	288	37	13	61	98	482	57	20	236	254	184	160	132	118	130	82	98	283	566	295	51	198	13	265	82	32	241	69	94	78	84	82	62
BDNF	10	39	276	185	26	156	0	65	36	2202	49	190	63	77	82	150	94	103	2	9	82	238	27	42	172	36	12	2	9	2	3	7	5	9	420	53	33	32	5	115	13	1	5	9	23	0	54	87	60
BDP1	17107	6545	13832	4563	7159	24564	3800	18100	8315	1686	7424	9496	4511	7286	5417	5692	7500	2384	6920	4476	7961	8921	4368	3749	26488	12143	8453	44023	10511	12345	14598	11473	15061	16419	6600	5418	2789	5224	2258	5963	29515	5183	7254	3976	59972	46608	38732	6361	11802
BEAN1	4	1	28	82	10	198	15	234	26	1351	52	51	91	3	85	64	174	6	3	29	10	105	23	5	40	13	7	11	119	85	90	111	17	70	319	2	15	72	1	151	2	10	18	32	48	60	103	7	36
BECN1	6339	2773	5481	1613	3944	4412	1522	9084	3836	2407	2648	7027	934	4188	3281	3869	2663	1601	3352	5244	5174	2620	1808	1878	9680	5168	1948	9790	2364	2304	2557	4096	2582	3173	3255	2198	1515	3412	583	2215	3394	2321	3724	3261	6159	4244	3663	2862	2076
BECN2	0	0	0	1	0	4	0	1	0	6	0	0	0	0	0	0	0	0	0	0	0	0	0	0	0	0	0	0	0	0	0	0	0	0	0	0	0	2	0	2	0	0	0	0	0	0	0	0	0
BEGAIN	38	40	19	98	50	2253	276	2072	573	3058	365	24	160	28	50	78	54	59	12	45	94	55	19	14	88	38	14	45	136	60	73	142	35	156	507	35	38	145	2	378	47	8	10	52	39	29	61	5	66
BEND2	1	3	7	17	2	72	4	17	4	764	13	40	31	4	7	17	0	1	10	8	3	49	4	0	47	9	8	0	16	7	5	3	7	5	176	0	9	13	0	143	1	0	2	5	14	0	0	0	28
BEND3	1339	367	850	295	433	2768	605	1625	1104	2062	498	941	513	622	1150	1363	927	560	99	760	1134	990	321	530	462	230	137	266	890	1182	959	2822	1338	740	2174	1627	889	2273	59	536	694	1108	448	648	1712	2588	2864	338	521
BEND4	3005	73	1727	95	84	120	14	41	65	1026	710	246	95	199	8	210	9	1447	69	3546	4695	830	134	75	511	66	58	1222	86	73	286	1136	837	203	3048	202	992	2709	148	2405	5624	1464	3128	1819	846	1025	1236	29	99
BEND5	90	95	285	62	188	2814	695	2537	2010	1107	1236	114	545	104	487	95	147	33	27	105	92	480	38	48	192	211	167	143	70	51	64	87	155	278	97	65	33	79	252	188	314	119	13	186	726	517	385	19	88
BEND6	12	27	9	33	62	31	26	128	77	250	11	21	105	33	44	48	40	18	0	22	102	88	30	35	39	59	23	37	38	10	23	17	5	90	91	14	16	37	6	22	63	23	3	6	10	24	0	11	36
BEND7	227	98	297	26	240	606	303	1037	920	1293	473	2241	296	207	66	297	180	103	940	187	484	1041	280	96	1767	784	775	1278	1264	1332	1084	2027	1110	1178	845	261	794	692	33	455	678	397	143	264	121	58	164	254	103
BEST1	338	407	487	304	592	1545	188	1690	640	5367	569	475	481	258	130	695	324	316	240	2189	203	1240	1601	853	1736	280	76	398	847	542	711	860	1229	863	1095	239	160	356	25	568	115	101	167	49	201	143	367	214	525
BEST2	32	0	10	126	22	285	1	345	31	3863	167	13	141	2	42	123	50	2	0	5	3	97	32	3	3	8	9	5	446	146	48	10	7	1723	472	0	22	99	4	489	5	0	6	11	35	3	39	7	54
BEST3	213	76	148	79	6	1952	1271	1427	2061	1783	2594	140	813	471	21	482	9	9	5	15	15	104	45	54	44	40	65	82	43	63	31	26	38	121	186	14	45	87	13	172	124	13	92	60	629	387	324	65	65
BEST4	16	7	16	91	8	274	4	49	19	2531	101	10	101	95	61	130	125	13	17	12	9	141	18	6	36	35	33	156	139	135	63	89	132	177	459	126	38	125	1	270	11	4	12	13	22	2	53	3	36
BET1	7735	2943	3872	1754	7376	1657	1692	1580	2932	245	622	4856	1997	6007	1871	3121	1821	1945	5452	3828	2790	3679	3980	5069	2534	1879	3041	4751	663	557	610	987	740	842	3394	2878	3185	3666	830	1073	4949	3035	2717	1678	4244	2140	1186	2091	2175
BET1L	2013	1010	2137	1370	1760	1667	509	807	840	1183	550	1362	439	3314	1011	3175	801	812	1308	2479	999	1299	900	961	1230	622	1438	2217	711	671	834	917	893	648	1802	2018	1186	2843	215	325	600	927	897	899	3173	3990	4796	350	387
BEX1	8	16	4	9	23	10577	11671	15137	37212	252	6061	199	866	12	17	45	3	62	87	9	112	140	13	0	150	221	20	35	10	1	2	3	21	47	62	145	38	79	5	33	38	3	40	0	1	0	30	15	198
BEX2	562	2190	455	1105	1864	5873	5768	7371	16294	334	2405	805	1351	240	1297	206	1003	209	71	2904	430	1096	2736	1834	511	589	150	361	128	166	144	197	111	112	332	202	242	470	319	910	2013	959	440	1632	210	90	74	466	114
BEX3	3021	8518	1856	2485	7998	6518	4909	19637	13717	184	5150	10305	2461	2435	9765	2422	6572	2503	1790	5469	5061	8778	6397	6278	8027	5898	2204	4806	1987	1830	2106	2250	1282	4846	4279	3087	4323	9478	435	1844	4780	1792	584	1692	2326	685	789	6070	656
BEX4	2204	1782	919	1485	3392	1837	920	4665	3942	163	1294	3263	617	268	2474	195	1046	454	240	2546	3067	1297	955	551	1821	1293	493	1496	367	455	484	1112	404	692	600	459	406	915	154	852	1349	1150	811	1476	42	18	50	173	197
BEX5	127	404	266	400	1874	66	1159	166	2994	259	98	142	46	48	263	78	118	54	129	319	58	1619	846	1083	999	483	205	1480	18	10	28	33	8	155	1237	902	1375	2018	9	40	54	53	11	27	2	0	26	599	155
BFAR	2904	1298	2553	2411	4442	5255	3226	6645	6841	1171	3130	6874	3639	5203	4448	3390	4908	2156	5248	5307	2209	4236	4550	3575	6158	3070	6090	4821	2123	1832	2420	3279	2089	2564	3750	2973	3499	6068	1576	3311	6319	2602	4946	3616	7812	4890	2897	3225	1809
BFSP1	224	207	133	123	35	462	238	541	587	2777	239	576	142	141	675	128	1064	75	13	134	196	238	129	84	274	226	97	126	104	55	103	67	125	170	833	264	65	280	13	225	137	47	139	75	129	169	244	195	107
BFSP2	1	0	0	73	59	230	37	70	75	2087	37	8	69	0	23	65	3	4	0	17	0	60	17	4	0	4	2	0	3	2	2	2	2	1	308	0	18	45	0	153	2	4	0	0	27	10	46	0	30
BGLAP	177	163	237	171	157	1769	411	1663	1238	3054	712	439	433	368	459	523	414	265	306	989	312	759	1148	1434	143	152	133	327	272	278	244	273	293	261	642	287	186	501	348	671	629	128	140	292	855	1129	937	238	389
BGN	8740	7691	15940	3183	4500	13234	3519	35528	9166	1377	5208	5653	3806	7882	6202	9627	31562	1995	3967	11147	7208	5336	2490	12807	32564	4924	2785	9179	16122	9734	12809	5484	19765	40246	6255	4965	1344	4208	353	1171	2408	1660	3373	2412	3552	1988	4127	7993	2484
BHLHA15	91	20	1041	282	485	409	32	449	81	714	28	552	38	6574	8	7302	8	177	36	103	430	81	195	277	558	622	974	1973	1666	1996	1544	1311	2613	1377	1898	1184	817	1529	35	328	123	501	771	1480	68	83	93	851	259
BHLHA9	1	0	5	6	0	40	0	6	2	151	6	0	2	0	3	7	0	0	6	1	1	25	2	0	0	0	0	0	9	3	3	5	5	5	52	0	1	12	0	69	0	0	0	0	2	0	16	0	0
BHLHB9	2835	1754	1304	1415	1638	554	307	642	997	539	503	3356	365	1225	1124	707	1336	321	659	1079	1059	937	1301	952	760	788	535	1420	232	238	269	438	339	438	736	445	279	631	302	432	1346	473	490	543	1220	837	497	915	440
BHLHE22	14	40	47	55	65	61	12	67	22	641	14	25	33	19	7	59	26	25	15	48	47	89	17	8	83	22	2	21	13	9	18	6	12	19	123	22	4	4	2	281	10	3	9	1	4	5	142	10	9
BHLHE23	8	0	8	18	0	68	1	5	6	840	58	0	29	0	6	15	0	1	0	0	0	8	13	0	0	0	0	0	0	0	0	0	0	2	65	12	4	8	0	105	1	0	1	0	3	0	6	0	5
BHLHE40	5027	11184	21372	3501	4423	42436	12464	64373	24130	2874	41262	22667	7952	27688	42077	24482	30328	4095	102950	4453	4012	8578	23672	3960	31984	21835	63314	15046	3289	3532	2299	2493	20716	10812	35514	32830	9987	22653	8069	4791	3926	5080	7280	19958	29416	19785	14666	33516	2822
BHLHE41	371	708	1136	104	480	534	34	1016	104	1089	422	535	321	506	690	414	736	598	250	2995	1685	555	63	57	2356	3621	1091	1615	474	319	720	1595	1810	1062	800	455	105	388	79	328	497	665	76	142	8049	3884	2802	361	335
BHMG1	6	2	13	50	3	51	0	33	5	3610	67	25	106	1	14	107	1	14	0	10	4	115	26	3	2	1	10	2	2	0	5	1	2	4	245	1	17	52	2	181	6	0	2	0	24	6	57	1	29
BHMT	10	2	930	76	13	60	9959	45	5540	564	31	52	35	7	19	41	397	2	119381	70	308	45	2372	13	3	38	1978	135	1	0	5	1	2827	8	144	3519	40	93	271	116	22	3	329	0	33	6	381	958	28
BHMT2	169	28	853	40	83	83	2778	403	4318	434	8	71	38	94	11	85	191	23	22167	111	235	108	1408	14	159	186	1285	308	7	7	82	17	1287	255	92	2077	40	124	109	115	64	25	1755	24	39	11	437	347	73
BICC1	2024	1273	3161	242	2910	2203	1192	5256	4688	900	225	886	976	922	187	1227	2640	2067	368	2242	2600	2279	989	1709	2975	1615	1497	3770	164	156	450	214	249	4478	1946	2414	724	2281	645	2904	13120	4167	1121	663	7203	4091	2590	397	994
BICD1	7240	1718	3881	902	2125	1643	435	3514	1031	2328	1717	1982	786	1310	1753	1726	3071	879	183	2223	3473	1986	777	850	3395	1993	850	3363	736	706	832	2459	1206	1571	1916	1034	798	1703	699	3308	8364	3065	772	3290	37780	16983	18194	529	958
BICD2	3132	1239	2098	545	806	5818	631	7222	1852	4799	3583	2287	1210	1186	8933	1598	5451	658	761	2301	1784	2825	732	596	5011	1177	425	1572	2953	3453	2605	2841	3804	3440	1798	1099	632	1588	120	1676	1968	734	634	811	3482	3825	3268	1153	1798
BICDL1	1693	630	1469	324	127	3891	211	2795	567	2602	1224	400	505	790	305	1116	877	149	86	399	282	1539	286	596	450	217	167	361	887	1175	1016	2155	898	1136	1273	341	235	707	37	515	284	476	219	610	2852	4358	5797	851	316
BICDL2	938	433	1333	940	559	1785	137	1318	193	2991	145	1277	266	2277	564	3495	440	278	39	990	1381	1198	247	248	1329	1416	741	2855	2527	3377	1550	2002	2773	3376	1011	572	222	421	104	1169	731	347	405	628	1383	2028	2449	685	194
BICRA	1201	580	1291	269	174	1367	189	2690	756	9413	2011	1494	674	1073	1722	1680	2165	346	468	857	1062	1480	590	398	2727	935	506	1378	2029	2337	1712	2127	2647	2742	912	328	179	583	105	1098	549	231	145	569	2408	2240	2349	733	364
BICRAL	9303	3810	6581	3536	5162	8390	1548	10833	3880	4023	5342	11783	1854	6508	2302	5804	3633	2019	3952	5929	5106	5703	4582	3538	8234	3171	1763	4496	5528	6528	5593	6448	7289	5665	3837	2191	1928	4064	465	1758	4154	2626	2432	2892	20442	12870	8317	3002	5766
BID	741	384	1178	674	1481	1835	1272	1472	3056	981	388	1129	650	943	3665	1097	2126	740	1771	1232	435	1542	1532	700	1425	481	1065	766	346	182	302	405	228	526	1245	2081	1106	2646	1013	800	1393	1298	2709	1786	814	929	599	677	1082
BIK	3451	1286	1455	2526	2614	771	375	1156	1015	527	147	678	296	1978	336	1486	280	1090	36	508	1288	1215	704	1407	316	486	1143	875	2285	2398	1905	2193	1990	1443	2059	1837	2139	4252	1140	870	2350	2247	3163	1968	2734	1814	1326	609	471
BIN1	617	373	561	255	570	1617	414	2789	1130	3073	842	723	285	1840	686	1695	845	372	1365	1451	1701	1796	873	889	2151	1085	379	943	431	231	399	226	385	823	1108	956	580	1453	250	1546	1632	393	451	1333	366	423	837	883	684
BIN2	179	246	163	102	990	263	98	551	196	1641	63	1003	264	44	56	373	154	509	167	786	144	993	57	44	2447	87	51	297	235	70	129	56	214	293	334	273	111	425	27	231	110	149	159	45	86	69	172	42	3620
BIN3	1705	687	1692	142	473	1029	257	905	703	2230	1080	1647	651	578	713	857	761	234	766	504	446	858	206	172	1158	459	223	1090	734	867	736	586	697	1052	1258	815	426	1086	103	200	425	187	355	262	1900	2238	2127	412	1082
BIRC2	15512	5712	8880	5405	15049	4132	3426	4863	6566	695	3606	13369	6375	12181	8648	7641	9098	4576	18002	13955	8107	9069	12770	13116	13128	9701	13219	18062	3776	3612	3992	3905	4081	5593	12894	10336	8453	12403	4533	6192	19500	9028	9838	6902	24712	14347	6540	6809	11709
BIRC3	2073	1312	3835	1896	7917	1016	1213	1291	1625	393	286	5083	1650	1794	857	1154	2200	2174	5622	9442	732	2123	780	784	16098	2567	18360	10009	627	801	651	178	296	836	1013	3187	768	2407	4812	1746	2289	3372	3667	1323	1476	637	954	1900	1801
BIRC5	976	159	294	382	803	3500	3443	3071	8684	1101	2561	100	2530	1674	601	1158	531	414	157	365	59	523	3756	1116	203	140	300	95	1584	896	1563	561	1283	458	2307	2066	2571	4153	365	261	601	295	302	277	4680	3157	2301	496	1258
BIRC6	129299	33289	67651	61850	105975	99398	40446	65319	86392	5726	30961	89264	33749	74510	54381	51895	59228	31115	67439	49864	61587	67659	41239	33612	77060	31400	49184	111887	34269	38204	37413	55390	47759	41755	51989	48997	37603	75352	10967	21584	121295	52851	70029	38630	282111	153989	84619	37503	62080
BIRC7	9	10	42	90	20	272	3	94	70	3844	70	3	158	1	66	64	24	10	2	76	2	124	14	10	3	9	6	9	16	18	5	10	23	7	412	20	17	49	4	370	6	21	4	2	20	15	0	1	35
BIRC8	0	0	0	21	0	1	0	3	0	418	2	0	5	0	0	15	0	2	0	3	0	23	1	0	0	1	3	0	0	0	1	0	0	1	22	0	8	10	0	39	0	0	1	0	13	0	11	0	6
BIVM	317	107	82	29	134	43	57	178	117	39	34	210	27	114	123	182	99	48	466	81	177	173	158	229	440	263	103	375	378	392	325	503	436	379	169	95	49	93	20	108	214	53	73	95	272	153	52	112	83
BLACAT1	0	0	0	2	0	5	0	5	0	84	5	0	0	0	7	0	24	1	0	0	0	1	0	0	0	0	0	0	0	0	0	0	2	0	9	0	0	3	0	5	0	0	0	0	0	0	0	0	0
BLCAP	1866	921	1971	399	885	1598	492	3865	1867	2439	2515	3178	624	5278	4465	5035	2654	463	1696	2209	1422	1480	987	1410	2718	1253	842	1846	2234	1698	2012	2276	2537	4281	1243	1167	365	1000	130	536	770	982	1175	2067	4456	4194	3032	2605	1000
BLID	28	14	24	17	38	48	0	28	32	130	5	30	20	54	1	68	23	13	8	40	76	125	16	32	47	43	4	27	4	1	3	3	4	22	79	6	1	5	1	17	30	6	13	5	11	4	0	12	12
BLK	122	145	42	197	439	327	21	347	42	5268	130	48	219	4	26	157	21	11	68	1264	19	155	17	41	29	30	43	88	30	34	32	9	38	6	965	18	203	1183	2	410	3	26	26	0	61	14	140	2	530
BLM	1085	182	389	240	1047	1445	510	1373	1388	1239	1971	606	1698	837	846	807	873	131	91	315	85	269	686	446	583	208	132	274	313	166	384	206	371	241	729	492	504	1057	96	183	604	352	319	240	2706	1310	876	766	2169
BLMH	2868	582	1412	838	3666	8312	3412	6493	7045	1014	2186	4342	2774	1409	160	1079	880	838	1519	1553	1208	2032	1613	1060	2918	1068	2216	2676	1807	1428	1647	1069	1147	1743	1258	1207	793	2136	328	1107	2831	586	638	398	1570	940	755	877	1300
BLNK	2938	991	4212	526	3368	725	1191	411	1799	888	20	2153	238	985	2334	608	2066	1209	17143	1650	1563	1261	1381	688	557	609	4456	747	556	924	559	833	1184	744	2395	3696	1422	3006	455	629	2325	989	2674	520	2109	1990	2020	1139	433
BLOC1S1	13391	8310	7891	11737	17667	9276	18197	5733	22666	1077	2871	8043	8862	6058	2493	6889	2474	9214	11527	9040	4696	13865	7004	9038	4335	3356	14456	8648	1389	1283	1652	1866	1179	1505	7532	10254	11763	19849	1934	2765	14836	6409	3843	2193	5084	3794	3938	2345	2387
BLOC1S2	3520	1768	2894	1641	4321	2077	1319	1185	2650	393	342	2115	1062	1210	1950	1307	1462	2113	1879	2531	1523	3139	1188	1437	1927	1031	1245	2345	817	712	1008	774	769	965	1971	1714	1523	2378	184	560	2480	1352	1550	776	1860	955	641	1275	875
BLOC1S3	135	76	205	76	54	86	8	112	34	972	227	242	74	150	141	182	113	31	66	111	83	133	33	84	242	76	99	213	414	472	313	373	389	301	118	133	34	93	15	208	36	40	77	114	134	303	404	66	68
BLOC1S4	682	235	493	391	408	387	216	396	417	240	162	212	129	657	938	615	574	311	243	456	524	359	252	201	604	356	514	794	611	638	565	835	601	403	391	401	223	525	46	218	268	240	261	270	1136	880	983	221	188
BLOC1S5	814	328	943	164	562	1087	309	1248	1025	724	923	2072	582	781	1290	588	1019	308	1403	726	703	567	891	662	988	655	396	682	293	311	331	562	400	429	557	589	304	860	191	366	953	229	188	270	1817	1043	694	273	536
BLOC1S6	5887	2392	3555	3445	5984	2040	1394	2369	3454	694	675	3383	1547	2132	3290	1984	2586	1652	2876	3196	3453	2970	2128	1642	2021	1127	1629	2648	1070	1126	1118	1307	1351	1116	1874	2138	1815	2972	456	889	3692	2302	2187	2235	4725	2138	2298	990	1257
BLVRA	10112	3973	3486	1781	4564	1760	564	1928	1603	1397	402	7916	515	8585	2252	6702	4681	1453	513	4289	3414	3851	1658	3210	4637	3795	3361	5928	2059	1990	2343	2334	1501	1757	3408	3600	2743	6540	517	1262	2882	736	1206	1049	1905	1106	1244	1982	1402
BLVRB	5382	5016	2502	3168	8289	3740	7058	3697	9008	1557	659	11520	1185	5429	6093	6288	3719	6301	16340	8792	2576	5878	4305	4608	5214	3186	10520	5809	1563	1323	1416	1150	1039	1454	1903	6929	3245	6971	1111	2001	4441	1004	2296	653	1300	1552	1561	1035	3899
BLZF1	8967	3821	3589	1101	4597	2132	968	1886	2089	572	1226	5544	2048	3514	2146	1588	1641	1338	2024	1852	2129	2579	3842	4852	3406	2172	2053	4221	1497	1966	1521	2456	1995	2004	1300	1293	1142	1799	1208	1808	7479	2618	1912	1506	7218	3803	2306	3179	1882
BMERB1	398	318	398	132	255	734	299	1599	827	1636	1591	532	640	295	79	290	477	119	629	308	525	436	234	151	724	661	271	672	156	97	232	166	98	584	247	126	47	175	32	295	206	149	90	111	164	90	445	179	61
BMF	739	206	1030	246	340	406	203	666	463	542	331	588	279	564	646	362	1093	113	104	394	308	215	82	137	257	123	71	161	301	268	172	166	310	472	315	98	86	220	71	184	99	126	168	388	478	626	586	201	307
BMI1	10868	4488	9986	5759	9105	4601	2034	6124	5107	572	4533	7496	3657	6200	5621	5053	3829	2351	5843	10692	5146	6288	5325	5427	8035	5326	3844	8525	4321	4401	4701	5958	5694	5256	13263	9169	8192	12474	1132	3531	8680	2892	3661	2267	6711	4201	2887	3576	3244
BMP1	1438	1405	2585	754	1124	1520	1248	4359	2660	8608	1137	2396	1226	1469	4165	1754	9585	908	2415	1398	1355	1473	856	441	3168	1260	955	1701	2471	1231	1732	1206	1930	4959	1727	1238	280	1112	123	476	539	256	673	225	1006	713	1360	739	608
BMP10	2	2	0	59	0	59	481	13	137	1503	29	4	20	0	12	36	11	1	1647	3	0	76	74	0	0	2	195	0	5	0	6	3	193	4	217	241	11	47	32	92	1	1	284	0	23	0	8	10	24
BMP15	0	0	5	48	0	27	0	18	0	592	6	0	48	0	9	22	1	1	0	6	3	56	8	0	0	1	2	0	0	0	2	0	0	1	192	0	8	35	0	70	0	0	0	1	15	3	0	0	12
BMP2	154	230	624	253	1797	485	574	770	1035	1492	50	590	323	210	4455	541	3805	1018	510	162	61	1502	241	204	3588	140	299	225	70	38	95	42	198	311	257	475	107	393	1121	233	994	175	541	80	83	84	553	42	253
BMP2K	9059	3737	4898	2506	13703	8621	4013	6327	6605	1785	2069	6466	5088	4227	1847	4257	2680	2044	6322	5283	2891	4675	2564	2049	7489	1671	1880	3843	2891	2889	2854	3901	3279	4923	2418	3968	2344	4713	724	1384	5020	1784	3481	1168	2097	1763	2054	1811	10271
BMP3	14	3	5	30	1	782	81	676	276	953	14	40	321	184	260	149	11	71	0	30	8	324	7	17	245	28	28	12	57	62	65	9	84	132	151	161	6	20	0	99	31	8	3	7	20	0	2	24	28
BMP4	370	404	743	194	453	286	197	923	434	1930	96	562	293	2855	90	1381	277	189	415	363	401	1237	598	636	1013	646	552	413	304	146	252	248	123	1953	462	367	104	618	10	217	347	132	57	80	152	70	167	65	213
BMP5	19	15	103	28	19	27	205	26	621	662	7	495	3334	0	8	212	12	412	179	22	1	1267	69	1	1261	7	85	30	5	35	680	1119	78	1263	109	228	4	23	22	21	1464	0	240	1	27	1	7	9	644
BMP6	455	218	198	219	1406	2862	396	2342	788	1950	254	6811	360	4154	152	5603	129	217	319	673	135	1490	606	947	2165	186	128	394	1163	1255	959	2689	1533	1233	4277	2039	1242	5348	29	262	119	134	358	432	155	227	257	66	235
BMP7	16	2	4	53	1	771	271	1097	618	3578	573	36	1044	3848	3563	5659	1356	17	1	30	393	263	109	76	162	469	83	44	17	12	19	2	4	70	438	65	11	114	16	426	86	7	138	89	52	23	198	1537	368
BMP8A	9	25	13	24	28	298	63	540	104	791	41	37	25	48	10	82	36	5	2	26	139	42	18	8	22	17	13	25	53	63	76	22	40	71	137	0	1	32	0	90	9	28	0	29	27	34	54	3	15
BMP8B	2	3	15	7	14	185	3	381	62	600	184	116	45	77	38	202	73	0	9	15	5	34	13	12	139	73	39	90	267	304	240	383	183	132	132	12	23	26	5	100	21	3	5	43	4	0	17	1	13
BMPER	89	41	94	107	5929	111	469	553	183	3624	236	789	189	101	248	500	248	200	2159	432	103	906	57	19	1413	76	82	17	81	108	76	47	700	405	845	355	181	384	8	408	276	21	450	8	92	15	183	18	104
BMPR1A	2007	533	837	3133	4573	1342	1098	1303	1982	237	417	2266	704	1590	1234	830	1285	727	1021	2578	2517	3190	6797	8555	1403	1190	748	1570	1095	1258	1274	1599	1649	1127	626	924	597	944	432	1291	5300	2032	2941	1053	1923	996	454	590	1012
BMPR1B	40336	2597	14153	26573	38055	3711	157	1938	829	651	49	189	88	2348	45	1152	552	2364	199	10890	11271	5178	8775	5346	6063	4727	10222	25490	13433	13271	15752	26277	16283	12758	4064	2780	2053	5632	3943	8103	28149	29489	9806	9790	60049	36057	24452	1059	5841
BMPR2	18761	6201	11876	11678	21409	15375	6178	21564	13042	1331	8388	26369	7667	14068	18370	9816	18619	11982	15859	26607	13603	31160	8433	12021	53195	8230	7169	18177	12557	14222	12193	14204	12876	18983	11471	11717	6715	15597	2047	5530	14790	12686	11013	8002	34522	17814	15698	6693	6973
BMS1	1770	871	1421	505	1044	2019	569	3730	1605	765	875	2309	501	2025	3468	1643	3821	532	1288	1246	1733	2227	1107	1114	5098	1702	614	2815	2138	1838	1696	2392	3776	2443	2192	1252	726	2393	290	1525	2996	1300	2091	1418	6649	3518	2754	2339	1937
BMT2	2950	860	1469	513	1508	1282	483	1305	1430	425	867	1194	679	1938	1489	1236	1518	417	628	959	911	990	1100	978	1464	1295	994	1824	456	398	445	434	588	795	1398	733	559	1041	613	737	2031	1554	1059	1178	4926	2842	1505	925	1172
BMX	578	294	81	6	3784	156	22	518	24	644	17	407	202	36	5	80	18	179	172	320	41	500	8	152	1515	136	43	266	45	32	193	52	37	213	161	113	155	798	29	119	1066	168	54	108	1283	233	441	17	1135
BNC1	24	206	47	93	230	137	10	67	8	3908	65	59	148	8	18588	171	16550	73	25	103	18	198	16	13	33	41	17	27	22	11	34	2	10	20	511	21	34	123	4	341	13	10	16	2	48	1	70	32	65
BNC2	4224	2394	886	384	2889	1270	372	3633	398	4110	114	1972	4137	4362	274	1335	2161	1016	85	1477	2384	3749	202	981	3092	3372	343	1704	219	164	635	218	108	4997	876	540	357	782	66	576	3847	1246	92	201	339	224	448	135	357
BNIP1	1317	630	830	598	1674	936	1706	1421	3502	1384	1111	1183	790	1019	255	807	251	805	991	1058	777	1111	2841	2459	1182	803	2576	1711	242	190	245	429	179	332	1595	1399	1894	2655	530	852	1298	1543	773	899	3362	1753	851	1057	473
BNIP2	9912	4519	7769	2200	11835	8284	2294	5075	3929	1201	2405	10883	3665	3762	5452	2979	4645	2515	8278	3770	3386	8585	4613	3399	11983	3236	3291	7235	2694	3017	2686	3562	3906	4643	4590	4993	3182	5794	817	1167	5554	3790	4626	2608	11800	6192	3833	2193	5697
BNIP3	12272	6310	21196	4540	8908	18169	7534	17697	16218	684	9861	7050	4672	40415	13267	19758	7196	7931	28739	6400	6655	8478	36997	6912	7411	15715	28544	13302	10251	8621	9245	8336	24350	7275	22670	22601	8042	16870	8268	9332	12689	6042	4382	9676	43406	15759	8369	4832	1539
BNIP3L	16646	6429	19804	6544	16558	13211	8038	14457	15495	876	14529	16945	9576	7677	8699	7826	7926	7324	12890	7975	4533	8337	7319	3280	17427	5810	10915	6103	2269	2042	2319	2078	3750	4534	15744	17121	11762	19934	3712	1565	4102	3316	5853	3671	33342	13801	8419	3590	10653
BNIPL	3048	1020	1113	297	206	175	18	218	74	2242	199	361	120	1053	3015	681	3173	85	20	70	142	417	65	63	472	184	40	884	328	392	268	376	878	359	446	235	62	122	14	306	193	3	17	30	456	260	90	1290	293
BOC	1292	1478	702	736	2211	1087	422	5373	398	8748	345	778	3398	5101	376	5438	1891	299	70	2075	3870	657	283	1075	645	2598	169	1275	504	349	1189	635	88	14603	2621	1293	362	1344	40	930	1495	411	151	270	374	452	1158	394	234
BOD1	3595	3585	5395	2686	3574	3418	3451	6080	9070	854	5464	5648	3442	2434	2682	2400	2590	1904	3223	5108	2220	4257	16186	9950	4678	4300	9024	5427	1578	1572	1495	1692	1114	1627	4936	4568	4852	7437	3639	4327	8128	4313	2121	3463	4941	4011	2130	3338	1951
BOD1L1	30426	10191	23165	6809	16517	21551	4529	22178	10418	3356	7099	18844	4313	19801	29275	13779	24093	6047	11491	15251	14938	13589	7863	4731	35234	13934	6161	24538	16638	22216	18546	31025	27290	28319	7507	5809	3779	9445	1476	4451	15968	11326	11638	9038	61018	46434	42396	9904	29701
BOD1L2	0	0	1	37	0	78	0	14	3	691	18	3	36	0	2	13	0	0	0	1	0	23	1	0	0	0	0	0	0	0	1	0	0	0	78	0	1	11	0	58	0	0	0	0	3	2	0	0	16
BOK	575	161	483	421	337	378	205	516	522	677	166	196	87	859	578	677	666	265	1692	874	679	649	350	342	522	255	489	349	985	990	666	425	1006	476	253	561	129	347	483	1646	1172	314	484	497	583	654	1255	152	458
BOLA1	946	658	1141	2964	2753	611	725	347	1383	2552	872	1250	1173	2841	619	2502	476	947	1187	1061	620	957	1231	1374	694	935	1859	1299	1336	1188	1274	1121	1372	893	1523	1579	1277	2095	662	1287	3203	427	519	413	2679	2736	2568	529	520
BOLA2	0	0	0	0	0	0	0	0	0	0	0	0	0	0	0	0	0	0	0	0	0	0	0	0	0	0	0	0	0	0	0	0	0	0	0	0	0	0	0	0	0	0	0	0	0	0	0	0	0
BOLA2B	0	0	0	0	0	0	0	0	0	0	0	4	0	0	0	1	0	0	0	0	0	0	0	0	0	0	0	0	0	0	0	0	0	0	0	0	0	0	0	0	1	0	0	0	1	0	0	1	1
BOLA3	291	217	145	82	271	159	305	259	889	413	123	337	348	140	153	173	75	265	98	97	233	566	388	631	290	225	321	509	221	178	176	174	135	125	1026	640	1334	1697	67	197	928	318	103	139	129	69	49	245	63
BOLL	0	3	0	20	0	13	0	4	2	291	5	0	2	0	3	4	0	1	0	3	2	0	1	0	1	0	1	0	3	0	1	1	1	3	45	0	1	27	0	28	3	0	0	0	9	0	2	0	3
BOP1	166	108	174	298	161	793	161	887	351	600	171	342	132	1137	577	1271	436	80	108	149	153	549	218	143	455	254	150	325	317	479	428	371	223	199	303	312	122	450	34	180	277	130	164	130	1561	1689	1626	232	243
BORA	1202	310	813	664	1809	1383	581	749	1622	930	796	835	963	421	440	408	521	379	390	708	262	750	876	557	563	288	346	596	429	284	367	307	683	379	1135	767	632	1471	111	260	645	688	1146	492	1215	830	281	406	2536
BORCS5	373	195	353	105	356	320	165	380	285	287	209	416	115	226	369	180	326	111	269	387	255	443	241	185	380	227	196	439	224	252	229	670	311	309	254	288	130	364	49	217	521	118	138	122	687	346	242	437	233
BORCS6	298	304	684	202	186	592	112	573	245	1024	208	563	125	925	469	1044	635	190	162	363	292	558	82	124	734	200	178	355	567	469	506	549	669	731	456	281	129	359	24	347	195	85	111	151	392	666	758	232	244
BORCS7	4477	1080	1976	1017	3484	1378	823	742	875	318	282	1693	807	469	145	373	213	800	2672	1016	795	2973	597	554	863	488	1004	1899	630	613	598	599	453	508	681	1758	781	1586	257	486	3236	1584	767	617	2229	537	591	466	385
BORCS8	147	69	106	60	98	179	50	199	150	734	273	220	117	120	60	148	47	59	65	67	88	159	109	77	82	88	77	188	194	146	141	170	196	122	193	111	90	221	25	58	72	113	49	90	183	370	295	131	74
BPGM	4692	2460	4060	2353	3694	1423	817	1774	2255	765	1322	3710	888	4024	1684	3688	2406	1444	2359	3053	1552	1999	2597	2482	7440	1283	711	2005	1027	861	890	840	600	1107	2310	1864	1747	3860	460	770	1902	1363	1750	1272	3691	2836	1574	2508	6254
BPHL	2927	1229	2306	1855	3455	3646	6113	4129	10900	1961	1168	3991	864	3307	926	3615	1000	1576	15066	1394	1714	1666	2503	2432	1351	1667	3322	1804	1049	1060	908	1573	1287	800	3675	5172	2646	6491	850	1273	3209	1362	2376	2115	2741	1587	1176	822	630
BPI	30	74	20	209	41	164	38	199	36	5873	100	474	176	31	193	471	21	535	176	128	61	541	41	12	987	27	34	23	78	9	11	9	38	162	657	890	510	1454	45	416	139	4	32	6	66	8	112	2	5325
BPIFA1	6	0	0	57	1	1731	7	5693	386	3280	634	48	107	4	19	64	43	31	0	9	1	31468	11	13	1	5	2	1	0	0	1	0	0	1	198	0	15	34	0	137	2	2	4	1	36	10	76	0	37
BPIFA2	0	1	0	74	63	442	69	759	767	2620	95	90	102	3	10	107	0	1	0	8	1	85	12	1	30	15	23	3	2	0	3	1	0	1	166	0	13	32	6	73	0	0	1	0	28	8	67	0	21
BPIFA3	4	1	5	56	1	89	0	24	0	2300	36	17	73	0	13	78	0	5	0	3	2	95	19	0	0	0	6	0	1	0	1	0	0	1	174	3	17	25	2	60	2	0	1	0	18	6	8	0	11
BPIFB1	7	1	4	178	430	5783	43	9310	208	7123	1250	324	288	29	51	356	140	102	3	34	54	284179	30	1	434	26	248	18	11	2	13	2	3	19	443	8	36	128	4	276	9	9	8	3	42	11	159	0	52
BPIFB2	13	6	17	101	16	275	8	106	13	6525	121	74	181	12	22	182	4	9	25	59	186	253	35	72	43	34	55	75	5	3	4	55	4	95	400	52	31	121	0	285	2	35	34	39	142	89	256	2	62
BPIFB3	5	5	1	139	12	182	0	56	13	6066	129	22	184	5	31	72	0	6	2	4	1	89	22	3	0	11	11	1	2	0	5	0	1	4	412	0	25	60	0	244	1	2	1	0	36	6	101	0	45
BPIFB4	1	3	2	140	47	248	0	95	11	6968	190	289	243	0	67	147	0	8	0	7	0	204	28	0	0	19	19	7	0	2	1	0	0	1	428	2	27	99	3	255	16	2	7	0	47	6	172	0	57
BPIFB6	1	0	10	174	10	264	0	75	11	7413	147	28	206	0	32	112	1	8	1	7	3	101	25	3	3	11	14	4	3	0	5	0	0	5	457	13	15	89	4	259	0	0	3	3	67	9	109	1	76
BPIFC	5	1	0	3	0	39	0	16	4	622	139	3	29	0	22	39	3	1	0	6	3	54	4	1	4	3	2	5	1	0	4	0	0	1	273	0	5	46	0	90	1	1	2	0	31	0	8	0	34
BPNT1	4650	3012	3835	4024	7177	4878	3338	3263	8175	211	899	3352	939	4028	2413	1916	1514	2188	4963	3351	1800	3859	6702	6418	2842	2491	8827	3896	832	793	756	817	1178	874	3524	4215	2396	5994	959	1201	2612	1366	1644	1220	9519	3716	2221	4038	1107
BPTF	22767	9575	23468	10851	22311	31970	6832	37503	15256	3595	22032	30513	9766	22251	17998	14625	17570	6701	11658	20920	20101	23892	17528	14070	38373	16254	10320	30895	25019	30159	26327	29175	37953	35564	10851	9223	4933	11440	4539	17449	65911	7646	14406	10269	77586	56928	40316	9121	25143
BPY2	0	0	0	0	0	0	0	0	0	0	0	0	0	0	0	0	0	0	0	0	0	0	0	0	0	0	0	0	0	0	0	0	0	0	0	0	0	0	0	0	0	0	0	0	0	0	0	0	0
BPY2B	0	0	0	0	0	0	0	0	0	0	0	0	0	0	0	0	0	0	0	0	0	0	0	0	0	0	0	0	0	0	0	0	0	0	0	0	0	0	0	0	0	0	0	0	0	0	0	0	0
BPY2C	0	0	0	0	0	0	0	0	0	0	0	0	0	0	0	0	0	0	0	0	0	0	0	0	0	0	0	0	0	0	0	0	0	0	0	0	0	0	0	0	0	0	0	0	0	0	0	0	0
BRAF	9729	3042	6764	6779	11106	4638	1642	4227	3080	1070	3965	4841	2389	7426	7507	7385	5212	1998	3294	5537	5036	4813	4650	2308	6114	3257	3980	10012	2868	3018	2677	3188	2979	3668	2931	2569	1777	3666	1863	2925	15071	3596	3052	3245	20598	13624	6614	2842	4763
BRAP	4217	1345	3483	1352	3573	4295	1466	3542	2753	1971	2856	4786	2247	2692	3057	2047	2507	1132	2234	3259	1715	2872	2801	1993	3731	1891	2017	4524	1517	1711	1484	2320	1912	2218	1657	1672	1110	2168	481	1629	4152	1572	1339	1293	7574	3505	2526	3284	2009
BRAT1	3244	936	3527	1043	1462	2225	656	1782	1039	5334	1584	2278	949	6600	1544	8061	1875	763	926	1355	1326	2046	1151	1113	1761	994	1135	2626	4662	5012	4267	4811	4404	3953	4926	3827	2656	6071	466	1874	1717	522	898	679	8523	10765	12741	1374	1189
BRCA1	3667	1104	3117	1130	2314	7075	2001	4524	3483	2829	6213	4539	7268	5645	1389	3723	1569	687	940	1911	841	1894	3201	1573	1866	794	482	1680	3090	2663	4044	2913	4133	2679	3821	3524	2447	5019	897	825	4131	681	841	581	12137	11084	6394	1320	6758
BRCA2	2581	574	1535	845	4091	10638	1984	5941	6089	802	2076	1587	3850	4709	1303	3020	1132	559	559	928	292	670	3184	1575	1807	576	490	1322	2410	2302	2858	575	2823	2574	4132	3743	3355	4791	408	201	1762	442	989	329	3413	2099	1270	2877	8048
BRCC3	2556	1298	1311	1581	2973	2704	1280	2697	2943	378	572	3103	407	902	617	529	608	530	551	1465	1136	1175	1085	1008	1186	705	817	1519	834	829	491	571	822	648	1620	1506	1189	2867	479	811	2724	943	1070	943	1535	778	329	1002	704
BRD1	8018	2557	8508	1844	3804	8425	1662	7867	3613	3692	3651	6631	1846	7992	10627	7857	8844	1533	2651	5944	3602	6112	3441	2681	10829	5697	3976	11508	3042	3046	4270	5123	4128	5898	5989	4541	2781	5818	1161	3911	8063	3099	2056	3365	21645	17586	18603	2547	6026
BRD2	37175	16284	29626	13294	15207	26340	5155	41981	15207	7335	23093	34509	7853	26504	18639	24311	17528	8635	20199	25978	20002	24599	21795	17205	46651	16460	10826	34634	26313	31636	24987	52106	33859	27469	21183	10301	14560	25085	2866	14076	24901	17191	19591	23796	75374	62882	50473	28873	18917
BRD3	3641	1189	3449	1063	2049	13484	2494	13246	4845	6345	6780	5677	4128	8259	3343	6918	5972	2163	2957	4641	4425	3360	1617	1378	6309	3315	1421	4106	7432	8097	5388	8363	8428	6706	6750	4514	2888	6298	974	5751	8875	3237	2418	6898	21213	23881	25627	3367	1975
BRD3OS	9	6	4	1	6	8	3	8	6	76	5	26	3	9	5	6	3	1	3	4	2	6	0	2	11	2	0	6	29	21	17	28	12	10	13	8	5	4	2	9	6	2	9	9	29	23	23	3	1
BRD4	8518	3680	9508	4071	5385	17002	3344	23645	6955	6549	14717	13309	4531	9489	17089	10659	14793	3067	8801	11288	6916	9358	14534	6289	21854	7093	4800	15125	8940	11454	8560	10842	15210	12857	6539	6009	3802	7812	1391	6608	8656	2318	3626	3625	18797	17941	19654	6790	7681
BRD7	1487	627	1026	385	1598	1159	755	969	1117	779	326	1587	529	609	875	509	881	557	852	1277	795	1454	940	559	1267	620	914	1717	318	300	336	379	400	507	1515	1179	874	1475	149	371	1387	548	582	423	1389	866	564	839	1243
BRD8	10309	4004	4819	2485	5540	11269	4132	8704	8092	4081	8208	10068	4278	4469	2475	4134	3167	2621	3417	4660	5344	6540	6790	4225	6277	4090	4185	9556	3425	3782	3033	5337	4279	4751	5826	4729	2728	6513	4438	5759	17780	5343	7061	5138	35182	29739	21575	4593	11284
BRD9	2430	1173	1956	786	1108	8095	1125	6226	2767	3196	1931	4697	1066	2336	6711	2678	6731	781	1020	2665	1878	2640	1341	1077	2610	1354	620	2450	1486	1669	1625	1874	2281	2097	2027	1319	544	1435	390	1499	5270	1486	1544	1906	6599	7885	7051	3167	4028
BRDT	10	28	9	6	1	5	1	10	0	689	7	14	6	3	3	19	0	3	2	8	2	135	2	0	44	7	28	27	2	0	2	0	1	2	48	1	6	19	3	41	1	0	3	0	27	2	0	0	15
BRF1	2740	1137	2351	1109	1410	6740	1766	5435	3325	6484	1959	3439	1457	4370	2377	5923	1740	934	3671	3549	1761	2651	1197	958	2355	1744	1011	2828	3492	4055	3342	5780	4382	3147	2286	1691	707	1757	368	1673	1752	913	1079	1790	4440	5702	5826	915	1848
BRF2	1912	957	1615	2102	2663	691	825	880	1890	2484	1326	2638	843	2566	2680	2263	1900	964	1148	1830	668	993	554	399	1383	1465	1638	1913	968	1032	976	932	677	1048	1788	1591	1202	2828	490	855	1673	1429	1318	967	2395	1901	1568	687	645
BRI3	2164	2855	3082	1103	2297	996	1291	3428	2626	825	1191	4086	678	3609	1961	2840	2621	2099	2483	10998	2623	2952	1601	1685	3191	1552	1740	2655	4487	4930	3666	5291	5966	3804	1549	1696	1660	2903	625	2001	2812	1129	793	1302	2047	1179	896	2023	837
BRI3BP	3334	650	1637	1257	1155	4467	1446	2631	2463	1357	1138	1219	1331	2075	1569	3134	1255	495	595	718	635	943	745	1078	447	363	456	537	1076	990	1070	1167	936	667	967	1226	512	1220	114	442	460	406	535	496	3246	3606	4150	996	739
BRICD5	332	119	227	136	80	965	207	775	591	1662	537	422	487	172	158	247	2348	138	46	156	162	399	89	235	153	105	112	264	518	561	460	372	690	559	344	172	70	272	27	243	116	50	55	184	735	1185	1439	352	199
BRINP1	30	61	14	118	34	3402	1470	3914	3034	6535	6499	417	897	79	647	133	696	44	3	15	681	386	23	9	478	294	36	74	11	5	7	3	34	111	811	36	43	139	3	552	37	2	18	12	83	29	106	9	77
BRINP2	9	35	19	72	19	483	22	230	113	5696	9611	159	1522	0	36	109	5	7	4	5	8	122	38	3	4	15	21	3	0	10	13	12	23	390	405	21	33	106	0	543	1	6	5	3	70	52	113	23	43
BRINP3	7192	760	866	2594	7271	63	0	152	1	1811	22	107	52	103	10	56	0	1474	80	526	3237	145	7	15	3049	2566	915	5229	24	16	21	41	61	61	1352	2107	1035	2134	193	356	388	519	37	7	45	3	13	80	92
BRIP1	1356	220	969	206	628	4174	1167	2076	2147	928	4321	974	6097	1626	750	1075	937	436	498	406	152	459	1556	635	390	215	230	349	845	691	1257	623	1438	648	3732	3381	2952	4406	461	140	1521	209	390	414	8160	5859	3411	482	3048
BRIX1	3870	2385	2531	943	2796	3256	1663	5453	5844	439	2197	3568	1630	1941	3294	1620	2888	701	1070	1824	1647	1628	3558	3346	3403	1950	849	2693	1091	1003	1401	1146	835	1233	2793	2143	2565	3852	985	1761	4471	2811	1679	1343	5153	2267	1626	3652	1489
BRK1	3310	2159	1588	2106	3628	2223	1610	2958	3512	239	1511	2257	1459	2456	1302	2251	1073	1955	1875	1945	3671	3948	3877	3793	2280	1934	2469	2854	530	672	581	663	578	783	3803	2930	3034	5782	823	1217	2837	2175	2576	1682	4946	2805	1919	1153	1299
BRMS1	1015	607	1062	300	395	685	298	1630	930	2749	1125	1559	380	1295	632	1217	568	383	682	1601	742	1072	748	762	1859	879	253	980	1697	1853	1874	2203	1945	1581	1223	632	583	1667	160	1017	488	585	466	697	1032	1215	1100	1578	649
BRMS1L	1179	530	534	304	644	1931	328	1774	1334	405	490	1119	314	396	663	379	541	283	517	292	892	707	564	674	1047	697	424	1482	709	751	620	756	558	650	411	288	192	353	230	401	1071	583	900	508	1048	599	446	217	483
BROX	17661	6599	6395	7235	14655	10852	3693	9030	8552	460	1669	12136	2771	6227	5603	3189	4629	3011	5725	5673	4381	7698	9663	7649	10701	5978	6567	12184	2695	2834	2729	2661	3086	3515	5929	5181	5184	9779	1085	2110	5623	5387	5626	2915	14750	6453	3787	5386	4297
BRPF1	2106	1385	2242	981	1386	4873	968	6965	1970	6456	4225	2846	1499	3109	1858	3270	1830	879	753	2117	2505	2673	1921	1214	5308	1945	1022	3275	3371	4641	2968	5529	4870	4307	3034	1732	1335	3516	204	1865	2168	1205	1050	1457	4952	3978	3716	1995	2292
BRPF3	7272	2755	7084	2274	3034	9090	2355	9128	5449	8111	10402	13946	3241	10841	8162	9498	7957	2010	2845	7404	4316	4581	3877	4124	9016	4306	3747	9320	4009	4377	2975	6574	4696	4627	4707	2939	3180	6157	490	2428	2826	2939	2438	3894	11705	10915	10409	7331	5618
BRS3	0	4	0	0	0	2696	67	2675	100	356	176	16	708	0	2	11	3	0	0	0	0	14	2	98	0	0	3	0	1	0	0	0	0	13	42	0	6	8	1	44	0	0	0	0	9	7	0	0	8
BRSK1	111	87	102	230	178	1722	157	1536	403	5889	4157	257	915	294	288	411	430	27	6	127	339	273	98	39	107	147	25	292	767	682	402	496	611	1023	512	34	30	185	19	897	82	22	11	255	585	897	1066	21	95
BRSK2	86	43	89	681	209	2838	368	3052	655	7641	3428	727	795	134	56	226	57	38	8	293	157	1491	384	129	54	104	37	65	107	61	207	157	83	379	1168	99	66	223	81	712	690	549	228	2159	8330	5571	7918	14	91
BRWD1	17937	6074	15971	8789	19784	22579	7647	10129	14236	2029	5942	21880	13345	18044	20132	12314	21277	10990	22195	16851	16460	31349	30793	20198	23837	14866	18844	41787	7543	8575	9169	6605	12903	12794	14852	13845	9537	12968	9541	12369	86280	11881	19104	11841	20311	14677	11009	5237	24878
BRWD3	4095	2038	4295	3469	5158	16156	2994	12353	7391	1203	5361	11272	2845	5327	7654	3499	5483	2141	4559	4644	4045	6157	4476	3139	8443	3906	2993	7476	1654	1646	1706	1427	2975	3303	4840	3553	1883	4148	2056	5202	17663	2242	2536	3610	18819	9277	5209	2493	5514
BSCL2	5405	2495	4216	1077	1907	3456	1147	4064	2248	3202	3030	4187	1209	5795	2650	6358	2116	992	1113	2981	2213	3255	1762	2599	3570	1599	910	2569	3139	2760	3404	5952	3155	3058	2975	2181	1399	3684	274	2573	2514	1189	785	966	6856	6768	6259	4142	1737
BSDC1	8631	3675	7221	2688	3477	9195	2074	11612	5690	4115	5365	4428	1722	5189	5007	5052	5305	2099	6831	6336	5816	6482	4917	3762	10011	6688	4713	13367	8134	8256	6606	7752	7995	6814	6924	5252	3113	8477	1570	4397	6255	2781	4302	5619	12783	14924	10199	3148	5000
BSG	29377	15067	25058	9151	17654	32360	17066	36735	31253	3131	9672	24372	8343	36393	15319	24786	11389	14966	22013	28506	12899	11498	7527	5910	28733	15149	23035	15319	12304	11979	12173	21221	12900	13933	11955	24755	13843	33953	3887	10755	13629	8205	14749	10820	34512	25847	22441	29329	12082
BSN	217	156	235	819	205	17186	2782	15476	3917	19701	13341	1081	4423	84	753	524	476	74	270	506	479	1499	299	282	470	154	229	124	1221	1432	1008	1545	1471	2320	1761	81	102	423	33	3086	604	281	262	1464	3225	4790	7591	35	234
BSND	6	2	4	93	1	183	105	171	204	2116	53	16	54	0	17	85	3	7	0	6	1	64	20	0	4	17	12	24	23	22	15	15	15	223	394	22	20	79	3	183	7	1	1	1	14	6	1	0	18
BSPH1	3	0	0	1	0	0	0	1	0	429	3	0	10	0	4	8	0	0	0	0	0	9	0	0	0	1	0	0	0	0	0	0	0	0	24	0	0	1	0	19	0	0	0	0	6	0	25	0	13
BSPRY	2461	1407	2583	934	967	8144	871	6878	2689	2613	1360	3578	1135	5689	259	4016	740	1040	230	3822	1527	1278	1330	923	2876	1305	1925	3719	1937	2135	1060	2601	1511	1209	2687	2006	1544	3186	525	1665	1313	2157	891	1211	1592	1724	1298	1449	846
BST1	403	297	235	195	1272	888	398	1340	809	781	41	868	403	180	70	393	186	425	214	574	109	1194	219	333	1827	344	249	678	150	60	175	69	120	491	290	591	215	541	46	150	158	232	213	113	125	73	26	73	2124
BST2	2396	1496	1698	2595	31983	2287	7979	3404	4817	1274	407	9587	3593	876	32344	1308	5635	5538	20121	4111	1859	19781	1913	1866	5694	6149	5657	5018	1163	1761	1027	722	1128	1540	877	9459	1880	6042	181	493	1137	1354	4793	1069	591	513	1186	4991	1530
BSX	0	0	0	48	2	41	0	9	2	721	1143	15	246	0	6	23	0	2	0	0	0	35	3	0	0	1	0	0	0	2	0	5	1	0	237	0	13	41	2	130	2	0	3	3	9	0	0	2	19
BTAF1	26167	8054	19102	5627	16086	11763	4913	10964	9501	893	3579	13524	3969	7165	12515	4978	11862	4392	16312	9782	7261	11724	10781	9746	15499	6491	7854	21696	4180	4452	5159	4039	7747	6637	16101	13436	10379	18840	2176	4462	22598	9632	10618	9426	48987	30332	15016	4371	12180
BTBD1	11006	5053	8790	4769	13135	6956	4505	7782	9661	818	2585	9888	4784	5242	5078	4557	3998	4804	8727	10133	6111	7768	9489	5752	8915	5849	14534	12523	3118	2819	3153	2895	2503	3489	6583	7463	4415	9207	2152	2685	10510	6917	8172	4945	7776	4432	3408	5763	5781
BTBD10	5406	1896	2958	1554	5498	4254	2267	3905	4837	972	4110	3707	2714	2410	2757	1745	1230	1183	1871	3216	1976	3356	4186	3238	2884	1804	1593	3188	1266	1045	1171	1168	946	1562	3640	2917	2795	4972	565	747	2218	1784	1338	1290	4239	2865	2002	880	1825
BTBD11	54	92	111	1526	1818	7304	1347	3275	2346	5393	3825	4655	1339	426	3517	2204	2251	595	349	2229	1233	1467	744	847	466	330	2476	382	53	29	102	188	31	451	3120	2773	1278	3030	46	948	1395	295	502	605	84	46	227	755	878
BTBD16	8	19	56	107	6	57	130	42	122	1281	32	239	22	38	18	121	15	12	707	27	16	119	72	19	111	55	74	329	24	28	23	12	72	71	380	78	30	50	3	237	107	2	79	17	56	44	35	16	26
BTBD17	0	0	0	65	14	1143	600	586	977	2144	107	4	647	0	5	38	0	1	0	1	1	48	14	0	0	1	5	0	3	0	2	1	2	9	153	0	9	24	0	469	6	3	1	0	23	5	54	0	12
BTBD18	0	0	3	126	43	108	0	56	4	2780	66	5	88	7	11	28	1	10	0	7	2	75	14	3	1	0	0	0	1	0	3	0	0	1	654	0	5	63	0	320	7	0	4	1	60	6	56	1	42
BTBD19	192	241	326	112	150	425	70	828	306	3697	98	282	246	380	489	545	1907	109	223	489	283	460	64	104	532	206	142	544	188	176	198	157	339	507	765	109	56	174	27	459	67	56	57	59	92	180	208	67	223
BTBD2	4755	1751	4906	1567	2046	4267	1373	6336	3153	3069	4766	4813	1491	9033	5619	9939	4555	1354	1799	6405	3421	2018	1538	1275	4515	2520	1452	3221	5559	5451	4757	7275	5977	3789	4037	3487	2677	5485	413	2505	2377	844	1154	1820	8857	10436	8119	3241	1550
BTBD3	4418	1104	2358	3636	4775	3553	2261	3870	4117	1567	9326	6559	3219	1489	3405	1134	2552	1551	3049	3597	2975	2731	1776	1477	4119	1516	1717	3809	1797	1870	2004	2341	2568	2879	3423	2116	1794	4141	290	590	1114	1673	3198	2047	3222	2262	1803	1076	1883
BTBD6	6509	3775	7387	2123	2693	7601	3185	9225	7758	2634	2419	5561	1475	10684	5201	15492	3295	2277	2685	13002	4189	2757	1599	2584	2602	1810	1400	3096	3342	3010	2987	3547	3082	2625	5942	3775	3648	7550	643	2230	1936	2348	3094	3841	7660	8643	7734	1479	2920
BTBD7	7391	2758	5119	4092	8120	9254	2580	6710	5631	2266	4094	8862	3455	4319	6602	3891	4550	2435	3116	6001	4793	5632	2980	2915	6564	3221	2626	7720	3383	4258	3546	7399	4544	4493	5710	4132	2812	5501	361	1844	7228	3702	4318	3226	13081	13417	8960	1226	4950
BTBD8	8199	2394	4670	1275	3217	3408	1133	2330	1907	1902	978	3649	1515	3725	1001	1867	2724	1085	2508	2103	2423	3106	2148	1882	3077	2725	2970	4337	913	994	1106	1416	916	1480	1246	1611	965	1253	1308	1702	7594	761	1451	719	8008	5883	4031	1087	3752
BTBD9	7041	1785	3294	2246	5023	6061	1340	3957	2843	1724	1593	4969	1190	2693	337	1874	646	1725	1863	4885	2264	3703	1597	1309	3707	1347	2082	3494	1399	1469	1271	2745	2130	1722	2471	1923	1617	3202	220	682	2568	2437	2146	2166	9714	5008	3229	2209	2390
BTC	126	147	190	261	486	129	141	120	250	487	6	122	94	690	15	528	14	70	31	109	138	250	69	109	149	154	66	143	189	257	163	452	91	139	185	87	33	92	4	77	36	119	166	137	390	239	249	345	95
BTD	19758	16280	11259	13828	19875	3439	8590	2778	7051	2925	782	20383	1602	5917	1022	4213	1222	8700	34165	6689	15076	10360	6178	6272	9836	8815	38110	49730	1046	1879	1223	2048	2157	1902	5361	9575	4202	10053	1603	3380	9343	6935	10564	3536	7830	4075	4078	1655	5760
BTF3	3938	2215	2943	414	3227	2118	1599	3516	3389	154	686	1569	866	867	971	546	1242	263	1435	517	436	1878	2286	2095	2455	1185	979	2125	510	501	645	686	406	705	1520	1485	1807	3093	656	1648	4258	2252	811	1024	5812	1713	1093	577	454
BTF3L4	4504	2421	2376	5425	6463	4250	4621	1660	7082	187	728	1819	2776	1312	972	1281	763	1937	2009	2383	1390	3547	6165	4572	1317	1447	6906	4241	456	403	443	414	390	493	3741	4112	5691	6031	1290	825	5294	3840	4038	1651	2889	1295	718	441	916
BTG1	29822	5915	24208	11989	21437	14353	4310	12769	8909	483	6115	5585	4778	8830	18847	6758	7657	3405	12241	9284	2438	6758	6724	3510	8675	4662	8649	10959	3244	2934	3115	4529	3228	3691	3619	10005	2590	7103	1722	2464	6111	3057	5168	2199	36260	17072	10545	6635	4675
BTG2	1542	1634	1984	1215	6290	2595	454	8125	1697	1779	1591	1619	1924	5912	5439	4713	6051	1736	426	4273	3190	4740	2774	2115	6549	3695	865	4527	4461	4986	4474	3255	3671	6720	2133	2681	1398	3781	1083	3231	6770	1960	1502	1635	14226	8805	8212	1712	4771
BTG3	2280	1054	3987	1167	3855	6807	4395	5579	7800	359	3162	3236	5546	3903	3699	3492	2032	2006	1865	3524	1162	4379	2791	1475	5619	3000	6619	8069	348	388	411	227	358	996	1122	2017	1735	1766	1566	660	2710	319	846	339	1269	597	610	982	1088
BTG4	3	0	7	6	3	12	16	1	10	579	9	14	19	12	31	15	13	7	0	9	3	160	9	0	23	1	4	1	1	0	1	1	1	0	92	0	10	11	1	64	15	0	0	0	14	4	10	0	9
BTK	445	292	400	373	4743	697	291	809	412	996	38	1083	443	191	49	465	231	701	369	1513	248	1441	153	236	2227	167	215	493	207	61	174	69	124	354	375	780	527	1980	30	267	326	399	384	99	104	95	163	164	3407
BTLA	123	42	35	6	928	130	26	55	44	293	11	60	37	10	7	31	3	104	20	336	11	2061	4587	379	93	16	21	43	16	9	8	3	18	17	171	56	205	633	3	25	23	76	242	36	23	5	26	119	237
BTN1A1	0	0	12	122	21	84	0	58	15	2669	47	18	64	0	22	34	1	1	7	12	0	65	3	0	1	8	8	1	6	1	2	0	1	2	279	17	10	79	0	155	0	1	3	0	32	1	94	1	30
BTN2A1	2590	1302	3576	672	1293	4570	730	4701	1897	4561	3485	4837	1049	2534	2346	1943	3892	938	2615	2838	1992	2777	1224	1173	5182	1681	1057	1895	2050	2184	1869	3231	2003	2967	1603	1185	628	1549	264	579	1075	633	1102	1548	3093	2554	2444	2956	2031
BTN2A2	380	432	708	856	1415	2980	498	3174	1335	4465	600	693	451	1461	450	1173	1706	820	450	1793	721	925	482	450	2261	638	440	784	298	267	303	359	294	704	871	631	336	999	397	591	903	175	337	469	102	92	259	1313	455
BTN3A1	1275	1365	2712	1152	3208	3134	1026	3425	2416	2888	893	2080	850	3246	2577	2200	3395	3128	2062	6184	2029	3129	1196	2120	4670	679	581	1580	976	860	797	738	876	1753	1519	1450	780	2237	682	963	1833	977	1592	1237	2190	1278	1290	3037	2500
BTN3A2	420	647	1029	539	1387	717	260	1062	601	1712	478	1191	376	671	679	758	1030	1298	1325	2216	450	1851	364	669	2872	325	236	625	521	303	407	293	320	974	454	364	123	532	140	240	382	332	313	243	386	225	265	593	517
BTN3A3	399	472	529	365	1010	1167	203	1723	571	2432	271	1139	307	449	1093	484	1408	922	484	1385	630	1617	217	850	2357	358	171	524	529	431	503	301	476	1139	597	302	159	590	246	505	767	285	462	575	1063	534	784	1773	987
BTNL2	9	8	5	43	4	180	0	34	7	2563	54	170	80	10	18	51	5	22	1	12	8	109	14	3	7	9	34	38	0	0	7	1	0	3	284	0	12	79	0	98	17	11	4	2	22	0	132	0	29
BTNL3	11	3	10	109	8	70	6	34	11	2411	28	2	40	10	18	100	7	13	0	1	5	103	14	0	0	6	12	0	0	1	3	0	0	1	387	3	26	65	0	101	2	2	6	0	27	13	0	0	108
BTNL8	10	9	15	96	369	101	31	41	22	3310	84	3445	138	47	20	166	23	69	167	94	20	340	30	4	559	42	45	262	7	4	15	3	31	19	440	68	27	72	1	180	1	2	23	3	46	9	33	3	280
BTNL9	2406	292	560	435	411	470	173	2693	147	3983	621	9106	310	293	141	235	307	680	1490	480	349	3521	185	28	6169	426	264	1926	962	931	1330	1780	2552	3251	570	337	185	518	42	660	179	38	211	583	1434	2410	1223	1147	1534
BTRC	2310	1041	1945	1897	2676	1649	587	2249	1350	847	1047	3374	649	1490	1881	1095	1894	1349	1573	2151	3082	3151	1401	1061	3067	1363	1051	2968	3789	3946	3490	3216	4737	3552	1383	1056	678	1990	392	1435	4629	1214	1202	2181	5219	2108	1150	2297	2602
BUB1	4337	898	1407	723	3464	17293	4794	10209	10766	1013	5380	1255	4511	4501	2416	3125	2491	862	532	899	310	861	3647	1399	802	333	568	266	925	544	860	291	830	445	6021	5092	5710	9396	530	221	1039	757	1084	831	7423	4613	3077	1575	6515
BUB1B	1534	280	613	210	790	5856	1467	4996	4060	625	4150	513	2221	2075	2224	1484	2252	283	115	448	189	414	2716	986	505	137	102	98	780	458	763	354	1009	332	1800	1790	1615	2946	196	124	624	390	485	452	7729	4392	2924	1754	4792
BUB3	15660	6015	9322	4154	13545	10549	8104	11829	17303	596	11991	9170	6300	6904	4440	5844	5499	5159	5142	9045	6712	10898	7556	7560	7880	5489	4649	13368	3206	3160	4083	3644	4485	4009	7802	7343	6409	13552	1956	3735	12640	7395	5882	5564	14877	5904	3113	4924	4674
BUD13	1826	817	1691	965	1405	2479	850	4439	2120	1546	2407	1563	1049	1795	1027	1423	898	855	1715	2792	1063	1990	1897	1294	3302	1765	1116	2142	2414	1761	1772	2748	1787	2308	2648	1787	1406	2910	456	1769	2122	1198	781	950	2311	1196	966	717	1671
BUD23	7658	5139	3407	1678	4421	2319	1385	5256	3474	3055	1933	4331	1107	6174	2972	5075	2582	1516	2292	3692	2302	3473	3656	4950	3188	2323	1759	3797	4433	4620	4963	4658	3311	3398	3336	2919	2681	6137	991	2767	4489	2259	1954	2177	8966	4860	3462	4481	1038
BUD31	9214	6193	7455	2216	6502	4345	5406	9830	15582	1766	4253	7003	1871	6279	8890	6434	6339	3347	3426	7578	4928	6639	10555	14561	6299	6595	3261	7566	3825	3715	3996	4805	3490	3721	4158	3149	3762	7867	2952	3978	7507	5665	2922	4348	9792	4289	2701	6134	2545
BVES	80	16	60	11	73	293	126	341	346	145	84	111	311	257	12	46	65	45	14	502	170	240	23	47	489	263	108	203	133	123	119	51	85	609	44	33	13	26	18	72	267	174	16	64	90	16	26	28	100
BX255925.3	11	4	11	4	5	19	2	11	5	102	4	15	4	38	8	39	8	0	5	10	8	18	6	8	17	5	5	15	166	128	114	131	122	51	17	11	5	4	1	10	7	4	6	7	15	14	15	14	4
BX276092.9	0	0	0	0	0	1	0	0	0	29	0	0	2	0	1	0	0	0	0	0	0	1	0	0	0	0	0	0	0	0	0	0	0	0	2	0	0	0	0	5	0	0	0	0	0	0	0	0	0
BYSL	1862	541	1107	810	1506	1404	568	1637	1064	2946	1087	1624	584	1891	1221	1580	1020	424	536	1145	806	770	912	806	1452	656	604	1119	784	768	756	1076	523	654	1285	1245	811	2053	189	782	939	700	1496	834	5764	3871	3204	1341	1262
BZW1	31184	10668	9781	9499	32390	7678	9853	5333	13860	901	2076	21412	4892	8011	12689	5898	7259	6658	21058	19309	11819	15158	10950	12081	9736	7392	26111	26327	4320	4589	4416	5799	4529	4403	12750	18785	14390	22489	4283	3362	13974	9926	17618	6777	15796	5798	3500	4186	7470
BZW2	21172	14201	9136	10170	23651	4104	6310	3982	12234	970	1663	4492	3356	11730	4552	10398	5416	2502	3146	7056	2484	5420	17342	13765	6060	5096	11972	9025	1094	1074	1288	881	1358	1436	15937	17381	20839	32266	4249	4618	16850	7364	8467	5612	14356	8647	5601	4556	4012
C10orf105	16	11	6	85	22	100	4	39	12	1067	20	10	47	3	23	86	9	6	0	16	3	190	6	3	15	5	1	7	3	3	5	2	2	16	500	19	25	98	1	218	6	1	5	1	16	1	25	0	31
C10orf113	492	98	797	176	103	2280	288	390	302	665	418	746	706	739	78	669	390	111	109	954	278	743	243	86	261	170	716	580	17	9	12	32	16	65	1038	511	155	228	22	95	473	65	214	295	6380	7050	6107	104	58
C10orf120	0	0	0	3	0	38	1	7	0	353	5	7	3	0	3	30	1	1	0	0	0	34	1	1	0	0	2	8	0	0	1	0	0	0	105	5	2	24	0	41	0	1	3	0	2	0	47	0	15
C10orf142	0	0	0	0	0	0	0	0	0	5	0	0	0	0	0	0	0	0	0	0	0	0	0	0	0	0	0	0	0	0	0	0	0	0	3	0	0	0	0	0	0	0	0	0	0	0	0	0	0
C10orf143	1	0	0	0	1	2	0	0	0	10	0	4	0	0	0	3	0	1	0	0	0	0	0	0	1	2	0	1	0	2	0	1	0	0	2	0	0	2	0	0	0	0	1	0	0	0	0	0	0
C10orf53	8	0	0	79	0	15	0	13	5	461	4	4	12	0	10	46	2	1	0	2	1	49	9	0	0	2	7	0	0	0	2	0	0	1	251	3	27	52	0	63	2	0	8	0	19	8	13	0	18
C10orf55	4	2	18	51	6	79	0	15	7	819	12	11	37	0	71	47	36	11	3	1	2	95	3	0	4	4	0	0	0	3	2	16	0	3	349	8	10	41	0	125	2	0	2	0	9	12	108	0	20
C10orf62	6	3	58	32	9	61	2	11	9	512	15	2	11	2	8	19	13	4	86	2	3	40	15	0	1	2	24	2	17	15	21	25	139	6	212	7	8	53	0	89	0	0	4	0	5	0	30	5	15
C10orf67	2	0	1	0	2	149	77	55	75	938	49	52	108	2	24	27	32	54	14	4	1	463	4	1	47	2	0	1	0	1	3	1	2	4	146	0	10	25	0	92	0	1	1	0	23	12	16	4	18
C10orf71	27	7	12	233	41	248	0	128	21	3373	83	10	105	0	40	132	1	16	4	16	0	244	75	3	1	7	17	8	1	1	13	7	5	50	1276	21	87	149	4	572	14	0	11	1	111	7	113	1	79
C10orf82	7	0	1	55	26	35	0	22	4	585	10	3	16	9	16	13	8	0	1	0	14	7	8	0	0	39	9	1	6	1	10	2	5	23	192	0	9	46	0	95	5	0	2	3	3	0	16	0	12
C10orf88	2547	722	1046	940	2684	1011	630	935	1236	262	425	1215	776	1330	928	801	819	590	778	736	881	785	798	472	1133	840	1183	2032	555	523	611	563	541	654	1106	922	947	2041	130	458	1417	782	803	878	1542	908	514	933	926
C10orf90	8	5	75	107	13	81	0	34	9	1537	34	17	61	0	30	78	17	8	9	4	22	76	8	0	5	6	27	13	1	1	4	1	3	13	522	12	29	102	66	288	31	0	1	2	15	8	9	0	48
C10orf95	32	20	27	22	12	57	2	71	11	445	36	35	43	21	30	25	9	6	2	37	15	163	5	11	36	3	11	11	26	23	36	60	66	67	114	7	5	35	0	89	22	23	10	70	71	122	138	20	13
C10orf99	12	0	0	15	12	37	0	2	0	245	3	5	13	0	1873	15	528	1	0	4	0	17	11	0	0	1	2	0	0	0	2	0	1	0	34	0	4	1	0	52	1	0	3	0	9	0	7	0	10
C11orf1	3542	2572	2690	1503	3843	406	561	582	1367	735	689	1729	1233	1380	226	782	372	1194	674	2417	890	2269	4540	3940	903	1090	1248	1679	144	116	167	226	132	167	1308	1094	1078	1991	965	1811	5466	822	374	574	2264	1018	248	689	323
C11orf16	4	0	0	109	26	285	36	172	118	2088	103	12	454	0	5	54	0	30	1	7	0	1078	42	3	146	6	2	6	2	2	7	0	3	1	420	10	20	73	0	113	1	5	2	0	14	6	0	0	29
C11orf21	9	5	4	61	21	37	5	35	4	1314	37	50	64	0	5	30	3	36	2	61	5	90	7	0	98	3	0	23	17	3	8	2	7	8	202	13	30	51	3	102	1	2	1	4	23	10	31	2	401
C11orf24	1085	754	2341	677	1482	1412	969	2713	2593	2155	931	1674	573	3837	1751	3115	1728	578	8448	4056	1988	3936	2509	3025	2882	1512	1413	1658	3802	3612	3605	6645	3489	3164	2913	2852	1059	3080	164	1751	1902	662	780	1413	2552	2570	2279	1639	866
C11orf40	17	0	0	5	1	14	0	3	3	259	3	15	8	0	0	10	0	5	0	1	0	15	1	1	0	0	3	1	2	1	2	2	4	0	52	0	0	15	0	12	4	3	2	0	15	46	32	0	8
C11orf42	5	5	3	54	15	95	0	20	7	2010	42	8	87	6	11	86	3	4	2	0	1	63	13	3	0	1	4	0	1	1	2	0	1	0	327	12	12	38	2	112	1	0	5	0	15	2	0	0	18
C11orf45	5	2	27	53	23	57	36	116	64	744	68	13	62	22	33	35	22	15	2	49	21	40	31	22	34	18	22	13	9	4	10	1	8	23	203	1	20	32	0	66	11	4	4	9	22	18	34	33	19
C11orf49	3355	1222	2026	1433	1808	9971	3142	9145	7972	3184	2942	2763	2754	3112	647	2314	824	938	572	2656	1308	3196	1562	1863	1850	880	1767	1766	1860	1550	1594	1665	1653	1609	2089	1591	1303	3099	353	688	1276	1322	1053	981	5736	3804	2976	1109	1034
C11orf52	1312	705	1478	713	1172	137	322	241	400	964	624	1343	373	1122	36	759	62	716	1866	2806	1048	1541	711	1307	800	1336	954	1624	93	131	103	298	203	117	1644	1261	1111	2279	277	895	1651	972	641	728	2304	1626	1230	290	171
C11orf53	9	410	12	58	4	69	29	171	114	1394	29	6	30	23	12	92	2	5	3	9	0	42	10	7	9	3	15	0	1	0	6	0	1	6	303	19	12	68	7	189	22	2	2	0	25	3	6	1	12
[truncated: 17,438 more rows]
[truncated: 44 more columns]
