# Supplementary material for: Divergent Clonal Evolution and Early Dissemination Promote Genetic Heterogeneity of Metastases in Castration-Resistant Prostate Cancer
Source: Cancer Res. 2025 Aug 18;85(21):4251–68. doi: 10.1158/0008-5472.CAN-24-3687 (PMC12580794; doi:10.1158/0008-5472.CAN-24-3687)
Supplement: Table S6 — Supplementary Table 6: Matched normal RNA counts [file can-24-3687_table_s6_suppst6.xlsx]

## Sheet: Sheet1
Table S6: Normal RNA Expression
gene_name	WA_16.sample_31726	WA_16.sample_31727	WA_16.sample_31728	WA_18.sample_31729	WA_18.sample_31730	WA_22.sample_31731	WA_22.sample_31732	WA_22.sample_31733	WA_22.sample_31734	WA_24.sample_31488	WA_24.sample_31489	WA_24.sample_31490	WA_24.sample_31491	WA_25.sample_31484	WA_25.sample_31485	WA_25.sample_31486	WA_25.sample_31487	WA_26.sample_31480	WA_26.sample_31481	WA_26.sample_31482	WA_26.sample_31483	WA_31.sample_31437	WA_31.sample_31438	WA_31.sample_31439	WA_32.sample_31440	WA_32.sample_31441	WA_32.sample_31442	WA_32.sample_31443	WA_33.sample_20386	WA_33.sample_20387	WA_33.sample_20388	WA_33.sample_20389	WA_33.sample_20390	WA_33.sample_20391	WA_37.sample_31444	WA_37.sample_31445	WA_37.sample_31447	WA_37.sample_31448	WA_38.sample_31226	WA_38.sample_31227	WA_38.sample_31228	WA_39.sample_31229	WA_39.sample_31230	WA_39.sample_31231	WA_4.sample_31818	WA_4.sample_31819	WA_4.sample_31820	WA_40.sample_31232	WA_40.sample_31233
A1BG	70	70	70	37015	37015	103	103	103	103	17893	17893	17893	17893	86	86	86	86	40485	40485	40485	40485	44749	44749	44749	47893	47893	47893	47893	38139	38139	38139	38139	38139	38139	26370	26370	26370	26370	20187	20187	20187	30343	30343	30343	21187	21187	21187	7771	7771
A1CF	552	552	552	12454	12454	1667	1667	1667	1667	5060	5060	5060	5060	996	996	996	996	9624	9624	9624	9624	12383	12383	12383	22905	22905	22905	22905	39010	39010	39010	39010	39010	39010	25165	25165	25165	25165	10487	10487	10487	10235	10235	10235	7787	7787	7787	14630	14630
A2M	8252	8252	8252	384137	384137	65994	65994	65994	65994	492002	492002	492002	492002	59220	59220	59220	59220	108925	108925	108925	108925	328410	328410	328410	181541	181541	181541	181541	429801	429801	429801	429801	429801	429801	283246	283246	283246	283246	104170	104170	104170	252251	252251	252251	72077	72077	72077	220219	220219
A2ML1	10	10	10	34	34	3	3	3	3	34	34	34	34	4	4	4	4	3	3	3	3	152	152	152	17	17	17	17	2	2	2	2	2	2	142	142	142	142	3	3	3	15	15	15	18	18	18	2	2
A3GALT2	29	29	29	4	4	3	3	3	3	17	17	17	17	3	3	3	3	0	0	0	0	24	24	24	0	0	0	0	4	4	4	4	4	4	12	12	12	12	0	0	0	9	9	9	7	7	7	4	4
A4GALT	4687	4687	4687	167	167	2828	2828	2828	2828	329	329	329	329	2913	2913	2913	2913	85	85	85	85	70	70	70	151	151	151	151	49	49	49	49	49	49	187	187	187	187	1422	1422	1422	96	96	96	304	304	304	16	16
A4GNT	1	1	1	4	4	6	6	6	6	12	12	12	12	1	1	1	1	6	6	6	6	3	3	3	2	2	2	2	0	0	0	0	0	0	5	5	5	5	0	0	0	8	8	8	0	0	0	1	1
AAAS	1141	1141	1141	2974	2974	1290	1290	1290	1290	1172	1172	1172	1172	1529	1529	1529	1529	1046	1046	1046	1046	1824	1824	1824	1488	1488	1488	1488	3437	3437	3437	3437	3437	3437	1999	1999	1999	1999	906	906	906	1426	1426	1426	1021	1021	1021	937	937
AACS	1319	1319	1319	1200	1200	1744	1744	1744	1744	723	723	723	723	1715	1715	1715	1715	273	273	273	273	551	551	551	352	352	352	352	667	667	667	667	667	667	1289	1289	1289	1289	511	511	511	1293	1293	1293	685	685	685	346	346
AADAC	2	2	2	122451	122451	6	6	6	6	15315	15315	15315	15315	0	0	0	0	15322	15322	15322	15322	85100	85100	85100	93117	93117	93117	93117	90878	90878	90878	90878	90878	90878	88337	88337	88337	88337	15673	15673	15673	36999	36999	36999	5266	5266	5266	16586	16586
AADACL2	1	1	1	0	0	0	0	0	0	4	4	4	4	0	0	0	0	0	0	0	0	0	0	0	0	0	0	0	0	0	0	0	0	0	0	0	0	0	0	0	0	0	0	0	0	0	0	0	0
AADACL3	0	0	0	0	0	2	2	2	2	20	20	20	20	0	0	0	0	1	1	1	1	22	22	22	0	0	0	0	0	0	0	0	0	0	6	6	6	6	1	1	1	14	14	14	6	6	6	0	0
AADACL4	50	50	50	0	0	36	36	36	36	5	5	5	5	32	32	32	32	0	0	0	0	29	29	29	3	3	3	3	0	0	0	0	0	0	3	3	3	3	0	0	0	7	7	7	7	7	7	1	1
AADAT	315	315	315	2019	2019	405	405	405	405	450	450	450	450	192	192	192	192	1600	1600	1600	1600	1634	1634	1634	2891	2891	2891	2891	7229	7229	7229	7229	7229	7229	3695	3695	3695	3695	1284	1284	1284	1539	1539	1539	827	827	827	925	925
AAGAB	982	982	982	5588	5588	2411	2411	2411	2411	2147	2147	2147	2147	3165	3165	3165	3165	753	753	753	753	1898	1898	1898	2224	2224	2224	2224	4796	4796	4796	4796	4796	4796	4585	4585	4585	4585	1596	1596	1596	5319	5319	5319	992	992	992	693	693
AAK1	5526	5526	5526	3091	3091	6786	6786	6786	6786	1309	1309	1309	1309	6997	6997	6997	6997	1242	1242	1242	1242	2098	2098	2098	2648	2648	2648	2648	4161	4161	4161	4161	4161	4161	6419	6419	6419	6419	2210	2210	2210	2117	2117	2117	2605	2605	2605	2039	2039
AAMDC	247	247	247	801	801	581	581	581	581	336	336	336	336	566	566	566	566	339	339	339	339	668	668	668	592	592	592	592	896	896	896	896	896	896	523	523	523	523	296	296	296	343	343	343	138	138	138	236	236
AAMP	2679	2679	2679	9843	9843	4435	4435	4435	4435	3736	3736	3736	3736	4263	4263	4263	4263	3558	3558	3558	3558	6236	6236	6236	4340	4340	4340	4340	11301	11301	11301	11301	11301	11301	6170	6170	6170	6170	2872	2872	2872	5853	5853	5853	3418	3418	3418	2448	2448
AANAT	2	2	2	0	0	5	5	5	5	3	3	3	3	0	0	0	0	7	7	7	7	8	8	8	1	1	1	1	1	1	1	1	1	1	4	4	4	4	0	0	0	1	1	1	0	0	0	0	0
AAR2	1099	1099	1099	5364	5364	1506	1506	1506	1506	1583	1583	1583	1583	1740	1740	1740	1740	1699	1699	1699	1699	2563	2563	2563	2518	2518	2518	2518	4425	4425	4425	4425	4425	4425	3725	3725	3725	3725	1354	1354	1354	4762	4762	4762	1077	1077	1077	1090	1090
AARD	1	1	1	0	0	10	10	10	10	0	0	0	0	2	2	2	2	0	0	0	0	12	12	12	0	0	0	0	0	0	0	0	0	0	1	1	1	1	0	0	0	1	1	1	0	0	0	0	0
AARS	6251	6251	6251	19502	19502	7866	7866	7866	7866	15332	15332	15332	15332	12496	12496	12496	12496	9268	9268	9268	9268	24958	24958	24958	9275	9275	9275	9275	39975	39975	39975	39975	39975	39975	18628	18628	18628	18628	8155	8155	8155	24346	24346	24346	8627	8627	8627	7598	7598
AARS2	1241	1241	1241	1060	1060	843	843	843	843	754	754	754	754	1052	1052	1052	1052	599	599	599	599	1268	1268	1268	548	548	548	548	1635	1635	1635	1635	1635	1635	1340	1340	1340	1340	675	675	675	520	520	520	1137	1137	1137	550	550
AARSD1	1099	1099	1099	644	644	789	789	789	789	483	483	483	483	672	672	672	672	470	470	470	470	691	691	691	475	475	475	475	1372	1372	1372	1372	1372	1372	854	854	854	854	523	523	523	500	500	500	667	667	667	383	383
AASDH	2912	2912	2912	2959	2959	2982	2982	2982	2982	1264	1264	1264	1264	3207	3207	3207	3207	1561	1561	1561	1561	2045	2045	2045	3714	3714	3714	3714	6605	6605	6605	6605	6605	6605	5502	5502	5502	5502	2615	2615	2615	4165	4165	4165	3714	3714	3714	1773	1773
AASDHPPT	1145	1145	1145	5722	5722	3205	3205	3205	3205	2200	2200	2200	2200	3274	3274	3274	3274	1694	1694	1694	1694	3611	3611	3611	3470	3470	3470	3470	6672	6672	6672	6672	6672	6672	4950	4950	4950	4950	1763	1763	1763	4507	4507	4507	758	758	758	1162	1162
AASS	2853	2853	2853	21971	21971	3680	3680	3680	3680	2355	2355	2355	2355	6526	6526	6526	6526	7329	7329	7329	7329	6077	6077	6077	11281	11281	11281	11281	44972	44972	44972	44972	44972	44972	11311	11311	11311	11311	6545	6545	6545	11182	11182	11182	14110	14110	14110	13448	13448
AATF	1859	1859	1859	2268	2268	1376	1376	1376	1376	1257	1257	1257	1257	1540	1540	1540	1540	1017	1017	1017	1017	1244	1244	1244	1966	1966	1966	1966	3369	3369	3369	3369	3369	3369	2728	2728	2728	2728	1140	1140	1140	1809	1809	1809	1360	1360	1360	1055	1055
AATK	95	95	95	51	51	102	102	102	102	55	55	55	55	94	94	94	94	26	26	26	26	141	141	141	14	14	14	14	56	56	56	56	56	56	80	80	80	80	18	18	18	31	31	31	155	155	155	3	3
ABAT	1162	1162	1162	29983	29983	3555	3555	3555	3555	8792	8792	8792	8792	3025	3025	3025	3025	20565	20565	20565	20565	25178	25178	25178	22330	22330	22330	22330	58453	58453	58453	58453	58453	58453	21255	21255	21255	21255	11330	11330	11330	16740	16740	16740	10662	10662	10662	12387	12387
ABCA1	3969	3969	3969	75235	75235	5506	5506	5506	5506	24317	24317	24317	24317	3186	3186	3186	3186	32146	32146	32146	32146	25511	25511	25511	27893	27893	27893	27893	81534	81534	81534	81534	81534	81534	65120	65120	65120	65120	24114	24114	24114	61953	61953	61953	66170	66170	66170	30168	30168
ABCA10	1167	1167	1167	683	683	799	799	799	799	172	172	172	172	501	501	501	501	172	172	172	172	162	162	162	325	325	325	325	1069	1069	1069	1069	1069	1069	1116	1116	1116	1116	292	292	292	758	758	758	438	438	438	843	843
ABCA12	169	169	169	67	67	119	119	119	119	56	56	56	56	153	153	153	153	3	3	3	3	80	80	80	3	3	3	3	1	1	1	1	1	1	0	0	0	0	5	5	5	2	2	2	26	26	26	1	1
ABCA13	863	863	863	1770	1770	1262	1262	1262	1262	1126	1126	1126	1126	893	893	893	893	1638	1638	1638	1638	1282	1282	1282	2224	2224	2224	2224	6689	6689	6689	6689	6689	6689	3335	3335	3335	3335	5556	5556	5556	3156	3156	3156	2557	2557	2557	3625	3625
ABCA2	7275	7275	7275	6322	6322	4235	4235	4235	4235	1580	1580	1580	1580	5353	5353	5353	5353	1914	1914	1914	1914	5633	5633	5633	1872	1872	1872	1872	6358	6358	6358	6358	6358	6358	12325	12325	12325	12325	1725	1725	1725	1341	1341	1341	9079	9079	9079	1815	1815
ABCA3	2533	2533	2533	469	469	1659	1659	1659	1659	453	453	453	453	1634	1634	1634	1634	72	72	72	72	534	534	534	127	127	127	127	399	399	399	399	399	399	1045	1045	1045	1045	145	145	145	146	146	146	609	609	609	151	151
ABCA4	319	319	319	213	213	1417	1417	1417	1417	123	123	123	123	861	861	861	861	112	112	112	112	249	249	249	57	57	57	57	77	77	77	77	77	77	247	247	247	247	71	71	71	99	99	99	373	373	373	50	50
ABCA5	5159	5159	5159	11251	11251	6185	6185	6185	6185	5535	5535	5535	5535	6631	6631	6631	6631	6303	6303	6303	6303	9705	9705	9705	8830	8830	8830	8830	30682	30682	30682	30682	30682	30682	21318	21318	21318	21318	12050	12050	12050	23964	23964	23964	10028	10028	10028	13738	13738
ABCA6	1977	1977	1977	41234	41234	1892	1892	1892	1892	8774	8774	8774	8774	863	863	863	863	15061	15061	15061	15061	6849	6849	6849	25395	25395	25395	25395	65104	65104	65104	65104	65104	65104	25599	25599	25599	25599	8302	8302	8302	31997	31997	31997	11313	11313	11313	16776	16776
ABCA7	1668	1668	1668	463	463	798	798	798	798	356	356	356	356	633	633	633	633	221	221	221	221	641	641	641	100	100	100	100	593	593	593	593	593	593	829	829	829	829	363	363	363	213	213	213	746	746	746	244	244
ABCA8	1784	1784	1784	12628	12628	2472	2472	2472	2472	3818	3818	3818	3818	929	929	929	929	4177	4177	4177	4177	7019	7019	7019	6607	6607	6607	6607	9149	9149	9149	9149	9149	9149	16600	16600	16600	16600	4508	4508	4508	13113	13113	13113	11372	11372	11372	7248	7248
ABCA9	1370	1370	1370	3038	3038	731	731	731	731	811	811	811	811	354	354	354	354	579	579	579	579	585	585	585	725	725	725	725	2966	2966	2966	2966	2966	2966	3284	3284	3284	3284	630	630	630	1552	1552	1552	2625	2625	2625	2977	2977
ABCB1	2794	2794	2794	26258	26258	6649	6649	6649	6649	3426	3426	3426	3426	5338	5338	5338	5338	2826	2826	2826	2826	5044	5044	5044	9166	9166	9166	9166	13055	13055	13055	13055	13055	13055	8109	8109	8109	8109	4085	4085	4085	19988	19988	19988	6616	6616	6616	2712	2712
ABCB10	223	223	223	870	870	325	325	325	325	282	282	282	282	269	269	269	269	325	325	325	325	407	407	407	355	355	355	355	1523	1523	1523	1523	1523	1523	1070	1070	1070	1070	378	378	378	828	828	828	470	470	470	374	374
ABCB11	8	8	8	40685	40685	2	2	2	2	9504	9504	9504	9504	0	0	0	0	5809	5809	5809	5809	8964	8964	8964	8758	8758	8758	8758	33091	33091	33091	33091	33091	33091	13116	13116	13116	13116	7034	7034	7034	11762	11762	11762	29818	29818	29818	9307	9307
ABCB4	120	120	120	74960	74960	107	107	107	107	7578	7578	7578	7578	42	42	42	42	11243	11243	11243	11243	55914	55914	55914	71780	71780	71780	71780	43330	43330	43330	43330	43330	43330	44645	44645	44645	44645	18313	18313	18313	39918	39918	39918	86392	86392	86392	9704	9704
ABCB5	25	25	25	6	6	15	15	15	15	25	25	25	25	11	11	11	11	1	1	1	1	28	28	28	9	9	9	9	6	6	6	6	6	6	1	1	1	1	5	5	5	6	6	6	11	11	11	1	1
ABCB6	2405	2405	2405	7990	7990	1873	1873	1873	1873	1424	1424	1424	1424	2219	2219	2219	2219	994	994	994	994	3048	3048	3048	780	780	780	780	8154	8154	8154	8154	8154	8154	5250	5250	5250	5250	1370	1370	1370	3810	3810	3810	3302	3302	3302	1338	1338
ABCB7	1538	1538	1538	10280	10280	3266	3266	3266	3266	2976	2976	2976	2976	3213	3213	3213	3213	3015	3015	3015	3015	4299	4299	4299	7282	7282	7282	7282	13277	13277	13277	13277	13277	13277	9926	9926	9926	9926	3677	3677	3677	7669	7669	7669	3654	3654	3654	2432	2432
ABCB8	1556	1556	1556	3413	3413	1545	1545	1545	1545	1407	1407	1407	1407	1529	1529	1529	1529	1043	1043	1043	1043	2869	2869	2869	1591	1591	1591	1591	2534	2534	2534	2534	2534	2534	3051	3051	3051	3051	1246	1246	1246	2101	2101	2101	1903	1903	1903	735	735
ABCB9	356	356	356	33	33	254	254	254	254	74	74	74	74	175	175	175	175	25	25	25	25	134	134	134	39	39	39	39	79	79	79	79	79	79	133	133	133	133	43	43	43	51	51	51	215	215	215	6	6
ABCC1	4098	4098	4098	1344	1344	3394	3394	3394	3394	553	553	553	553	2769	2769	2769	2769	387	387	387	387	739	739	739	327	327	327	327	1282	1282	1282	1282	1282	1282	1508	1508	1508	1508	819	819	819	910	910	910	1393	1393	1393	283	283
ABCC10	2700	2700	2700	839	839	1322	1322	1322	1322	448	448	448	448	1223	1223	1223	1223	295	295	295	295	587	587	587	198	198	198	198	906	906	906	906	906	906	1210	1210	1210	1210	365	365	365	519	519	519	1001	1001	1001	771	771
ABCC11	59	59	59	3582	3582	32	32	32	32	708	708	708	708	127	127	127	127	1314	1314	1314	1314	1361	1361	1361	865	865	865	865	2458	2458	2458	2458	2458	2458	1926	1926	1926	1926	676	676	676	1229	1229	1229	2700	2700	2700	593	593
ABCC12	9	9	9	18	18	2	2	2	2	47	47	47	47	1	1	1	1	3	3	3	3	72	72	72	1	1	1	1	19	19	19	19	19	19	72	72	72	72	5	5	5	10	10	10	23	23	23	15	15
ABCC2	16104	16104	16104	74003	74003	7881	7881	7881	7881	7226	7226	7226	7226	3625	3625	3625	3625	20257	20257	20257	20257	23792	23792	23792	20339	20339	20339	20339	109657	109657	109657	109657	109657	109657	52745	52745	52745	52745	14020	14020	14020	21797	21797	21797	28888	28888	28888	21159	21159
ABCC3	18097	18097	18097	44386	44386	5492	5492	5492	5492	11869	11869	11869	11869	6226	6226	6226	6226	19142	19142	19142	19142	18741	18741	18741	9746	9746	9746	9746	34175	34175	34175	34175	34175	34175	53758	53758	53758	53758	13650	13650	13650	17270	17270	17270	32783	32783	32783	8691	8691
ABCC4	3585	3585	3585	1195	1195	6167	6167	6167	6167	286	286	286	286	5149	5149	5149	5149	195	195	195	195	236	236	236	667	667	667	667	1957	1957	1957	1957	1957	1957	1680	1680	1680	1680	460	460	460	908	908	908	641	641	641	83	83
ABCC5	12287	12287	12287	1884	1884	4817	4817	4817	4817	1475	1475	1475	1475	5964	5964	5964	5964	341	341	341	341	1741	1741	1741	389	389	389	389	2445	2445	2445	2445	2445	2445	2328	2328	2328	2328	994	994	994	1373	1373	1373	3135	3135	3135	1054	1054
ABCC6	1207	1207	1207	6542	6542	2321	2321	2321	2321	3296	3296	3296	3296	1695	1695	1695	1695	6634	6634	6634	6634	7302	7302	7302	2330	2330	2330	2330	11070	11070	11070	11070	11070	11070	9192	9192	9192	9192	3246	3246	3246	6771	6771	6771	5982	5982	5982	3950	3950
ABCC8	244	244	244	22	22	119	119	119	119	184	184	184	184	106	106	106	106	10	10	10	10	133	133	133	15	15	15	15	56	56	56	56	56	56	48	48	48	48	2	2	2	17	17	17	19	19	19	10	10
ABCC9	802	802	802	8220	8220	2454	2454	2454	2454	5808	5808	5808	5808	3267	3267	3267	3267	10571	10571	10571	10571	14630	14630	14630	10409	10409	10409	10409	33772	33772	33772	33772	33772	33772	17577	17577	17577	17577	9384	9384	9384	15174	15174	15174	7303	7303	7303	11005	11005
ABCD1	465	465	465	921	921	412	412	412	412	293	293	293	293	436	436	436	436	265	265	265	265	1097	1097	1097	436	436	436	436	1262	1262	1262	1262	1262	1262	1477	1477	1477	1477	244	244	244	419	419	419	908	908	908	507	507
ABCD2	50	50	50	21	21	107	107	107	107	26	26	26	26	40	40	40	40	4	4	4	4	5	5	5	9	9	9	9	40	40	40	40	40	40	23	23	23	23	30	30	30	41	41	41	58	58	58	10	10
ABCD3	2798	2798	2798	23767	23767	7380	7380	7380	7380	4624	4624	4624	4624	9079	9079	9079	9079	5891	5891	5891	5891	7504	7504	7504	21250	21250	21250	21250	27403	27403	27403	27403	27403	27403	28932	28932	28932	28932	6034	6034	6034	21932	21932	21932	11802	11802	11802	3906	3906
ABCD4	5195	5195	5195	3961	3961	4928	4928	4928	4928	1498	1498	1498	1498	2801	2801	2801	2801	1677	1677	1677	1677	2439	2439	2439	2608	2608	2608	2608	4658	4658	4658	4658	4658	4658	4352	4352	4352	4352	1590	1590	1590	2562	2562	2562	2895	2895	2895	1815	1815
ABCE1	357	357	357	2124	2124	935	935	935	935	919	919	919	919	1261	1261	1261	1261	833	833	833	833	914	914	914	2581	2581	2581	2581	3318	3318	3318	3318	3318	3318	2624	2624	2624	2624	1368	1368	1368	3536	3536	3536	647	647	647	629	629
ABCF1	2632	2632	2632	4092	4092	2792	2792	2792	2792	2339	2339	2339	2339	3248	3248	3248	3248	1943	1943	1943	1943	4336	4336	4336	4593	4593	4593	4593	7859	7859	7859	7859	7859	7859	6444	6444	6444	6444	2620	2620	2620	3309	3309	3309	3417	3417	3417	2706	2706
ABCF2	15	15	15	296	296	152	152	152	152	118	118	118	118	289	289	289	289	75	75	75	75	158	158	158	141	141	141	141	308	308	308	308	308	308	390	390	390	390	104	104	104	159	159	159	33	33	33	71	71
ABCF3	3319	3319	3319	5549	5549	2958	2958	2958	2958	2012	2012	2012	2012	2844	2844	2844	2844	2296	2296	2296	2296	5082	5082	5082	3431	3431	3431	3431	6009	6009	6009	6009	6009	6009	5483	5483	5483	5483	2580	2580	2580	2650	2650	2650	4457	4457	4457	1842	1842
ABCG1	1112	1112	1112	3929	3929	1649	1649	1649	1649	745	745	745	745	2567	2567	2567	2567	1366	1366	1366	1366	1129	1129	1129	1055	1055	1055	1055	1539	1539	1539	1539	1539	1539	1858	1858	1858	1858	909	909	909	2615	2615	2615	1509	1509	1509	813	813
ABCG2	171	171	171	1518	1518	441	441	441	441	532	532	532	532	266	266	266	266	756	756	756	756	182	182	182	1399	1399	1399	1399	6731	6731	6731	6731	6731	6731	808	808	808	808	328	328	328	1430	1430	1430	214	214	214	583	583
ABCG4	15	15	15	14	14	18	18	18	18	26	26	26	26	12	12	12	12	5	5	5	5	73	73	73	10	10	10	10	10	10	10	10	10	10	35	35	35	35	3	3	3	10	10	10	18	18	18	1	1
ABCG5	5	5	5	11415	11415	7	7	7	7	1684	1684	1684	1684	0	0	0	0	2630	2630	2630	2630	5050	5050	5050	5822	5822	5822	5822	12303	12303	12303	12303	12303	12303	8073	8073	8073	8073	2189	2189	2189	5777	5777	5777	9248	9248	9248	3049	3049
ABCG8	6	6	6	20012	20012	11	11	11	11	1992	1992	1992	1992	4	4	4	4	5503	5503	5503	5503	11706	11706	11706	6929	6929	6929	6929	15653	15653	15653	15653	15653	15653	12358	12358	12358	12358	3436	3436	3436	8847	8847	8847	5249	5249	5249	4199	4199
ABHD1	46	46	46	280	280	43	43	43	43	50	50	50	50	54	54	54	54	158	158	158	158	1053	1053	1053	566	566	566	566	243	243	243	243	243	243	1275	1275	1275	1275	281	281	281	48	48	48	81	81	81	69	69
ABHD10	784	784	784	13498	13498	4378	4378	4378	4378	3468	3468	3468	3468	4857	4857	4857	4857	4244	4244	4244	4244	6457	6457	6457	6758	6758	6758	6758	14132	14132	14132	14132	14132	14132	8959	8959	8959	8959	4401	4401	4401	8110	8110	8110	1480	1480	1480	1418	1418
ABHD11	1308	1308	1308	1476	1476	1856	1856	1856	1856	612	612	612	612	2042	2042	2042	2042	468	468	468	468	864	864	864	899	899	899	899	872	872	872	872	872	872	1112	1112	1112	1112	433	433	433	435	435	435	764	764	764	150	150
ABHD12	680	680	680	1722	1722	1647	1647	1647	1647	584	584	584	584	1789	1789	1789	1789	528	528	528	528	1307	1307	1307	1517	1517	1517	1517	2395	2395	2395	2395	2395	2395	2623	2623	2623	2623	695	695	695	818	818	818	709	709	709	851	851
ABHD12B	7	7	7	3	3	22	22	22	22	0	0	0	0	9	9	9	9	2	2	2	2	18	18	18	2	2	2	2	0	0	0	0	0	0	4	4	4	4	0	0	0	0	0	0	0	0	0	0	0
ABHD13	717	717	717	4300	4300	1737	1737	1737	1737	1331	1331	1331	1331	2208	2208	2208	2208	1470	1470	1470	1470	1701	1701	1701	4034	4034	4034	4034	7185	7185	7185	7185	7185	7185	6496	6496	6496	6496	1923	1923	1923	7442	7442	7442	1087	1087	1087	1872	1872
ABHD14A	205	205	205	913	913	689	689	689	689	390	390	390	390	956	956	956	956	476	476	476	476	977	977	977	751	751	751	751	1004	1004	1004	1004	1004	1004	834	834	834	834	363	363	363	335	335	335	225	225	225	398	398
ABHD14B	529	529	529	2061	2061	681	681	681	681	389	389	389	389	763	763	763	763	1414	1414	1414	1414	3012	3012	3012	2556	2556	2556	2556	2478	2478	2478	2478	2478	2478	3288	3288	3288	3288	919	919	919	398	398	398	520	520	520	1355	1355
ABHD15	406	406	406	813	813	517	517	517	517	145	145	145	145	415	415	415	415	358	358	358	358	853	853	853	422	422	422	422	2323	2323	2323	2323	2323	2323	1039	1039	1039	1039	93	93	93	335	335	335	660	660	660	850	850
ABHD16A	910	910	910	4375	4375	1255	1255	1255	1255	1362	1362	1362	1362	1685	1685	1685	1685	973	973	973	973	2642	2642	2642	1467	1467	1467	1467	3208	3208	3208	3208	3208	3208	3851	3851	3851	3851	1124	1124	1124	2156	2156	2156	1549	1549	1549	1281	1281
ABHD16B	7	7	7	3	3	2	2	2	2	13	13	13	13	0	0	0	0	0	0	0	0	24	24	24	0	0	0	0	0	0	0	0	0	0	10	10	10	10	0	0	0	6	6	6	4	4	4	0	0
ABHD17A	94	94	94	68	68	73	73	73	73	26	26	26	26	86	86	86	86	58	58	58	58	125	125	125	105	105	105	105	112	112	112	112	112	112	100	100	100	100	72	72	72	27	27	27	63	63	63	91	91
ABHD17B	394	394	394	2106	2106	1029	1029	1029	1029	769	769	769	769	1337	1337	1337	1337	376	376	376	376	971	971	971	2629	2629	2629	2629	3673	3673	3673	3673	3673	3673	3015	3015	3015	3015	949	949	949	2132	2132	2132	837	837	837	751	751
ABHD17C	225	225	225	302	302	476	476	476	476	141	141	141	141	777	777	777	777	54	54	54	54	209	209	209	242	242	242	242	261	261	261	261	261	261	550	550	550	550	163	163	163	183	183	183	89	89	89	143	143
ABHD18	1186	1186	1186	3977	3977	1904	1904	1904	1904	1326	1326	1326	1326	1778	1778	1778	1778	1103	1103	1103	1103	2624	2624	2624	5180	5180	5180	5180	7065	7065	7065	7065	7065	7065	5893	5893	5893	5893	2292	2292	2292	3302	3302	3302	1501	1501	1501	2124	2124
ABHD2	1750	1750	1750	58934	58934	4515	4515	4515	4515	10491	10491	10491	10491	4014	4014	4014	4014	15456	15456	15456	15456	38218	38218	38218	41578	41578	41578	41578	51882	51882	51882	51882	51882	51882	67447	67447	67447	67447	12477	12477	12477	22396	22396	22396	27731	27731	27731	14261	14261
ABHD3	469	469	469	5200	5200	790	790	790	790	2088	2088	2088	2088	1898	1898	1898	1898	1997	1997	1997	1997	3013	3013	3013	3842	3842	3842	3842	8703	8703	8703	8703	8703	8703	5106	5106	5106	5106	1533	1533	1533	6667	6667	6667	891	891	891	1495	1495
ABHD4	1182	1182	1182	15631	15631	4086	4086	4086	4086	2878	2878	2878	2878	3842	3842	3842	3842	1995	1995	1995	1995	9070	9070	9070	3495	3495	3495	3495	6421	6421	6421	6421	6421	6421	8465	8465	8465	8465	2539	2539	2539	4243	4243	4243	1753	1753	1753	1499	1499
ABHD5	1203	1203	1203	8657	8657	2314	2314	2314	2314	2749	2749	2749	2749	2963	2963	2963	2963	1569	1569	1569	1569	2518	2518	2518	3188	3188	3188	3188	8205	8205	8205	8205	8205	8205	6864	6864	6864	6864	2351	2351	2351	5002	5002	5002	2605	2605	2605	1171	1171
ABHD6	818	818	818	7845	7845	1900	1900	1900	1900	2292	2292	2292	2292	1860	1860	1860	1860	3028	3028	3028	3028	7702	7702	7702	5248	5248	5248	5248	10803	10803	10803	10803	10803	10803	10312	10312	10312	10312	2412	2412	2412	4352	4352	4352	2187	2187	2187	2223	2223
ABHD8	355	355	355	903	903	601	601	601	601	530	530	530	530	513	513	513	513	452	452	452	452	2034	2034	2034	1290	1290	1290	1290	1554	1554	1554	1554	1554	1554	2986	2986	2986	2986	480	480	480	703	703	703	734	734	734	647	647
ABI1	2096	2096	2096	4709	4709	3177	3177	3177	3177	1660	1660	1660	1660	3807	3807	3807	3807	2698	2698	2698	2698	4509	4509	4509	5492	5492	5492	5492	6417	6417	6417	6417	6417	6417	6737	6737	6737	6737	3244	3244	3244	2320	2320	2320	2222	2222	2222	2399	2399
ABI2	1944	1944	1944	1389	1389	3564	3564	3564	3564	1047	1047	1047	1047	3110	3110	3110	3110	715	715	715	715	967	967	967	1035	1035	1035	1035	1553	1553	1553	1553	1553	1553	2149	2149	2149	2149	720	720	720	1159	1159	1159	484	484	484	830	830
ABI3	216	216	216	268	268	258	258	258	258	127	127	127	127	203	203	203	203	102	102	102	102	190	190	190	48	48	48	48	298	298	298	298	298	298	255	255	255	255	92	92	92	158	158	158	335	335	335	42	42
ABI3BP	948	948	948	143	143	4831	4831	4831	4831	201	201	201	201	1690	1690	1690	1690	128	128	128	128	134	134	134	87	87	87	87	279	279	279	279	279	279	131	131	131	131	69	69	69	327	327	327	83	83	83	30	30
ABITRAM	266	266	266	640	640	406	406	406	406	349	349	349	349	473	473	473	473	236	236	236	236	340	340	340	434	434	434	434	994	994	994	994	994	994	877	877	877	877	426	426	426	754	754	754	194	194	194	269	269
ABL1	4157	4157	4157	2361	2361	5385	5385	5385	5385	1413	1413	1413	1413	3982	3982	3982	3982	1326	1326	1326	1326	2917	2917	2917	2102	2102	2102	2102	3267	3267	3267	3267	3267	3267	6290	6290	6290	6290	1621	1621	1621	1338	1338	1338	4372	4372	4372	2325	2325
ABL2	3129	3129	3129	2529	2529	3258	3258	3258	3258	1702	1702	1702	1702	3072	3072	3072	3072	1098	1098	1098	1098	1726	1726	1726	1176	1176	1176	1176	3168	3168	3168	3168	3168	3168	3378	3378	3378	3378	1086	1086	1086	2173	2173	2173	2781	2781	2781	1070	1070
ABLIM1	7491	7491	7491	7121	7121	9740	9740	9740	9740	2120	2120	2120	2120	9014	9014	9014	9014	2560	2560	2560	2560	5239	5239	5239	5775	5775	5775	5775	9513	9513	9513	9513	9513	9513	8955	8955	8955	8955	4331	4331	4331	2503	2503	2503	9935	9935	9935	7323	7323
ABLIM2	1294	1294	1294	86	86	339	339	339	339	74	74	74	74	610	610	610	610	23	23	23	23	140	140	140	25	25	25	25	70	70	70	70	70	70	105	105	105	105	29	29	29	28	28	28	128	128	128	37	37
ABLIM3	3716	3716	3716	22464	22464	3321	3321	3321	3321	5130	5130	5130	5130	1230	1230	1230	1230	12397	12397	12397	12397	20773	20773	20773	19701	19701	19701	19701	26887	26887	26887	26887	26887	26887	40566	40566	40566	40566	9408	9408	9408	10940	10940	10940	23901	23901	23901	17010	17010
ABO	1362	1362	1362	0	0	1002	1002	1002	1002	24	24	24	24	401	401	401	401	9	9	9	9	59	59	59	0	0	0	0	18	18	18	18	18	18	23	23	23	23	1	1	1	6	6	6	4	4	4	1	1
ABR	2964	2964	2964	1088	1088	3141	3141	3141	3141	613	613	613	613	1502	1502	1502	1502	381	381	381	381	738	738	738	164	164	164	164	1219	1219	1219	1219	1219	1219	2346	2346	2346	2346	497	497	497	627	627	627	2453	2453	2453	194	194
ABRA	3	3	3	0	0	6	6	6	6	25	25	25	25	4	4	4	4	2	2	2	2	19	19	19	4	4	4	4	1	1	1	1	1	1	3	3	3	3	0	0	0	3	3	3	8	8	8	0	0
ABRACL	323	323	323	3864	3864	1333	1333	1333	1333	662	662	662	662	994	994	994	994	236	236	236	236	1492	1492	1492	988	988	988	988	6781	6781	6781	6781	6781	6781	3765	3765	3765	3765	540	540	540	993	993	993	257	257	257	821	821
ABRAXAS1	316	316	316	433	433	697	697	697	697	143	143	143	143	695	695	695	695	135	135	135	135	180	180	180	259	259	259	259	571	571	571	571	571	571	395	395	395	395	95	95	95	346	346	346	67	67	67	93	93
ABRAXAS2	655	655	655	1412	1412	949	949	949	949	640	640	640	640	1175	1175	1175	1175	768	768	768	768	2048	2048	2048	2719	2719	2719	2719	2284	2284	2284	2284	2284	2284	3552	3552	3552	3552	1021	1021	1021	830	830	830	471	471	471	1050	1050
ABT1	266	266	266	2054	2054	756	756	756	756	884	884	884	884	885	885	885	885	1243	1243	1243	1243	1816	1816	1816	2059	2059	2059	2059	2631	2631	2631	2631	2631	2631	2437	2437	2437	2437	1248	1248	1248	1593	1593	1593	695	695	695	823	823
ABTB1	2493	2493	2493	2552	2552	1516	1516	1516	1516	745	745	745	745	823	823	823	823	501	501	501	501	1710	1710	1710	852	852	852	852	1894	1894	1894	1894	1894	1894	2147	2147	2147	2147	553	553	553	606	606	606	1214	1214	1214	860	860
ABTB2	2003	2003	2003	1146	1146	1328	1328	1328	1328	1010	1010	1010	1010	1535	1535	1535	1535	1164	1164	1164	1164	3014	3014	3014	2988	2988	2988	2988	2869	2869	2869	2869	2869	2869	3281	3281	3281	3281	1290	1290	1290	495	495	495	2330	2330	2330	2866	2866
AC003112.1	39	39	39	25	25	48	48	48	48	38	38	38	38	102	102	102	102	6	6	6	6	68	68	68	4	4	4	4	9	9	9	9	9	9	33	33	33	33	5	5	5	16	16	16	13	13	13	0	0
AC003665.1	685	685	685	47	47	377	377	377	377	65	65	65	65	283	283	283	283	18	18	18	18	137	137	137	8	8	8	8	75	75	75	75	75	75	74	74	74	74	28	28	28	15	15	15	157	157	157	20	20
AC004086.1	2251	2251	2251	9402	9402	5625	5625	5625	5625	5099	5099	5099	5099	5503	5503	5503	5503	3117	3117	3117	3117	4033	4033	4033	6660	6660	6660	6660	14214	14214	14214	14214	14214	14214	7437	7437	7437	7437	2975	2975	2975	5295	5295	5295	8609	8609	8609	1542	1542
AC004151.1	968	968	968	345	345	321	321	321	321	171	171	171	171	293	293	293	293	147	147	147	147	306	306	306	78	78	78	78	652	652	652	652	652	652	335	335	335	335	286	286	286	279	279	279	847	847	847	140	140
AC004156.1	558	558	558	1525	1525	617	617	617	617	365	365	365	365	488	488	488	488	693	693	693	693	991	991	991	1433	1433	1433	1433	1311	1311	1311	1311	1311	1311	1508	1508	1508	1508	591	591	591	672	672	672	1054	1054	1054	502	502
AC004475.1	1720	1720	1720	1404	1404	1517	1517	1517	1517	632	632	632	632	1148	1148	1148	1148	787	787	787	787	1196	1196	1196	926	926	926	926	1984	1984	1984	1984	1984	1984	1802	1802	1802	1802	727	727	727	717	717	717	1428	1428	1428	638	638
AC004551.1	474	474	474	13217	13217	1139	1139	1139	1139	1683	1683	1683	1683	1205	1205	1205	1205	1734	1734	1734	1734	8819	8819	8819	2813	2813	2813	2813	26264	26264	26264	26264	26264	26264	6883	6883	6883	6883	885	885	885	2711	2711	2711	1805	1805	1805	4709	4709
AC004593.3	0	0	0	0	0	0	0	0	0	0	0	0	0	0	0	0	0	0	0	0	0	0	0	0	0	0	0	0	0	0	0	0	0	0	0	0	0	0	0	0	0	0	0	0	0	0	0	0	0
AC005255.1	5	5	5	0	0	0	0	0	0	8	8	8	8	4	4	4	4	1	1	1	1	4	4	4	0	0	0	0	3	3	3	3	3	3	1	1	1	1	0	0	0	1	1	1	3	3	3	2	2
AC005261.1	994	994	994	2140	2140	1422	1422	1422	1422	953	953	953	953	1520	1520	1520	1520	440	440	440	440	606	606	606	388	388	388	388	1570	1570	1570	1570	1570	1570	881	881	881	881	312	312	312	926	926	926	802	802	802	174	174
AC005551.1	0	0	0	0	0	1	1	1	1	0	0	0	0	0	0	0	0	0	0	0	0	0	0	0	0	0	0	0	0	0	0	0	0	0	0	0	0	0	0	0	0	0	0	0	0	0	0	0	0
AC005666.1	6	6	6	3	3	1	1	1	1	19	19	19	19	1	1	1	1	1	1	1	1	12	12	12	3	3	3	3	5	5	5	5	5	5	21	21	21	21	2	2	2	4	4	4	2	2	2	2	2
AC005747.1	214	214	214	117	117	230	230	230	230	66	66	66	66	197	197	197	197	39	39	39	39	93	93	93	30	30	30	30	197	197	197	197	197	197	117	117	117	117	74	74	74	67	67	67	374	374	374	18	18
AC005759.1	2	2	2	3	3	8	8	8	8	3	3	3	3	21	21	21	21	0	0	0	0	6	6	6	0	0	0	0	9	9	9	9	9	9	2	2	2	2	0	0	0	0	0	0	0	0	0	0	0
AC005840.1	5306	5306	5306	9839	9839	4408	4408	4408	4408	4767	4767	4767	4767	4726	4726	4726	4726	4346	4346	4346	4346	10176	10176	10176	12612	12612	12612	12612	10054	10054	10054	10054	10054	10054	16084	16084	16084	16084	4981	4981	4981	8457	8457	8457	7998	7998	7998	6020	6020
AC005954.1	658	658	658	991	991	506	506	506	506	573	573	573	573	737	737	737	737	339	339	339	339	959	959	959	534	534	534	534	1078	1078	1078	1078	1078	1078	1336	1336	1336	1336	486	486	486	654	654	654	514	514	514	535	535
AC006538.1	1182	1182	1182	2115	2115	947	947	947	947	1259	1259	1259	1259	1001	1001	1001	1001	1800	1800	1800	1800	5224	5224	5224	2136	2136	2136	2136	5628	5628	5628	5628	5628	5628	2356	2356	2356	2356	823	823	823	1197	1197	1197	2110	2110	2110	922	922
AC007244.1	0	0	0	0	0	2	2	2	2	2	2	2	2	0	0	0	0	0	0	0	0	0	0	0	0	0	0	0	4	4	4	4	4	4	0	0	0	0	0	0	0	0	0	0	0	0	0	1	1
AC007906.2	0	0	0	0	0	2	2	2	2	0	0	0	0	4	4	4	4	0	0	0	0	2	2	2	0	0	0	0	0	0	0	0	0	0	1	1	1	1	0	0	0	0	0	0	1	1	1	0	0
AC008162.2	0	0	0	0	0	0	0	0	0	0	0	0	0	0	0	0	0	0	0	0	0	0	0	0	0	0	0	0	0	0	0	0	0	0	0	0	0	0	0	0	0	0	0	0	0	0	0	0	0
AC008397.1	0	0	0	0	0	0	0	0	0	0	0	0	0	0	0	0	0	0	0	0	0	0	0	0	0	0	0	0	0	0	0	0	0	0	0	0	0	0	0	0	0	0	0	0	0	0	0	0	0
AC008397.2	0	0	0	0	0	1	1	1	1	0	0	0	0	0	0	0	0	0	0	0	0	0	0	0	0	0	0	0	0	0	0	0	0	0	0	0	0	0	0	0	0	0	0	0	0	0	0	0	0
AC008554.1	332	332	332	122	122	482	482	482	482	136	136	136	136	525	525	525	525	36	36	36	36	85	85	85	37	37	37	37	111	111	111	111	111	111	164	164	164	164	49	49	49	114	114	114	72	72	72	34	34
AC008687.4	0	0	0	0	0	0	0	0	0	1	1	1	1	0	0	0	0	1	1	1	1	7	7	7	1	1	1	1	0	0	0	0	0	0	0	0	0	0	0	0	0	1	1	1	0	0	0	0	0
AC008736.1	31	31	31	16	16	17	17	17	17	38	38	38	38	10	10	10	10	8	8	8	8	35	35	35	5	5	5	5	32	32	32	32	32	32	27	27	27	27	8	8	8	23	23	23	14	14	14	3	3
AC008755.1	4423	4423	4423	1231	1231	2309	2309	2309	2309	1114	1114	1114	1114	2015	2015	2015	2015	962	962	962	962	2644	2644	2644	1494	1494	1494	1494	2768	2768	2768	2768	2768	2768	3313	3313	3313	3313	737	737	737	1013	1013	1013	3716	3716	3716	2585	2585
AC008977.1	0	0	0	0	0	0	0	0	0	0	0	0	0	0	0	0	0	0	0	0	0	0	0	0	0	0	0	0	0	0	0	0	0	0	0	0	0	0	0	0	0	0	0	0	0	0	0	0	0
AC009119.2	1	1	1	0	0	1	1	1	1	1	1	1	1	0	0	0	0	0	0	0	0	2	2	2	1	1	1	1	0	0	0	0	0	0	1	1	1	1	0	0	0	1	1	1	0	0	0	1	1
AC010255.3	1	1	1	4	4	0	0	0	0	3	3	3	3	0	0	0	0	1	1	1	1	3	3	3	1	1	1	1	0	0	0	0	0	0	9	9	9	9	0	0	0	1	1	1	0	0	0	0	0
AC010325.1	3	3	3	0	0	0	0	0	0	3	3	3	3	0	0	0	0	0	0	0	0	5	5	5	0	0	0	0	5	5	5	5	5	5	0	0	0	0	0	0	0	0	0	0	0	0	0	0	0
AC010327.1	40	40	40	6430	6430	56	56	56	56	2871	2871	2871	2871	32	32	32	32	2715	2715	2715	2715	7058	7058	7058	8237	8237	8237	8237	3256	3256	3256	3256	3256	3256	8643	8643	8643	8643	4776	4776	4776	2012	2012	2012	9090	9090	9090	3464	3464
AC010330.1	0	0	0	0	0	0	0	0	0	3	3	3	3	0	0	0	0	2	2	2	2	11	11	11	0	0	0	0	0	0	0	0	0	0	0	0	0	0	0	0	0	0	0	0	2	2	2	0	0
AC010605.1	76	76	76	197	197	164	164	164	164	88	88	88	88	104	104	104	104	482	482	482	482	1020	1020	1020	375	375	375	375	603	603	603	603	603	603	573	573	573	573	178	178	178	111	111	111	242	242	242	183	183
AC010616.1	1	1	1	0	0	3	3	3	3	5	5	5	5	0	0	0	0	0	0	0	0	11	11	11	3	3	3	3	0	0	0	0	0	0	4	4	4	4	1	1	1	1	1	1	2	2	2	2	2
AC010618.1	781	781	781	1312	1312	789	789	789	789	460	460	460	460	620	620	620	620	305	305	305	305	1004	1004	1004	737	737	737	737	791	791	791	791	791	791	934	934	934	934	379	379	379	723	723	723	514	514	514	396	396
AC010761.1	1248	1248	1248	430	430	609	609	609	609	240	240	240	240	611	611	611	611	189	189	189	189	527	527	527	225	225	225	225	473	473	473	473	473	473	557	557	557	557	140	140	140	332	332	332	647	647	647	239	239
AC011005.1	11	11	11	1	1	0	0	0	0	13	13	13	13	1	1	1	1	1	1	1	1	67	67	67	5	5	5	5	2	2	2	2	2	2	10	10	10	10	1	1	1	6	6	6	18	18	18	0	0
AC013470.2	0	0	0	0	0	0	0	0	0	0	0	0	0	0	0	0	0	0	0	0	0	0	0	0	0	0	0	0	0	0	0	0	0	0	0	0	0	0	0	0	0	0	0	0	0	0	0	0	0
AC016586.1	274	274	274	538	538	323	323	323	323	237	237	237	237	399	399	399	399	261	261	261	261	683	683	683	342	342	342	342	564	564	564	564	564	564	484	484	484	484	212	212	212	278	278	278	191	191	191	173	173
AC020613.1	0	0	0	0	0	0	0	0	0	0	0	0	0	0	0	0	0	1	1	1	1	6	6	6	0	0	0	0	0	0	0	0	0	0	0	0	0	0	1	1	1	1	1	1	1	1	1	0	0
AC020909.1	35	35	35	16	16	61	61	61	61	48	48	48	48	67	67	67	67	22	22	22	22	84	84	84	51	51	51	51	47	47	47	47	47	47	68	68	68	68	19	19	19	27	27	27	30	30	30	20	20
AC021072.1	0	0	0	0	0	0	0	0	0	0	0	0	0	0	0	0	0	0	0	0	0	0	0	0	0	0	0	0	0	0	0	0	0	0	0	0	0	0	0	0	0	0	0	0	0	0	0	0	0
AC022966.1	2943	2943	2943	1114	1114	1945	1945	1945	1945	995	995	995	995	2249	2249	2249	2249	826	826	826	826	2150	2150	2150	1650	1650	1650	1650	3051	3051	3051	3051	3051	3051	2764	2764	2764	2764	1721	1721	1721	644	644	644	3556	3556	3556	1559	1559
AC023490.4	0	0	0	0	0	0	0	0	0	0	0	0	0	0	0	0	0	0	0	0	0	0	0	0	0	0	0	0	0	0	0	0	0	0	0	0	0	0	0	0	0	0	0	0	0	0	0	0	0
AC025283.2	194	194	194	33	33	205	205	205	205	69	69	69	69	158	158	158	158	22	22	22	22	92	92	92	15	15	15	15	81	81	81	81	81	81	55	55	55	55	12	12	12	31	31	31	39	39	39	12	12
AC025283.3	9	9	9	4	4	13	13	13	13	1	1	1	1	6	6	6	6	1	1	1	1	1	1	1	2	2	2	2	6	6	6	6	6	6	4	4	4	4	1	1	1	2	2	2	0	0	0	1	1
AC025287.4	0	0	0	0	0	0	0	0	0	0	0	0	0	0	0	0	0	0	0	0	0	3	3	3	0	0	0	0	0	0	0	0	0	0	0	0	0	0	0	0	0	1	1	1	0	0	0	0	0
AC026470.1	2730	2730	2730	5660	5660	4199	4199	4199	4199	2512	2512	2512	2512	3776	3776	3776	3776	2200	2200	2200	2200	3328	3328	3328	6427	6427	6427	6427	10306	10306	10306	10306	10306	10306	8913	8913	8913	8913	2929	2929	2929	6393	6393	6393	4985	4985	4985	3576	3576
AC027237.1	1243	1243	1243	104	104	1387	1387	1387	1387	901	901	901	901	167	167	167	167	129	129	129	129	134	134	134	52	52	52	52	288	288	288	288	288	288	333	333	333	333	145	145	145	139	139	139	254	254	254	8	8
AC034102.1	1505	1505	1505	10352	10352	4369	4369	4369	4369	3888	3888	3888	3888	5151	5151	5151	5151	2993	2993	2993	2993	5989	5989	5989	3909	3909	3909	3909	11638	11638	11638	11638	11638	11638	8466	8466	8466	8466	2760	2760	2760	7511	7511	7511	4139	4139	4139	1878	1878
AC055839.2	20	20	20	3	3	42	42	42	42	33	33	33	33	35	35	35	35	4	4	4	4	9	9	9	1	1	1	1	16	16	16	16	16	16	3	3	3	3	3	3	3	3	3	3	5	5	5	1	1
AC072022.2	3	3	3	0	0	0	0	0	0	0	0	0	0	1	1	1	1	1	1	1	1	0	0	0	0	0	0	0	0	0	0	0	0	0	0	0	0	0	0	0	0	0	0	0	1	1	1	0	0
AC073111.4	1	1	1	5	5	1	1	1	1	0	0	0	0	6	6	6	6	0	0	0	0	4	4	4	2	2	2	2	1	1	1	1	1	1	3	3	3	3	0	0	0	1	1	1	3	3	3	1	1
AC073611.1	2	2	2	3	3	5	5	5	5	12	12	12	12	0	0	0	0	0	0	0	0	19	19	19	0	0	0	0	0	0	0	0	0	0	6	6	6	6	0	0	0	2	2	2	1	1	1	0	0
AC074143.1	1117	1117	1117	799	799	388	388	388	388	192	192	192	192	492	492	492	492	1302	1302	1302	1302	1045	1045	1045	1205	1205	1205	1205	975	975	975	975	975	975	1104	1104	1104	1104	748	748	748	265	265	265	1548	1548	1548	463	463
AC079447.1	92	92	92	5	5	218	218	218	218	5	5	5	5	243	243	243	243	1	1	1	1	2	2	2	1	1	1	1	24	24	24	24	24	24	8	8	8	8	0	0	0	7	7	7	8	8	8	5	5
AC080038.1	1134	1134	1134	1012	1012	2056	2056	2056	2056	232	232	232	232	2540	2540	2540	2540	204	204	204	204	292	292	292	67	67	67	67	263	263	263	263	263	263	324	324	324	324	154	154	154	523	523	523	262	262	262	38	38
AC084121.11	0	0	0	0	0	0	0	0	0	0	0	0	0	0	0	0	0	0	0	0	0	0	0	0	0	0	0	0	0	0	0	0	0	0	0	0	0	0	0	0	0	0	0	0	0	0	0	0	0
AC084121.12	0	0	0	0	0	0	0	0	0	0	0	0	0	0	0	0	0	0	0	0	0	0	0	0	0	0	0	0	0	0	0	0	0	0	0	0	0	0	0	0	0	0	0	0	0	0	0	0	0
AC084121.13	0	0	0	0	0	0	0	0	0	0	0	0	0	0	0	0	0	0	0	0	0	0	0	0	0	0	0	0	0	0	0	0	0	0	0	0	0	0	0	0	0	0	0	0	0	0	0	0	0
AC084121.5	0	0	0	0	0	0	0	0	0	0	0	0	0	0	0	0	0	0	0	0	0	0	0	0	0	0	0	0	0	0	0	0	0	0	0	0	0	0	0	0	0	0	0	0	0	0	0	0	0
AC084121.6	0	0	0	0	0	0	0	0	0	0	0	0	0	0	0	0	0	0	0	0	0	0	0	0	0	0	0	0	0	0	0	0	0	0	0	0	0	0	0	0	0	0	0	0	0	0	0	0	0
AC084121.7	0	0	0	0	0	0	0	0	0	0	0	0	0	0	0	0	0	0	0	0	0	0	0	0	0	0	0	0	0	0	0	0	0	0	0	0	0	0	0	0	0	0	0	0	0	0	0	0	0
AC084121.8	0	0	0	0	0	0	0	0	0	0	0	0	0	0	0	0	0	0	0	0	0	0	0	0	0	0	0	0	0	0	0	0	0	0	0	0	0	0	0	0	0	0	0	0	0	0	0	0	0
AC084121.9	0	0	0	0	0	0	0	0	0	0	0	0	0	0	0	0	0	0	0	0	0	0	0	0	0	0	0	0	0	0	0	0	0	0	0	0	0	0	0	0	0	0	0	0	0	0	0	0	0
AC087289.1	1725	1725	1725	956	956	1399	1399	1399	1399	279	279	279	279	1134	1134	1134	1134	231	231	231	231	1587	1587	1587	435	435	435	435	870	870	870	870	870	870	1280	1280	1280	1280	564	564	564	292	292	292	572	572	572	384	384
AC087498.1	0	0	0	0	0	0	0	0	0	0	0	0	0	0	0	0	0	0	0	0	0	0	0	0	0	0	0	0	0	0	0	0	0	0	0	0	0	0	0	0	0	0	0	0	0	0	0	0	0
AC087498.2	3	3	3	0	0	3	3	3	3	2	2	2	2	2	2	2	2	0	0	0	0	5	5	5	0	0	0	0	0	0	0	0	0	0	2	2	2	2	1	1	1	1	1	1	4	4	4	0	0
AC087651.1	44	44	44	120	120	65	65	65	65	49	49	49	49	72	72	72	72	123	123	123	123	408	408	408	255	255	255	255	603	603	603	603	603	603	229	229	229	229	105	105	105	52	52	52	75	75	75	118	118
AC090360.1	0	0	0	0	0	0	0	0	0	0	0	0	0	0	0	0	0	0	0	0	0	0	0	0	0	0	0	0	0	0	0	0	0	0	0	0	0	0	0	0	0	0	0	0	0	0	0	0	0
AC091021.1	1839	1839	1839	6670	6670	3305	3305	3305	3305	2009	2009	2009	2009	4460	4460	4460	4460	2962	2962	2962	2962	3177	3177	3177	3445	3445	3445	3445	5640	5640	5640	5640	5640	5640	5646	5646	5646	5646	1655	1655	1655	3609	3609	3609	2002	2002	2002	2978	2978
AC092072.1	409	409	409	920	920	671	671	671	671	350	350	350	350	626	626	626	626	153	153	153	153	232	232	232	188	188	188	188	598	598	598	598	598	598	508	508	508	508	86	86	86	525	525	525	389	389	389	90	90
AC092161.1	53	53	53	69	69	111	111	111	111	77	77	77	77	85	85	85	85	39	39	39	39	44	44	44	37	37	37	37	111	111	111	111	111	111	94	94	94	94	65	65	65	73	73	73	22	22	22	30	30
AC092338.1	1772	1772	1772	1824	1824	2360	2360	2360	2360	1188	1188	1188	1188	2022	2022	2022	2022	719	719	719	719	1800	1800	1800	1607	1607	1607	1607	4511	4511	4511	4511	4511	4511	2024	2024	2024	2024	697	697	697	1049	1049	1049	1757	1757	1757	1216	1216
AC092724.1	58	58	58	2803	2803	306	306	306	306	535	535	535	535	403	403	403	403	443	443	443	443	1350	1350	1350	1587	1587	1587	1587	1626	1626	1626	1626	1626	1626	1828	1828	1828	1828	519	519	519	919	919	919	266	266	266	450	450
AC092835.1	34	34	34	3	3	29	29	29	29	20	20	20	20	36	36	36	36	3	3	3	3	6	6	6	0	0	0	0	13	13	13	13	13	13	9	9	9	9	3	3	3	7	7	7	6	6	6	2	2
AC092881.1	1457	1457	1457	3371	3371	2943	2943	2943	2943	1478	1478	1478	1478	2127	2127	2127	2127	1699	1699	1699	1699	2201	2201	2201	3698	3698	3698	3698	5146	5146	5146	5146	5146	5146	4634	4634	4634	4634	2317	2317	2317	3623	3623	3623	1441	1441	1441	1998	1998
AC093323.1	0	0	0	0	0	2	2	2	2	0	0	0	0	0	0	0	0	2	2	2	2	2	2	2	0	0	0	0	0	0	0	0	0	0	2	2	2	2	0	0	0	1	1	1	5	5	5	0	0
AC093503.1	4	4	4	6	6	15	15	15	15	40	40	40	40	20	20	20	20	3	3	3	3	11	11	11	7	7	7	7	1	1	1	1	1	1	3	3	3	3	2	2	2	1	1	1	1	1	1	0	0
AC093512.2	0	0	0	0	0	0	0	0	0	0	0	0	0	0	0	0	0	0	0	0	0	0	0	0	0	0	0	0	0	0	0	0	0	0	0	0	0	0	0	0	0	0	0	0	0	0	0	0	0
AC099489.1	53	53	53	35	35	38	38	38	38	22	22	22	22	6	6	6	6	32	32	32	32	49	49	49	11	11	11	11	10	10	10	10	10	10	51	51	51	51	23	23	23	12	12	12	49	49	49	29	29
AC104389.4	1	1	1	0	0	1	1	1	1	1	1	1	1	0	0	0	0	0	0	0	0	5	5	5	0	0	0	0	1	1	1	1	1	1	0	0	0	0	0	0	0	1	1	1	1	1	1	0	0
AC106774.4	0	0	0	0	0	0	0	0	0	0	0	0	0	0	0	0	0	0	0	0	0	1	1	1	0	0	0	0	0	0	0	0	0	0	0	0	0	0	0	0	0	0	0	0	0	0	0	0	0
AC113348.1	0	0	0	0	0	0	0	0	0	0	0	0	0	0	0	0	0	0	0	0	0	0	0	0	0	0	0	0	0	0	0	0	0	0	0	0	0	0	0	0	0	0	0	0	0	0	0	0	0
AC114267.1	2	2	2	0	0	0	0	0	0	3	3	3	3	0	0	0	0	1	1	1	1	31	31	31	0	0	0	0	0	0	0	0	0	0	7	7	7	7	0	0	0	1	1	1	0	0	0	2	2
AC115220.1	0	0	0	0	0	0	0	0	0	0	0	0	0	0	0	0	0	0	0	0	0	0	0	0	0	0	0	0	0	0	0	0	0	0	0	0	0	0	0	0	0	1	1	1	1	1	1	0	0
AC118549.1	6144	6144	6144	5427	5427	7002	7002	7002	7002	3322	3322	3322	3322	7278	7278	7278	7278	2822	2822	2822	2822	3290	3290	3290	5488	5488	5488	5488	15685	15685	15685	15685	15685	15685	11424	11424	11424	11424	3464	3464	3464	6993	6993	6993	8206	8206	8206	4334	4334
AC118754.1	3846	3846	3846	494	494	6132	6132	6132	6132	141	141	141	141	5609	5609	5609	5609	661	661	661	661	687	687	687	813	813	813	813	194	194	194	194	194	194	2136	2136	2136	2136	809	809	809	248	248	248	766	766	766	114	114
AC119396.1	70	70	70	19	19	17	17	17	17	22	22	22	22	8	8	8	8	6	6	6	6	33	33	33	2	2	2	2	26	26	26	26	26	26	24	24	24	24	31	31	31	25	25	25	17	17	17	9	9
AC119674.2	0	0	0	0	0	0	0	0	0	0	0	0	0	0	0	0	0	0	0	0	0	2	2	2	2	2	2	2	1	1	1	1	1	1	3	3	3	3	3	3	3	2	2	2	0	0	0	3	3
AC124319.1	148151	148151	148151	62355	62355	59795	59795	59795	59795	17235	17235	17235	17235	67374	67374	67374	67374	10448	10448	10448	10448	32705	32705	32705	9337	9337	9337	9337	64330	64330	64330	64330	64330	64330	71709	71709	71709	71709	14505	14505	14505	32309	32309	32309	87853	87853	87853	27998	27998
AC129492.1	3423	3423	3423	5352	5352	6572	6572	6572	6572	1220	1220	1220	1220	4773	4773	4773	4773	1968	1968	1968	1968	4729	4729	4729	2983	2983	2983	2983	7960	7960	7960	7960	7960	7960	6187	6187	6187	6187	2780	2780	2780	1149	1149	1149	5078	5078	5078	4883	4883
AC132217.2	0	0	0	2976	2976	2	2	2	2	1974	1974	1974	1974	4	4	4	4	2953	2953	2953	2953	3343	3343	3343	1728	1728	1728	1728	6749	6749	6749	6749	6749	6749	2704	2704	2704	2704	1355	1355	1355	2603	2603	2603	2318	2318	2318	1042	1042
AC134684.11	0	0	0	0	0	0	0	0	0	0	0	0	0	0	0	0	0	0	0	0	0	0	0	0	0	0	0	0	0	0	0	0	0	0	0	0	0	0	0	0	0	0	0	0	0	0	0	0	0
AC134684.8	0	0	0	0	0	0	0	0	0	0	0	0	0	0	0	0	0	0	0	0	0	0	0	0	0	0	0	0	0	0	0	0	0	0	0	0	0	0	0	0	0	0	0	0	0	0	0	0	0
AC134684.9	0	0	0	0	0	0	0	0	0	0	0	0	0	0	0	0	0	0	0	0	0	0	0	0	0	0	0	0	0	0	0	0	0	0	0	0	0	0	0	0	0	0	0	0	0	0	0	0	0
AC136428.1	0	0	0	2	2	0	0	0	0	0	0	0	0	0	0	0	0	0	0	0	0	0	0	0	0	0	0	0	0	0	0	0	0	0	1	1	1	1	0	0	0	0	0	0	1	1	1	0	0
AC138647.1	0	0	0	0	0	3	3	3	3	5	5	5	5	0	0	0	0	0	0	0	0	14	14	14	0	0	0	0	1	1	1	1	1	1	1	1	1	1	0	0	0	3	3	3	0	0	0	0	0
AC138969.1	4	4	4	2	2	0	0	0	0	1	1	1	1	4	4	4	4	1	1	1	1	6	6	6	4	4	4	4	11	11	11	11	11	11	13	13	13	13	0	0	0	0	0	0	1	1	1	6	6
AC139530.1	10	10	10	43	43	32	32	32	32	17	17	17	17	44	44	44	44	13	13	13	13	47	47	47	32	32	32	32	21	21	21	21	21	21	49	49	49	49	13	13	13	31	31	31	13	13	13	1	1
AC139768.1	209	209	209	42	42	128	128	128	128	44	44	44	44	172	172	172	172	20	20	20	20	115	115	115	47	47	47	47	129	129	129	129	129	129	101	101	101	101	22	22	22	8	8	8	94	94	94	122	122
AC187653.1	2	2	2	0	0	2	2	2	2	2	2	2	2	0	0	0	0	1	1	1	1	19	19	19	2	2	2	2	1	1	1	1	1	1	4	4	4	4	1	1	1	7	7	7	0	0	0	0	0
AC211486.6	0	0	0	0	0	0	0	0	0	0	0	0	0	0	0	0	0	0	0	0	0	0	0	0	0	0	0	0	0	0	0	0	0	0	0	0	0	0	0	0	0	0	0	0	0	0	0	0	0
AC211486.7	0	0	0	0	0	0	0	0	0	0	0	0	0	0	0	0	0	0	0	0	0	0	0	0	0	0	0	0	0	0	0	0	0	0	0	0	0	0	0	0	0	0	0	0	0	0	0	0	0
AC211486.8	0	0	0	0	0	0	0	0	0	0	0	0	0	0	0	0	0	0	0	0	0	0	0	0	0	0	0	0	0	0	0	0	0	0	0	0	0	0	0	0	0	0	0	0	0	0	0	0	0
AC231656.1	0	0	0	0	0	0	0	0	0	0	0	0	0	0	0	0	0	0	0	0	0	0	0	0	0	0	0	0	0	0	0	0	0	0	0	0	0	0	0	0	0	0	0	0	0	0	0	0	0
AC233723.1	0	0	0	1	1	0	0	0	0	0	0	0	0	0	0	0	0	0	0	0	0	1	1	1	0	0	0	0	0	0	0	0	0	0	0	0	0	0	0	0	0	0	0	0	0	0	0	0	0
AC236972.4	0	0	0	0	0	0	0	0	0	0	0	0	0	0	0	0	0	0	0	0	0	0	0	0	0	0	0	0	0	0	0	0	0	0	0	0	0	0	0	0	0	0	0	0	0	0	0	0	0
AC242843.1	38	38	38	8	8	43	43	43	43	14	14	14	14	19	19	19	19	34	34	34	34	57	57	57	29	29	29	29	112	112	112	112	112	112	38	38	38	38	50	50	50	13	13	13	23	23	23	35	35
ACAA1	8504	8504	8504	109600	109600	18568	18568	18568	18568	9884	9884	9884	9884	8331	8331	8331	8331	30433	30433	30433	30433	87771	87771	87771	49721	49721	49721	49721	79824	79824	79824	79824	79824	79824	75209	75209	75209	75209	16885	16885	16885	19361	19361	19361	30582	30582	30582	7151	7151
ACAA2	2836	2836	2836	107964	107964	11214	11214	11214	11214	16234	16234	16234	16234	9011	9011	9011	9011	27266	27266	27266	27266	105873	105873	105873	66304	66304	66304	66304	73994	73994	73994	73994	73994	73994	87079	87079	87079	87079	30693	30693	30693	24956	24956	24956	17054	17054	17054	7510	7510
ACACA	3302	3302	3302	6248	6248	4025	4025	4025	4025	3920	3920	3920	3920	4955	4955	4955	4955	3613	3613	3613	3613	9646	9646	9646	1742	1742	1742	1742	24007	24007	24007	24007	24007	24007	12611	12611	12611	12611	2973	2973	2973	8969	8969	8969	9379	9379	9379	3489	3489
ACACB	12157	12157	12157	31017	31017	12311	12311	12311	12311	15201	15201	15201	15201	8883	8883	8883	8883	33612	33612	33612	33612	48121	48121	48121	15728	15728	15728	15728	106764	106764	106764	106764	106764	106764	71275	71275	71275	71275	18715	18715	18715	29317	29317	29317	49306	49306	49306	16838	16838
ACAD10	3252	3252	3252	4484	4484	5520	5520	5520	5520	2832	2832	2832	2832	5189	5189	5189	5189	2952	2952	2952	2952	3533	3533	3533	3493	3493	3493	3493	7708	7708	7708	7708	7708	7708	6052	6052	6052	6052	2013	2013	2013	4091	4091	4091	3128	3128	3128	2094	2094
ACAD11	8242	8242	8242	44230	44230	12168	12168	12168	12168	5094	5094	5094	5094	6664	6664	6664	6664	15883	15883	15883	15883	30189	30189	30189	22460	22460	22460	22460	56033	56033	56033	56033	56033	56033	44840	44840	44840	44840	12531	12531	12531	8783	8783	8783	14727	14727	14727	8196	8196
ACAD8	1295	1295	1295	3986	3986	2141	2141	2141	2141	1356	1356	1356	1356	1791	1791	1791	1791	1919	1919	1919	1919	3272	3272	3272	2662	2662	2662	2662	3276	3276	3276	3276	3276	3276	4687	4687	4687	4687	1358	1358	1358	2082	2082	2082	1664	1664	1664	1046	1046
ACAD9	3427	3427	3427	9244	9244	4609	4609	4609	4609	3564	3564	3564	3564	4202	4202	4202	4202	3322	3322	3322	3322	5508	5508	5508	4458	4458	4458	4458	10059	10059	10059	10059	10059	10059	7564	7564	7564	7564	3589	3589	3589	5652	5652	5652	4657	4657	4657	2193	2193
ACADL	1098	1098	1098	7252	7252	1979	1979	1979	1979	1736	1736	1736	1736	2161	2161	2161	2161	2113	2113	2113	2113	3504	3504	3504	3642	3642	3642	3642	9382	9382	9382	9382	9382	9382	4239	4239	4239	4239	2192	2192	2192	2113	2113	2113	1548	1548	1548	1722	1722
ACADM	3800	3800	3800	27029	27029	11441	11441	11441	11441	7839	7839	7839	7839	9810	9810	9810	9810	15721	15721	15721	15721	30049	30049	30049	59373	59373	59373	59373	47966	47966	47966	47966	47966	47966	45291	45291	45291	45291	18857	18857	18857	13983	13983	13983	10456	10456	10456	6480	6480
ACADS	1771	1771	1771	47188	47188	4069	4069	4069	4069	7626	7626	7626	7626	2532	2532	2532	2532	17562	17562	17562	17562	35807	35807	35807	22097	22097	22097	22097	30425	30425	30425	30425	30425	30425	33522	33522	33522	33522	12703	12703	12703	13392	13392	13392	6844	6844	6844	5226	5226
ACADSB	1581	1581	1581	31570	31570	6799	6799	6799	6799	11449	11449	11449	11449	4821	4821	4821	4821	35731	35731	35731	35731	31117	31117	31117	57188	57188	57188	57188	137913	137913	137913	137913	137913	137913	36848	36848	36848	36848	17367	17367	17367	24884	24884	24884	5673	5673	5673	29089	29089
ACADVL	33275	33275	33275	51278	51278	34381	34381	34381	34381	30950	30950	30950	30950	16826	16826	16826	16826	35640	35640	35640	35640	88097	88097	88097	59971	59971	59971	59971	50905	50905	50905	50905	50905	50905	112662	112662	112662	112662	36235	36235	36235	15037	15037	15037	53793	53793	53793	30253	30253
ACAN	60	60	60	13	13	1038	1038	1038	1038	57	57	57	57	369	369	369	369	8	8	8	8	99	99	99	8	8	8	8	3	3	3	3	3	3	27	27	27	27	0	0	0	29	29	29	14	14	14	2	2
ACAP1	345	345	345	112	112	188	188	188	188	98	98	98	98	188	188	188	188	88	88	88	88	243	243	243	78	78	78	78	214	214	214	214	214	214	151	151	151	151	284	284	284	129	129	129	310	310	310	65	65
ACAP2	2098	2098	2098	6066	6066	3889	3889	3889	3889	3338	3338	3338	3338	3636	3636	3636	3636	1948	1948	1948	1948	2888	2888	2888	4820	4820	4820	4820	8975	8975	8975	8975	8975	8975	7472	7472	7472	7472	3452	3452	3452	6760	6760	6760	3282	3282	3282	2044	2044
ACAP3	3200	3200	3200	1131	1131	1245	1245	1245	1245	767	767	767	767	1503	1503	1503	1503	668	668	668	668	976	976	976	431	431	431	431	1274	1274	1274	1274	1274	1274	2057	2057	2057	2057	614	614	614	544	544	544	2037	2037	2037	1011	1011
ACAT1	3606	3606	3606	98616	98616	15377	15377	15377	15377	30775	30775	30775	30775	12264	12264	12264	12264	19420	19420	19420	19420	71799	71799	71799	72339	72339	72339	72339	90753	90753	90753	90753	90753	90753	55964	55964	55964	55964	32931	32931	32931	98812	98812	98812	20161	20161	20161	9508	9508
ACAT2	726	726	726	22335	22335	1664	1664	1664	1664	3938	3938	3938	3938	1753	1753	1753	1753	9085	9085	9085	9085	23409	23409	23409	10623	10623	10623	10623	22912	22912	22912	22912	22912	22912	16471	16471	16471	16471	5000	5000	5000	7212	7212	7212	4897	4897	4897	2805	2805
ACBD3	2765	2765	2765	4612	4612	2927	2927	2927	2927	2547	2547	2547	2547	3867	3867	3867	3867	2416	2416	2416	2416	4316	4316	4316	6259	6259	6259	6259	7549	7549	7549	7549	7549	7549	6026	6026	6026	6026	3129	3129	3129	2959	2959	2959	2525	2525	2525	2063	2063
ACBD4	1113	1113	1113	5715	5715	2073	2073	2073	2073	1241	1241	1241	1241	924	924	924	924	2026	2026	2026	2026	6220	6220	6220	4957	4957	4957	4957	8001	8001	8001	8001	8001	8001	6790	6790	6790	6790	1541	1541	1541	2378	2378	2378	2683	2683	2683	2147	2147
ACBD5	2401	2401	2401	19741	19741	4906	4906	4906	4906	3591	3591	3591	3591	4412	4412	4412	4412	5106	5106	5106	5106	5969	5969	5969	9696	9696	9696	9696	24161	24161	24161	24161	24161	24161	12858	12858	12858	12858	4931	4931	4931	9567	9567	9567	4782	4782	4782	3738	3738
ACBD6	1430	1430	1430	1438	1438	1251	1251	1251	1251	740	740	740	740	1012	1012	1012	1012	477	477	477	477	747	747	747	995	995	995	995	1787	1787	1787	1787	1787	1787	1268	1268	1268	1268	463	463	463	828	828	828	934	934	934	474	474
ACBD7	6	6	6	8	8	12	12	12	12	5	5	5	5	6	6	6	6	0	0	0	0	6	6	6	0	0	0	0	7	7	7	7	7	7	3	3	3	3	1	1	1	3	3	3	5	5	5	1	1
ACCS	1309	1309	1309	794	794	1166	1166	1166	1166	680	680	680	680	594	594	594	594	577	577	577	577	479	479	479	258	258	258	258	1753	1753	1753	1753	1753	1753	1252	1252	1252	1252	455	455	455	694	694	694	955	955	955	1112	1112
ACCSL	8	8	8	7	7	7	7	7	7	31	31	31	31	4	4	4	4	1	1	1	1	20	20	20	4	4	4	4	2	2	2	2	2	2	8	8	8	8	0	0	0	1	1	1	10	10	10	3	3
ACD	483	483	483	220	220	230	230	230	230	191	191	191	191	312	312	312	312	106	106	106	106	316	316	316	184	184	184	184	317	317	317	317	317	317	290	290	290	290	100	100	100	59	59	59	133	133	133	164	164
ACE	2095	2095	2095	1589	1589	1595	1595	1595	1595	238	238	238	238	2780	2780	2780	2780	636	636	636	636	582	582	582	446	446	446	446	1386	1386	1386	1386	1386	1386	2097	2097	2097	2097	281	281	281	243	243	243	1739	1739	1739	71	71
ACE2	2304	2304	2304	1750	1750	3416	3416	3416	3416	189	189	189	189	3451	3451	3451	3451	274	274	274	274	265	265	265	624	624	624	624	845	845	845	845	845	845	598	598	598	598	225	225	225	162	162	162	542	542	542	240	240
ACER1	0	0	0	97	97	1	1	1	1	14	14	14	14	0	0	0	0	14	14	14	14	43	43	43	54	54	54	54	67	67	67	67	67	67	39	39	39	39	3	3	3	0	0	0	20	20	20	15	15
ACER2	270	270	270	752	752	523	523	523	523	388	388	388	388	289	289	289	289	341	341	341	341	725	725	725	774	774	774	774	693	693	693	693	693	693	767	767	767	767	379	379	379	397	397	397	169	169	169	197	197
ACER3	433	433	433	608	608	610	610	610	610	261	261	261	261	716	716	716	716	306	306	306	306	396	396	396	655	655	655	655	1185	1185	1185	1185	1185	1185	1376	1376	1376	1376	462	462	462	545	545	545	278	278	278	336	336
ACHE	184	184	184	333	333	130	130	130	130	194	194	194	194	151	151	151	151	56	56	56	56	401	401	401	92	92	92	92	215	215	215	215	215	215	90	90	90	90	27	27	27	47	47	47	126	126	126	37	37
ACIN1	25116	25116	25116	9143	9143	10621	10621	10621	10621	4896	4896	4896	4896	10865	10865	10865	10865	6312	6312	6312	6312	7931	7931	7931	6863	6863	6863	6863	17176	17176	17176	17176	17176	17176	14749	14749	14749	14749	7069	7069	7069	5997	5997	5997	20287	20287	20287	6210	6210
ACKR1	503	503	503	49	49	1474	1474	1474	1474	27	27	27	27	497	497	497	497	54	54	54	54	24	24	24	25	25	25	25	70	70	70	70	70	70	50	50	50	50	35	35	35	52	52	52	22	22	22	3	3
ACKR2	62	62	62	11049	11049	227	227	227	227	2821	2821	2821	2821	239	239	239	239	2359	2359	2359	2359	3501	3501	3501	7974	7974	7974	7974	3440	3440	3440	3440	3440	3440	6068	6068	6068	6068	5559	5559	5559	9243	9243	9243	5787	5787	5787	763	763
ACKR3	285	285	285	21398	21398	1162	1162	1162	1162	1702	1702	1702	1702	948	948	948	948	4316	4316	4316	4316	35301	35301	35301	22997	22997	22997	22997	535	535	535	535	535	535	12979	12979	12979	12979	7719	7719	7719	942	942	942	4898	4898	4898	613	613
ACKR4	0	0	0	0	0	1	1	1	1	0	0	0	0	0	0	0	0	0	0	0	0	1	1	1	0	0	0	0	0	0	0	0	0	0	0	0	0	0	0	0	0	2	2	2	0	0	0	0	0
ACLY	8215	8215	8215	20153	20153	15374	15374	15374	15374	6499	6499	6499	6499	17970	17970	17970	17970	21716	21716	21716	21716	14012	14012	14012	9746	9746	9746	9746	12819	12819	12819	12819	12819	12819	22452	22452	22452	22452	13255	13255	13255	11378	11378	11378	16510	16510	16510	3359	3359
ACMSD	3600	3600	3600	43971	43971	6897	6897	6897	6897	8470	8470	8470	8470	5068	5068	5068	5068	7739	7739	7739	7739	21358	21358	21358	15160	15160	15160	15160	57807	57807	57807	57807	57807	57807	28804	28804	28804	28804	9052	9052	9052	17267	17267	17267	5107	5107	5107	8585	8585
ACO1	4582	4582	4582	49417	49417	14790	14790	14790	14790	13502	13502	13502	13502	9480	9480	9480	9480	23469	23469	23469	23469	39435	39435	39435	45466	45466	45466	45466	50274	50274	50274	50274	50274	50274	62959	62959	62959	62959	22355	22355	22355	25867	25867	25867	19931	19931	19931	13178	13178
ACO2	7899	7899	7899	32625	32625	20193	20193	20193	20193	5908	5908	5908	5908	18662	18662	18662	18662	7677	7677	7677	7677	20311	20311	20311	20167	20167	20167	20167	14702	14702	14702	14702	14702	14702	25026	25026	25026	25026	10091	10091	10091	8270	8270	8270	6545	6545	6545	3427	3427
ACOD1	2	2	2	0	0	1	1	1	1	13	13	13	13	0	0	0	0	0	0	0	0	26	26	26	3	3	3	3	0	0	0	0	0	0	8	8	8	8	3	3	3	4	4	4	12	12	12	2	2
ACOT1	53	53	53	1176	1176	32	32	32	32	17	17	17	17	93	93	93	93	96	96	96	96	246	246	246	63	63	63	63	377	377	377	377	377	377	310	310	310	310	95	95	95	179	179	179	83	83	83	7	7
ACOT11	3529	3529	3529	112	112	2876	2876	2876	2876	193	193	193	193	2855	2855	2855	2855	55	55	55	55	138	138	138	32	32	32	32	340	340	340	340	340	340	195	195	195	195	81	81	81	70	70	70	263	263	263	68	68
ACOT12	97	97	97	14942	14942	256	256	256	256	1325	1325	1325	1325	82	82	82	82	1385	1385	1385	1385	5777	5777	5777	4601	4601	4601	4601	8785	8785	8785	8785	8785	8785	7543	7543	7543	7543	3070	3070	3070	9393	9393	9393	5692	5692	5692	956	956
ACOT13	521	521	521	10572	10572	2801	2801	2801	2801	3752	3752	3752	3752	2405	2405	2405	2405	3525	3525	3525	3525	8834	8834	8834	7425	7425	7425	7425	17179	17179	17179	17179	17179	17179	8951	8951	8951	8951	2840	2840	2840	5064	5064	5064	537	537	537	2756	2756
ACOT2	553	553	553	8636	8636	1310	1310	1310	1310	860	860	860	860	1083	1083	1083	1083	2704	2704	2704	2704	9019	9019	9019	4318	4318	4318	4318	3866	3866	3866	3866	3866	3866	5700	5700	5700	5700	1921	1921	1921	2278	2278	2278	928	928	928	478	478
ACOT4	257	257	257	12323	12323	1271	1271	1271	1271	2974	2974	2974	2974	1285	1285	1285	1285	2452	2452	2452	2452	5346	5346	5346	3213	3213	3213	3213	12179	12179	12179	12179	12179	12179	4848	4848	4848	4848	1243	1243	1243	8038	8038	8038	956	956	956	1264	1264
ACOT6	11	11	11	285	285	28	28	28	28	69	69	69	69	33	33	33	33	156	156	156	156	143	143	143	56	56	56	56	415	415	415	415	415	415	94	94	94	94	13	13	13	98	98	98	16	16	16	69	69
ACOT7	1292	1292	1292	3300	3300	3770	3770	3770	3770	675	675	675	675	2882	2882	2882	2882	739	739	739	739	1213	1213	1213	813	813	813	813	2947	2947	2947	2947	2947	2947	1516	1516	1516	1516	432	432	432	878	878	878	671	671	671	443	443
ACOT8	724	724	724	2806	2806	1255	1255	1255	1255	1222	1222	1222	1222	1472	1472	1472	1472	841	841	841	841	2697	2697	2697	1529	1529	1529	1529	3004	3004	3004	3004	3004	3004	2694	2694	2694	2694	976	976	976	1400	1400	1400	487	487	487	623	623
ACOT9	872	872	872	5402	5402	2240	2240	2240	2240	1023	1023	1023	1023	1673	1673	1673	1673	670	670	670	670	1491	1491	1491	1617	1617	1617	1617	3267	3267	3267	3267	3267	3267	2891	2891	2891	2891	1215	1215	1215	3846	3846	3846	1368	1368	1368	631	631
ACOX1	2372	2372	2372	99355	99355	8112	8112	8112	8112	11300	11300	11300	11300	7979	7979	7979	7979	28387	28387	28387	28387	35486	35486	35486	44753	44753	44753	44753	72503	72503	72503	72503	72503	72503	55900	55900	55900	55900	15217	15217	15217	27426	27426	27426	23601	23601	23601	11199	11199
ACOX2	1545	1545	1545	17657	17657	4710	4710	4710	4710	4074	4074	4074	4074	3445	3445	3445	3445	9265	9265	9265	9265	14734	14734	14734	6258	6258	6258	6258	41511	41511	41511	41511	41511	41511	17241	17241	17241	17241	1907	1907	1907	8383	8383	8383	7334	7334	7334	8653	8653
ACOX3	998	998	998	2146	2146	1557	1557	1557	1557	632	632	632	632	925	925	925	925	1005	1005	1005	1005	1567	1567	1567	1070	1070	1070	1070	2272	2272	2272	2272	2272	2272	2264	2264	2264	2264	704	704	704	1220	1220	1220	1332	1332	1332	713	713
ACOXL	59	59	59	1	1	24	24	24	24	13	13	13	13	17	17	17	17	3	3	3	3	42	42	42	2	2	2	2	27	27	27	27	27	27	34	34	34	34	4	4	4	13	13	13	7	7	7	2	2
ACP1	1015	1015	1015	9313	9313	3063	3063	3063	3063	2522	2522	2522	2522	3515	3515	3515	3515	1534	1534	1534	1534	5570	5570	5570	3696	3696	3696	3696	9416	9416	9416	9416	9416	9416	5068	5068	5068	5068	1704	1704	1704	6255	6255	6255	604	604	604	905	905
ACP2	950	950	950	6923	6923	1691	1691	1691	1691	1541	1541	1541	1541	1237	1237	1237	1237	2487	2487	2487	2487	3644	3644	3644	3984	3984	3984	3984	5739	5739	5739	5739	5739	5739	5330	5330	5330	5330	1911	1911	1911	3856	3856	3856	1906	1906	1906	1350	1350
ACP4	5	5	5	2	2	0	0	0	0	12	12	12	12	0	0	0	0	0	0	0	0	43	43	43	8	8	8	8	1	1	1	1	1	1	6	6	6	6	1	1	1	6	6	6	1	1	1	0	0
ACP5	892	892	892	3150	3150	1853	1853	1853	1853	534	534	534	534	1938	1938	1938	1938	537	537	537	537	1504	1504	1504	667	667	667	667	1381	1381	1381	1381	1381	1381	1465	1465	1465	1465	892	892	892	969	969	969	1079	1079	1079	159	159
ACP6	549	549	549	876	876	1091	1091	1091	1091	258	258	258	258	971	971	971	971	449	449	449	449	661	661	661	966	966	966	966	1706	1706	1706	1706	1706	1706	983	983	983	983	291	291	291	415	415	415	621	621	621	451	451
ACP7	7	7	7	0	0	4	4	4	4	39	39	39	39	4	4	4	4	4	4	4	4	60	60	60	0	0	0	0	5	5	5	5	5	5	17	17	17	17	1	1	1	14	14	14	3	3	3	2	2
ACPP	585	585	585	3044	3044	2957	2957	2957	2957	25	25	25	25	3182	3182	3182	3182	510	510	510	510	2789	2789	2789	1751	1751	1751	1751	231	231	231	231	231	231	647	647	647	647	5004	5004	5004	85	85	85	113	113	113	47	47
ACR	23	23	23	32	32	40	40	40	40	7	7	7	7	3	3	3	3	4	4	4	4	22	22	22	6	6	6	6	8	8	8	8	8	8	19	19	19	19	2	2	2	9	9	9	15	15	15	2	2
ACRBP	100	100	100	100	100	117	117	117	117	78	78	78	78	71	71	71	71	31	31	31	31	142	142	142	41	41	41	41	310	310	310	310	310	310	158	158	158	158	54	54	54	70	70	70	95	95	95	90	90
ACRV1	3	3	3	11	11	1	1	1	1	33	33	33	33	3	3	3	3	1	1	1	1	22	22	22	1	1	1	1	22	22	22	22	22	22	25	25	25	25	7	7	7	0	0	0	5	5	5	0	0
ACSBG1	41	41	41	13	13	17	17	17	17	55	55	55	55	14	14	14	14	11	11	11	11	29	29	29	0	0	0	0	18	18	18	18	18	18	22	22	22	22	2	2	2	5	5	5	5	5	5	0	0
ACSBG2	53	53	53	10	10	135	135	135	135	23	23	23	23	37	37	37	37	2	2	2	2	38	38	38	2	2	2	2	1	1	1	1	1	1	8	8	8	8	1	1	1	2	2	2	4	4	4	2	2
ACSF2	11152	11152	11152	22098	22098	18257	18257	18257	18257	1199	1199	1199	1199	9771	9771	9771	9771	4477	4477	4477	4477	6635	6635	6635	4558	4558	4558	4558	9727	9727	9727	9727	9727	9727	6347	6347	6347	6347	3242	3242	3242	1375	1375	1375	8082	8082	8082	1614	1614
ACSF3	1522	1522	1522	3162	3162	1236	1236	1236	1236	919	919	919	919	1065	1065	1065	1065	701	701	701	701	3037	3037	3037	1941	1941	1941	1941	3337	3337	3337	3337	3337	3337	2408	2408	2408	2408	1055	1055	1055	1116	1116	1116	1936	1936	1936	1114	1114
ACSL1	14894	14894	14894	200353	200353	23988	23988	23988	23988	39644	39644	39644	39644	15319	15319	15319	15319	88967	88967	88967	88967	255135	255135	255135	169978	169978	169978	169978	375986	375986	375986	375986	375986	375986	250156	250156	250156	250156	65278	65278	65278	131587	131587	131587	90829	90829	90829	47014	47014
ACSL3	1293	1293	1293	30918	30918	6268	6268	6268	6268	8037	8037	8037	8037	10000	10000	10000	10000	6516	6516	6516	6516	11069	11069	11069	9906	9906	9906	9906	38601	38601	38601	38601	38601	38601	18093	18093	18093	18093	4298	4298	4298	24103	24103	24103	6159	6159	6159	6647	6647
ACSL4	6718	6718	6718	45407	45407	10805	10805	10805	10805	3138	3138	3138	3138	21287	21287	21287	21287	1154	1154	1154	1154	2676	2676	2676	2658	2658	2658	2658	2850	2850	2850	2850	2850	2850	1934	1934	1934	1934	22143	22143	22143	2874	2874	2874	37841	37841	37841	631	631
ACSL5	703	703	703	61832	61832	1515	1515	1515	1515	8142	8142	8142	8142	1172	1172	1172	1172	10631	10631	10631	10631	24820	24820	24820	40052	40052	40052	40052	32848	32848	32848	32848	32848	32848	44047	44047	44047	44047	14833	14833	14833	26038	26038	26038	20088	20088	20088	1636	1636
ACSL6	113	113	113	689	689	418	418	418	418	72	72	72	72	564	564	564	564	139	139	139	139	422	422	422	245	245	245	245	283	283	283	283	283	283	353	353	353	353	52	52	52	308	308	308	390	390	390	234	234
ACSM1	93	93	93	855	855	131	131	131	131	186	186	186	186	54	54	54	54	1834	1834	1834	1834	968	968	968	362	362	362	362	2313	2313	2313	2313	2313	2313	1375	1375	1375	1375	2302	2302	2302	796	796	796	166	166	166	358	358
ACSM2A	6353	6353	6353	16064	16064	12789	12789	12789	12789	2150	2150	2150	2150	5392	5392	5392	5392	8144	8144	8144	8144	11300	11300	11300	8419	8419	8419	8419	14633	14633	14633	14633	14633	14633	11934	11934	11934	11934	3323	3323	3323	6205	6205	6205	9928	9928	9928	7460	7460
ACSM2B	10556	10556	10556	35911	35911	20990	20990	20990	20990	4021	4021	4021	4021	9874	9874	9874	9874	14373	14373	14373	14373	22518	22518	22518	9880	9880	9880	9880	57967	57967	57967	57967	57967	57967	25051	25051	25051	25051	8148	8148	8148	19145	19145	19145	11884	11884	11884	10070	10070
ACSM3	1315	1315	1315	9571	9571	4625	4625	4625	4625	1952	1952	1952	1952	4898	4898	4898	4898	4799	4799	4799	4799	5854	5854	5854	5190	5190	5190	5190	18030	18030	18030	18030	18030	18030	6569	6569	6569	6569	3124	3124	3124	5913	5913	5913	1442	1442	1442	1592	1592
ACSM4	2	2	2	0	0	0	0	0	0	12	12	12	12	1	1	1	1	3	3	3	3	21	21	21	1	1	1	1	0	0	0	0	0	0	1	1	1	1	2	2	2	2	2	2	3	3	3	0	0
ACSM5	1702	1702	1702	30718	30718	2075	2075	2075	2075	5417	5417	5417	5417	1007	1007	1007	1007	24221	24221	24221	24221	14797	14797	14797	12991	12991	12991	12991	39278	39278	39278	39278	39278	39278	19845	19845	19845	19845	11388	11388	11388	8284	8284	8284	21839	21839	21839	9225	9225
ACSM6	0	0	0	0	0	10	10	10	10	8	8	8	8	10	10	10	10	0	0	0	0	22	22	22	8	8	8	8	12	12	12	12	12	12	19	19	19	19	0	0	0	5	5	5	9	9	9	1	1
ACSS1	2741	2741	2741	1514	1514	3093	3093	3093	3093	736	736	736	736	3691	3691	3691	3691	448	448	448	448	172	172	172	266	266	266	266	909	909	909	909	909	909	795	795	795	795	560	560	560	2889	2889	2889	453	453	453	373	373
ACSS2	3875	3875	3875	13011	13011	10505	10505	10505	10505	2831	2831	2831	2831	5183	5183	5183	5183	9167	9167	9167	9167	15800	15800	15800	2749	2749	2749	2749	26820	26820	26820	26820	26820	26820	13854	13854	13854	13854	3148	3148	3148	5274	5274	5274	14490	14490	14490	2835	2835
ACSS3	1739	1739	1739	24091	24091	4005	4005	4005	4005	3448	3448	3448	3448	3393	3393	3393	3393	3282	3282	3282	3282	22902	22902	22902	14043	14043	14043	14043	25454	25454	25454	25454	25454	25454	16930	16930	16930	16930	7229	7229	7229	8359	8359	8359	9319	9319	9319	4260	4260
ACTA1	8	8	8	2	2	12	12	12	12	1	1	1	1	0	0	0	0	1	1	1	1	35	35	35	1	1	1	1	0	0	0	0	0	0	12	12	12	12	1	1	1	10	10	10	6	6	6	1	1
ACTA2	1237	1237	1237	1415	1415	13198	13198	13198	13198	856	856	856	856	2463	2463	2463	2463	146	146	146	146	491	491	491	402	402	402	402	2649	2649	2649	2649	2649	2649	549	549	549	549	280	280	280	115	115	115	869	869	869	132	132
ACTB	5288	5288	5288	24990	24990	21244	21244	21244	21244	9309	9309	9309	9309	17763	17763	17763	17763	18507	18507	18507	18507	27892	27892	27892	31245	31245	31245	31245	23953	23953	23953	23953	23953	23953	27309	27309	27309	27309	21789	21789	21789	12865	12865	12865	15571	15571	15571	8573	8573
ACTBL2	2	2	2	3	3	7	7	7	7	13	13	13	13	6	6	6	6	1	1	1	1	24	24	24	3	3	3	3	0	0	0	0	0	0	14	14	14	14	0	0	0	4	4	4	4	4	4	0	0
ACTC1	15	15	15	0	0	126	126	126	126	8	8	8	8	17	17	17	17	3	3	3	3	22	22	22	0	0	0	0	0	0	0	0	0	0	1	1	1	1	0	0	0	5	5	5	6	6	6	1	1
ACTG1	5587	5587	5587	18905	18905	17695	17695	17695	17695	8103	8103	8103	8103	13731	13731	13731	13731	27302	27302	27302	27302	54313	54313	54313	40386	40386	40386	40386	16295	16295	16295	16295	16295	16295	29946	29946	29946	29946	28338	28338	28338	16429	16429	16429	8087	8087	8087	9580	9580
ACTG2	10	10	10	21	21	1543	1543	1543	1543	38	38	38	38	11	11	11	11	12	12	12	12	30	30	30	34	34	34	34	22	22	22	22	22	22	7	7	7	7	0	0	0	8	8	8	5	5	5	1	1
ACTL10	17	17	17	0	0	11	11	11	11	14	14	14	14	18	18	18	18	2	2	2	2	35	35	35	0	0	0	0	9	9	9	9	9	9	19	19	19	19	2	2	2	17	17	17	7	7	7	1	1
ACTL6A	467	467	467	4034	4034	2028	2028	2028	2028	2526	2526	2526	2526	2803	2803	2803	2803	1205	1205	1205	1205	2104	2104	2104	1819	1819	1819	1819	5574	5574	5574	5574	5574	5574	3479	3479	3479	3479	1197	1197	1197	4405	4405	4405	428	428	428	879	879
ACTL6B	1	1	1	0	0	12	12	12	12	340	340	340	340	0	0	0	0	4	4	4	4	58	58	58	0	0	0	0	5	5	5	5	5	5	19	19	19	19	3	3	3	6	6	6	9	9	9	0	0
ACTL7A	4	4	4	2	2	1	1	1	1	2	2	2	2	0	0	0	0	0	0	0	0	25	25	25	0	0	0	0	0	0	0	0	0	0	14	14	14	14	0	0	0	1	1	1	0	0	0	0	0
ACTL7B	7	7	7	11	11	1	1	1	1	11	11	11	11	1	1	1	1	1	1	1	1	39	39	39	0	0	0	0	10	10	10	10	10	10	11	11	11	11	3	3	3	6	6	6	14	14	14	0	0
ACTL8	2	2	2	21	21	1	1	1	1	20	20	20	20	0	0	0	0	0	0	0	0	35	35	35	0	0	0	0	5	5	5	5	5	5	10	10	10	10	2	2	2	8	8	8	3	3	3	1	1
ACTL9	1	1	1	3	3	0	0	0	0	5	5	5	5	0	0	0	0	0	0	0	0	19	19	19	0	0	0	0	0	0	0	0	0	0	7	7	7	7	0	0	0	10	10	10	1	1	1	0	0
ACTN1	3917	3917	3917	17022	17022	6183	6183	6183	6183	8238	8238	8238	8238	4391	4391	4391	4391	6903	6903	6903	6903	10170	10170	10170	11242	11242	11242	11242	11718	11718	11718	11718	11718	11718	19406	19406	19406	19406	7406	7406	7406	12164	12164	12164	15208	15208	15208	4609	4609
ACTN2	92	92	92	5	5	65	65	65	65	29	29	29	29	76	76	76	76	14	14	14	14	66	66	66	6	6	6	6	13	13	13	13	13	13	49	49	49	49	7	7	7	8	8	8	10	10	10	1	1
ACTN3	14	14	14	0	0	4	4	4	4	35	35	35	35	1	1	1	1	10	10	10	10	105	105	105	1	1	1	1	8	8	8	8	8	8	14	14	14	14	2	2	2	17	17	17	5	5	5	3	3
ACTN4	15899	15899	15899	23024	23024	27863	27863	27863	27863	6089	6089	6089	6089	24958	24958	24958	24958	12338	12338	12338	12338	14949	14949	14949	20752	20752	20752	20752	24448	24448	24448	24448	24448	24448	24940	24940	24940	24940	10949	10949	10949	8162	8162	8162	11033	11033	11033	5849	5849
ACTR10	910	910	910	6370	6370	3657	3657	3657	3657	2962	2962	2962	2962	5532	5532	5532	5532	1704	1704	1704	1704	4558	4558	4558	5833	5833	5833	5833	10108	10108	10108	10108	10108	10108	9572	9572	9572	9572	2686	2686	2686	6526	6526	6526	1226	1226	1226	1569	1569
ACTR1A	2369	2369	2369	7790	7790	3822	3822	3822	3822	2006	2006	2006	2006	4185	4185	4185	4185	1705	1705	1705	1705	3515	3515	3515	3777	3777	3777	3777	5740	5740	5740	5740	5740	5740	7486	7486	7486	7486	2414	2414	2414	3777	3777	3777	2973	2973	2973	2180	2180
ACTR1B	2322	2322	2322	3311	3311	2710	2710	2710	2710	1875	1875	1875	1875	2179	2179	2179	2179	1313	1313	1313	1313	2932	2932	2932	1889	1889	1889	1889	3937	3937	3937	3937	3937	3937	4586	4586	4586	4586	1654	1654	1654	2077	2077	2077	3100	3100	3100	1645	1645
ACTR2	780	780	780	12360	12360	3504	3504	3504	3504	3676	3676	3676	3676	4172	4172	4172	4172	2766	2766	2766	2766	3789	3789	3789	4233	4233	4233	4233	11432	11432	11432	11432	11432	11432	8017	8017	8017	8017	3892	3892	3892	13514	13514	13514	1713	1713	1713	1641	1641
ACTR3	2711	2711	2711	6860	6860	5749	5749	5749	5749	3123	3123	3123	3123	6607	6607	6607	6607	3252	3252	3252	3252	4430	4430	4430	5507	5507	5507	5507	9958	9958	9958	9958	9958	9958	8238	8238	8238	8238	4824	4824	4824	6726	6726	6726	2388	2388	2388	2738	2738
ACTR3B	209	209	209	140	140	180	180	180	180	79	79	79	79	165	165	165	165	60	60	60	60	137	137	137	197	197	197	197	344	344	344	344	344	344	269	269	269	269	73	73	73	77	77	77	181	181	181	112	112
ACTR3C	445	445	445	315	315	386	386	386	386	300	300	300	300	330	330	330	330	159	159	159	159	448	448	448	508	508	508	508	547	547	547	547	547	547	886	886	886	886	232	232	232	703	703	703	258	258	258	416	416
ACTR5	574	574	574	811	811	446	446	446	446	356	356	356	356	545	545	545	545	195	195	195	195	494	494	494	248	248	248	248	1552	1552	1552	1552	1552	1552	724	724	724	724	268	268	268	781	781	781	538	538	538	317	317
ACTR6	391	391	391	1881	1881	1630	1630	1630	1630	753	753	753	753	1660	1660	1660	1660	708	708	708	708	1338	1338	1338	1938	1938	1938	1938	3364	3364	3364	3364	3364	3364	2873	2873	2873	2873	1028	1028	1028	2104	2104	2104	588	588	588	657	657
ACTR8	2068	2068	2068	3110	3110	2292	2292	2292	2292	1208	1208	1208	1208	2617	2617	2617	2617	813	813	813	813	2039	2039	2039	1998	1998	1998	1998	4776	4776	4776	4776	4776	4776	3450	3450	3450	3450	1125	1125	1125	1926	1926	1926	1521	1521	1521	1242	1242
ACTRT1	5	5	5	0	0	0	0	0	0	5	5	5	5	0	0	0	0	0	0	0	0	12	12	12	0	0	0	0	1	1	1	1	1	1	2	2	2	2	0	0	0	4	4	4	5	5	5	0	0
ACTRT2	0	0	0	4	4	0	0	0	0	12	12	12	12	0	0	0	0	3	3	3	3	12	12	12	0	0	0	0	1	1	1	1	1	1	5	5	5	5	0	0	0	4	4	4	1	1	1	1	1
ACTRT3	92	92	92	466	466	135	135	135	135	220	220	220	220	259	259	259	259	98	98	98	98	1201	1201	1201	189	189	189	189	374	374	374	374	374	374	177	177	177	177	140	140	140	554	554	554	247	247	247	94	94
ACVR1	1625	1625	1625	1853	1853	2205	2205	2205	2205	892	892	892	892	2414	2414	2414	2414	1134	1134	1134	1134	1140	1140	1140	1001	1001	1001	1001	3244	3244	3244	3244	3244	3244	2362	2362	2362	2362	664	664	664	1456	1456	1456	1264	1264	1264	1289	1289
ACVR1B	3525	3525	3525	3845	3845	5942	5942	5942	5942	1587	1587	1587	1587	4425	4425	4425	4425	3151	3151	3151	3151	2905	2905	2905	3913	3913	3913	3913	5089	5089	5089	5089	5089	5089	6372	6372	6372	6372	2135	2135	2135	3178	3178	3178	2790	2790	2790	2356	2356
ACVR1C	85	85	85	324	324	47	47	47	47	101	101	101	101	44	44	44	44	156	156	156	156	351	351	351	559	559	559	559	1670	1670	1670	1670	1670	1670	740	740	740	740	218	218	218	258	258	258	216	216	216	204	204
ACVR2A	842	842	842	4891	4891	3364	3364	3364	3364	2624	2624	2624	2624	3303	3303	3303	3303	1318	1318	1318	1318	2421	2421	2421	2816	2816	2816	2816	8254	8254	8254	8254	8254	8254	4614	4614	4614	4614	1800	1800	1800	4518	4518	4518	1025	1025	1025	1705	1705
ACVR2B	936	936	936	276	276	711	711	711	711	350	350	350	350	403	403	403	403	734	734	734	734	333	333	333	352	352	352	352	430	430	430	430	430	430	447	447	447	447	228	228	228	174	174	174	577	577	577	569	569
ACVRL1	572	572	572	1053	1053	1458	1458	1458	1458	193	193	193	193	1062	1062	1062	1062	348	348	348	348	340	340	340	350	350	350	350	565	565	565	565	565	565	678	678	678	678	210	210	210	564	564	564	505	505	505	53	53
ACY1	4101	4101	4101	64815	64815	16422	16422	16422	16422	3716	3716	3716	3716	12734	12734	12734	12734	13651	13651	13651	13651	30227	30227	30227	20723	20723	20723	20723	32365	32365	32365	32365	32365	32365	26121	26121	26121	26121	6743	6743	6743	9075	9075	9075	5219	5219	5219	5042	5042
ACY3	436	436	436	291	291	1233	1233	1233	1233	112	112	112	112	1453	1453	1453	1453	342	342	342	342	499	499	499	181	181	181	181	930	930	930	930	930	930	480	480	480	480	125	125	125	63	63	63	293	293	293	196	196
ACYP1	561	561	561	198	198	784	784	784	784	392	392	392	392	616	616	616	616	104	104	104	104	325	325	325	295	295	295	295	470	470	470	470	470	470	504	504	504	504	179	179	179	125	125	125	146	146	146	179	179
ACYP2	71	71	71	699	699	216	216	216	216	236	236	236	236	178	178	178	178	131	131	131	131	975	975	975	951	951	951	951	1279	1279	1279	1279	1279	1279	1257	1257	1257	1257	342	342	342	1011	1011	1011	150	150	150	253	253
ADA	123	123	123	886	886	171	171	171	171	189	189	189	189	106	106	106	106	165	165	165	165	426	426	426	374	374	374	374	644	644	644	644	644	644	551	551	551	551	240	240	240	330	330	330	221	221	221	112	112
ADA2	631	631	631	11159	11159	2718	2718	2718	2718	1135	1135	1135	1135	1715	1715	1715	1715	1857	1857	1857	1857	4835	4835	4835	2980	2980	2980	2980	5866	5866	5866	5866	5866	5866	7996	7996	7996	7996	1462	1462	1462	4196	4196	4196	2081	2081	2081	275	275
ADAD1	1	1	1	0	0	0	0	0	0	3	3	3	3	0	0	0	0	0	0	0	0	11	11	11	1	1	1	1	0	0	0	0	0	0	5	5	5	5	0	0	0	1	1	1	4	4	4	0	0
ADAD2	7	7	7	0	0	11	11	11	11	13	13	13	13	21	21	21	21	3	3	3	3	54	54	54	2	2	2	2	6	6	6	6	6	6	16	16	16	16	1	1	1	7	7	7	3	3	3	3	3
ADAL	455	455	455	678	678	908	908	908	908	312	312	312	312	779	779	779	779	232	232	232	232	464	464	464	1081	1081	1081	1081	1813	1813	1813	1813	1813	1813	1412	1412	1412	1412	473	473	473	820	820	820	290	290	290	397	397
ADAM10	4608	4608	4608	24850	24850	12463	12463	12463	12463	7342	7342	7342	7342	11717	11717	11717	11717	6600	6600	6600	6600	7836	7836	7836	14327	14327	14327	14327	25288	25288	25288	25288	25288	25288	19033	19033	19033	19033	8566	8566	8566	17057	17057	17057	5765	5765	5765	6740	6740
ADAM11	43	43	43	3	3	5	5	5	5	43	43	43	43	13	13	13	13	12	12	12	12	90	90	90	2	2	2	2	9	9	9	9	9	9	49	49	49	49	1	1	1	15	15	15	14	14	14	4	4
ADAM12	234	234	234	54	54	211	211	211	211	26	26	26	26	89	89	89	89	25	25	25	25	58	58	58	26	26	26	26	10	10	10	10	10	10	32	32	32	32	39	39	39	11	11	11	50	50	50	5	5
ADAM15	2467	2467	2467	2795	2795	2428	2428	2428	2428	1101	1101	1101	1101	1708	1708	1708	1708	819	819	819	819	1259	1259	1259	614	614	614	614	2597	2597	2597	2597	2597	2597	3049	3049	3049	3049	458	458	458	1401	1401	1401	2161	2161	2161	570	570
ADAM17	2483	2483	2483	4264	4264	3550	3550	3550	3550	1929	1929	1929	1929	3050	3050	3050	3050	1191	1191	1191	1191	2526	2526	2526	2222	2222	2222	2222	4662	4662	4662	4662	4662	4662	4334	4334	4334	4334	2069	2069	2069	3525	3525	3525	1529	1529	1529	1299	1299
ADAM18	1	1	1	0	0	0	0	0	0	1	1	1	1	0	0	0	0	0	0	0	0	6	6	6	0	0	0	0	0	0	0	0	0	0	10	10	10	10	0	0	0	0	0	0	2	2	2	0	0
ADAM19	380	380	380	906	906	473	473	473	473	431	431	431	431	167	167	167	167	1097	1097	1097	1097	687	687	687	1036	1036	1036	1036	756	756	756	756	756	756	2286	2286	2286	2286	1329	1329	1329	776	776	776	1843	1843	1843	1494	1494
ADAM2	1	1	1	9	9	17	17	17	17	2	2	2	2	22	22	22	22	3	3	3	3	43	43	43	43	43	43	43	29	29	29	29	29	29	219	219	219	219	3	3	3	0	0	0	44	44	44	1	1
ADAM20	296	296	296	202	202	273	273	273	273	100	100	100	100	178	178	178	178	226	226	226	226	154	154	154	143	143	143	143	545	545	545	545	545	545	634	634	634	634	567	567	567	61	61	61	238	238	238	312	312
ADAM21	7	7	7	24	24	20	20	20	20	50	50	50	50	22	22	22	22	3	3	3	3	73	73	73	17	17	17	17	8	8	8	8	8	8	28	28	28	28	3	3	3	9	9	9	8	8	8	2	2
ADAM22	726	726	726	58	58	1326	1326	1326	1326	189	189	189	189	971	971	971	971	32	32	32	32	76	76	76	44	44	44	44	24	24	24	24	24	24	134	134	134	134	61	61	61	29	29	29	50	50	50	42	42
ADAM23	67	67	67	33	33	180	180	180	180	41	41	41	41	139	139	139	139	9	9	9	9	39	39	39	4	4	4	4	17	17	17	17	17	17	20	20	20	20	18	18	18	20	20	20	17	17	17	5	5
ADAM28	869	869	869	234	234	1810	1810	1810	1810	275	275	275	275	368	368	368	368	15	15	15	15	95	95	95	69	69	69	69	75	75	75	75	75	75	117	117	117	117	129	129	129	185	185	185	106	106	106	28	28
ADAM29	7	7	7	0	0	0	0	0	0	17	17	17	17	0	0	0	0	1	1	1	1	14	14	14	1	1	1	1	5	5	5	5	5	5	7	7	7	7	0	0	0	4	4	4	16	16	16	0	0
ADAM30	3	3	3	12	12	2	2	2	2	15	15	15	15	0	0	0	0	2	2	2	2	48	48	48	6	6	6	6	6	6	6	6	6	6	14	14	14	14	1	1	1	2	2	2	3	3	3	0	0
ADAM32	189	189	189	110	110	156	156	156	156	66	66	66	66	159	159	159	159	23	23	23	23	33	33	33	112	112	112	112	116	116	116	116	116	116	128	128	128	128	66	66	66	59	59	59	39	39	39	19	19
ADAM33	146	146	146	30	30	185	185	185	185	34	34	34	34	78	78	78	78	11	11	11	11	118	118	118	2	2	2	2	34	34	34	34	34	34	39	39	39	39	3	3	3	19	19	19	24	24	24	2	2
ADAM7	23	23	23	1	1	1	1	1	1	10	10	10	10	5	5	5	5	0	0	0	0	9	9	9	8	8	8	8	6	6	6	6	6	6	28	28	28	28	3	3	3	1	1	1	5	5	5	1	1
ADAM8	446	446	446	106	106	178	178	178	178	127	127	127	127	153	153	153	153	270	270	270	270	252	252	252	465	465	465	465	262	262	262	262	262	262	340	340	340	340	169	169	169	62	62	62	648	648	648	90	90
ADAM9	5682	5682	5682	7024	7024	11120	11120	11120	11120	4588	4588	4588	4588	10125	10125	10125	10125	2601	2601	2601	2601	4149	4149	4149	4541	4541	4541	4541	12326	12326	12326	12326	12326	12326	8859	8859	8859	8859	3790	3790	3790	8816	8816	8816	3007	3007	3007	2356	2356
ADAMDEC1	7	7	7	61	61	48	48	48	48	27	27	27	27	12	12	12	12	8	8	8	8	44	44	44	10	10	10	10	62	62	62	62	62	62	11	11	11	11	15	15	15	45	45	45	4	4	4	9	9
ADAMTS1	41381	41381	41381	5320	5320	19226	19226	19226	19226	4061	4061	4061	4061	23614	23614	23614	23614	3290	3290	3290	3290	1568	1568	1568	2123	2123	2123	2123	1109	1109	1109	1109	1109	1109	2488	2488	2488	2488	3528	3528	3528	3043	3043	3043	5280	5280	5280	557	557
ADAMTS10	1620	1620	1620	143	143	671	671	671	671	319	319	319	319	508	508	508	508	155	155	155	155	343	343	343	52	52	52	52	224	224	224	224	224	224	257	257	257	257	77	77	77	94	94	94	1218	1218	1218	650	650
ADAMTS12	458	458	458	1264	1264	525	525	525	525	178	178	178	178	208	208	208	208	86	86	86	86	161	161	161	137	137	137	137	181	181	181	181	181	181	366	366	366	366	181	181	181	220	220	220	369	369	369	42	42
ADAMTS13	306	306	306	687	687	299	299	299	299	370	370	370	370	178	178	178	178	580	580	580	580	390	390	390	97	97	97	97	677	677	677	677	677	677	437	437	437	437	209	209	209	556	556	556	531	531	531	366	366
ADAMTS14	33	33	33	11	11	30	30	30	30	34	34	34	34	6	6	6	6	8	8	8	8	66	66	66	7	7	7	7	31	31	31	31	31	31	33	33	33	33	9	9	9	16	16	16	24	24	24	6	6
ADAMTS15	248	248	248	57	57	304	304	304	304	31	31	31	31	553	553	553	553	13	13	13	13	67	67	67	3	3	3	3	15	15	15	15	15	15	24	24	24	24	9	9	9	35	35	35	18	18	18	5	5
ADAMTS16	1073	1073	1073	10	10	557	557	557	557	32	32	32	32	662	662	662	662	7	7	7	7	51	51	51	5	5	5	5	1	1	1	1	1	1	14	14	14	14	0	0	0	9	9	9	8	8	8	1	1
ADAMTS17	215	215	215	6458	6458	275	275	275	275	2742	2742	2742	2742	306	306	306	306	980	980	980	980	1952	1952	1952	2890	2890	2890	2890	6077	6077	6077	6077	6077	6077	3628	3628	3628	3628	2379	2379	2379	2688	2688	2688	1797	1797	1797	960	960
ADAMTS18	73	73	73	9	9	35	35	35	35	57	57	57	57	21	21	21	21	3	3	3	3	38	38	38	1	1	1	1	1	1	1	1	1	1	16	16	16	16	2	2	2	5	5	5	13	13	13	1	1
ADAMTS19	395	395	395	2	2	395	395	395	395	7	7	7	7	331	331	331	331	1	1	1	1	53	53	53	0	0	0	0	0	0	0	0	0	0	50	50	50	50	0	0	0	8	8	8	12	12	12	0	0
ADAMTS2	1029	1029	1029	3380	3380	516	516	516	516	469	469	469	469	1240	1240	1240	1240	493	493	493	493	427	427	427	210	210	210	210	1412	1412	1412	1412	1412	1412	991	991	991	991	392	392	392	677	677	677	3289	3289	3289	206	206
ADAMTS20	7	7	7	0	0	3	3	3	3	7	7	7	7	1	1	1	1	2	2	2	2	23	23	23	0	0	0	0	3	3	3	3	3	3	7	7	7	7	2	2	2	2	2	2	17	17	17	0	0
ADAMTS3	431	431	431	154	154	385	385	385	385	103	103	103	103	253	253	253	253	126	126	126	126	125	125	125	120	120	120	120	49	49	49	49	49	49	124	124	124	124	484	484	484	249	249	249	63	63	63	14	14
ADAMTS4	389	389	389	2637	2637	829	829	829	829	205	205	205	205	932	932	932	932	4664	4664	4664	4664	1626	1626	1626	1686	1686	1686	1686	76	76	76	76	76	76	667	667	667	667	1398	1398	1398	737	737	737	789	789	789	179	179
ADAMTS5	850	850	850	1636	1636	1490	1490	1490	1490	116	116	116	116	763	763	763	763	354	354	354	354	108	108	108	134	134	134	134	118	118	118	118	118	118	316	316	316	316	236	236	236	230	230	230	116	116	116	6	6
ADAMTS6	137	137	137	20	20	488	488	488	488	64	64	64	64	382	382	382	382	34	34	34	34	52	52	52	92	92	92	92	63	63	63	63	63	63	185	185	185	185	61	61	61	16	16	16	56	56	56	25	25
ADAMTS7	43	43	43	34	34	44	44	44	44	21	21	21	21	23	23	23	23	17	17	17	17	24	24	24	6	6	6	6	2	2	2	2	2	2	24	24	24	24	9	9	9	19	19	19	13	13	13	3	3
ADAMTS8	31	31	31	0	0	134	134	134	134	39	39	39	39	87	87	87	87	3	3	3	3	50	50	50	2	2	2	2	2	2	2	2	2	2	10	10	10	10	2	2	2	14	14	14	6	6	6	2	2
ADAMTS9	14892	14892	14892	1001	1001	9627	9627	9627	9627	389	389	389	389	7826	7826	7826	7826	1221	1221	1221	1221	408	408	408	1983	1983	1983	1983	435	435	435	435	435	435	1085	1085	1085	1085	4093	4093	4093	1153	1153	1153	2522	2522	2522	172	172
ADAMTSL1	1027	1027	1027	666	666	1569	1569	1569	1569	151	151	151	151	992	992	992	992	82	82	82	82	118	118	118	18	18	18	18	157	157	157	157	157	157	76	76	76	76	36	36	36	114	114	114	481	481	481	25	25
ADAMTSL2	1104	1104	1104	1792	1792	1812	1812	1812	1812	1363	1363	1363	1363	3761	3761	3761	3761	1040	1040	1040	1040	1552	1552	1552	371	371	371	371	1386	1386	1386	1386	1386	1386	1207	1207	1207	1207	797	797	797	943	943	943	1249	1249	1249	529	529
ADAMTSL3	1683	1683	1683	4579	4579	2326	2326	2326	2326	4423	4423	4423	4423	2102	2102	2102	2102	1964	1964	1964	1964	2908	2908	2908	1679	1679	1679	1679	9449	9449	9449	9449	9449	9449	3597	3597	3597	3597	1896	1896	1896	4682	4682	4682	2707	2707	2707	6257	6257
ADAMTSL4	627	627	627	2000	2000	403	403	403	403	852	852	852	852	401	401	401	401	972	972	972	972	1369	1369	1369	2007	2007	2007	2007	2605	2605	2605	2605	2605	2605	3243	3243	3243	3243	1330	1330	1330	1005	1005	1005	4034	4034	4034	1538	1538
ADAMTSL5	26	26	26	83	83	39	39	39	39	45	45	45	45	37	37	37	37	47	47	47	47	239	239	239	95	95	95	95	197	197	197	197	197	197	262	262	262	262	42	42	42	23	23	23	111	111	111	111	111
ADAP1	1171	1171	1171	154	154	883	883	883	883	86	86	86	86	952	952	952	952	86	86	86	86	217	217	217	202	202	202	202	220	220	220	220	220	220	269	269	269	269	151	151	151	81	81	81	394	394	394	43	43
ADAP2	979	979	979	1291	1291	594	594	594	594	461	461	461	461	849	849	849	849	261	261	261	261	436	436	436	206	206	206	206	1964	1964	1964	1964	1964	1964	1200	1200	1200	1200	328	328	328	1162	1162	1162	1560	1560	1560	192	192
ADAR	14589	14589	14589	35096	35096	18636	18636	18636	18636	12513	12513	12513	12513	22619	22619	22619	22619	11660	11660	11660	11660	21926	21926	21926	19823	19823	19823	19823	61968	61968	61968	61968	61968	61968	49049	49049	49049	49049	13316	13316	13316	21733	21733	21733	29628	29628	29628	24730	24730
ADARB1	1854	1854	1854	1129	1129	1599	1599	1599	1599	475	475	475	475	1930	1930	1930	1930	488	488	488	488	1849	1849	1849	1055	1055	1055	1055	1914	1914	1914	1914	1914	1914	2980	2980	2980	2980	1576	1576	1576	479	479	479	1235	1235	1235	870	870
ADARB2	54	54	54	3	3	46	46	46	46	27	27	27	27	16	16	16	16	4	4	4	4	64	64	64	11	11	11	11	20	20	20	20	20	20	39	39	39	39	4	4	4	27	27	27	13	13	13	4	4
ADAT1	1789	1789	1789	2608	2608	2223	2223	2223	2223	1270	1270	1270	1270	2875	2875	2875	2875	802	802	802	802	1837	1837	1837	1673	1673	1673	1673	3524	3524	3524	3524	3524	3524	3773	3773	3773	3773	1137	1137	1137	2326	2326	2326	3224	3224	3224	1330	1330
ADAT2	759	759	759	344	344	357	357	357	357	103	103	103	103	197	197	197	197	144	144	144	144	221	221	221	146	146	146	146	476	476	476	476	476	476	439	439	439	439	180	180	180	229	229	229	532	532	532	142	142
ADAT3	92	92	92	46	46	50	50	50	50	14	14	14	14	70	70	70	70	24	24	24	24	43	43	43	55	55	55	55	52	52	52	52	52	52	50	50	50	50	11	11	11	20	20	20	35	35	35	71	71
ADCK1	513	513	513	483	483	552	552	552	552	223	223	223	223	351	351	351	351	127	127	127	127	395	395	395	236	236	236	236	425	425	425	425	425	425	777	777	777	777	193	193	193	365	365	365	479	479	479	298	298
ADCK2	898	898	898	1994	1994	940	940	940	940	1176	1176	1176	1176	1088	1088	1088	1088	678	678	678	678	3004	3004	3004	1583	1583	1583	1583	3974	3974	3974	3974	3974	3974	4043	4043	4043	4043	826	826	826	1742	1742	1742	2005	2005	2005	1299	1299
ADCK5	418	418	418	495	495	225	225	225	225	189	189	189	189	224	224	224	224	162	162	162	162	316	316	316	115	115	115	115	551	551	551	551	551	551	320	320	320	320	137	137	137	154	154	154	244	244	244	183	183
ADCY1	454	454	454	3904	3904	1040	1040	1040	1040	1659	1659	1659	1659	813	813	813	813	1650	1650	1650	1650	5937	5937	5937	2272	2272	2272	2272	4959	4959	4959	4959	4959	4959	5190	5190	5190	5190	1231	1231	1231	2238	2238	2238	3961	3961	3961	3326	3326
ADCY10	115	115	115	836	836	116	116	116	116	166	166	166	166	112	112	112	112	297	297	297	297	702	702	702	273	273	273	273	1736	1736	1736	1736	1736	1736	885	885	885	885	171	171	171	2368	2368	2368	383	383	383	355	355
ADCY2	64	64	64	0	0	63	63	63	63	80	80	80	80	176	176	176	176	6	6	6	6	65	65	65	1	1	1	1	7	7	7	7	7	7	68	68	68	68	3	3	3	7	7	7	17	17	17	0	0
ADCY3	1571	1571	1571	847	847	1680	1680	1680	1680	483	483	483	483	2161	2161	2161	2161	305	305	305	305	455	455	455	168	168	168	168	859	859	859	859	859	859	493	493	493	493	381	381	381	545	545	545	1364	1364	1364	58	58
ADCY4	1771	1771	1771	247	247	1402	1402	1402	1402	102	102	102	102	964	964	964	964	92	92	92	92	149	149	149	63	63	63	63	227	227	227	227	227	227	138	138	138	138	94	94	94	80	80	80	357	357	357	52	52
ADCY5	1277	1277	1277	206	206	2371	2371	2371	2371	257	257	257	257	1844	1844	1844	1844	323	323	323	323	369	369	369	117	117	117	117	337	337	337	337	337	337	748	748	748	748	163	163	163	116	116	116	440	440	440	63	63
ADCY6	6315	6315	6315	1395	1395	3705	3705	3705	3705	916	916	916	916	3885	3885	3885	3885	654	654	654	654	1773	1773	1773	514	514	514	514	2838	2838	2838	2838	2838	2838	3129	3129	3129	3129	567	567	567	834	834	834	1949	1949	1949	1361	1361
ADCY7	1285	1285	1285	852	852	457	457	457	457	317	317	317	317	512	512	512	512	264	264	264	264	535	535	535	92	92	92	92	1072	1072	1072	1072	1072	1072	728	728	728	728	340	340	340	447	447	447	1504	1504	1504	119	119
ADCY8	39	39	39	6	6	39	39	39	39	45	45	45	45	81	81	81	81	3	3	3	3	43	43	43	5	5	5	5	7	7	7	7	7	7	15	15	15	15	0	0	0	7	7	7	50	50	50	0	0
ADCY9	5966	5966	5966	4373	4373	5802	5802	5802	5802	2768	2768	2768	2768	4508	4508	4508	4508	1202	1202	1202	1202	4914	4914	4914	3224	3224	3224	3224	8012	8012	8012	8012	8012	8012	12959	12959	12959	12959	2328	2328	2328	3211	3211	3211	7871	7871	7871	5301	5301
ADCYAP1	2	2	2	0	0	13	13	13	13	10	10	10	10	7	7	7	7	0	0	0	0	13	13	13	2	2	2	2	0	0	0	0	0	0	2	2	2	2	0	0	0	7	7	7	0	0	0	0	0
ADCYAP1R1	9	9	9	3	3	5	5	5	5	44	44	44	44	3	3	3	3	34	34	34	34	66	66	66	5	5	5	5	4	4	4	4	4	4	14	14	14	14	3	3	3	11	11	11	3	3	3	0	0
ADD1	8522	8522	8522	15679	15679	13910	13910	13910	13910	4549	4549	4549	4549	13504	13504	13504	13504	4138	4138	4138	4138	7499	7499	7499	7489	7489	7489	7489	18113	18113	18113	18113	18113	18113	15874	15874	15874	15874	5686	5686	5686	10488	10488	10488	7816	7816	7816	6538	6538
ADD2	33	33	33	23	23	24	24	24	24	526	526	526	526	19	19	19	19	310	310	310	310	64	64	64	13	13	13	13	179	179	179	179	179	179	116	116	116	116	49	49	49	140	140	140	44	44	44	5	5
ADD3	5159	5159	5159	6552	6552	16306	16306	16306	16306	1973	1973	1973	1973	12893	12893	12893	12893	1473	1473	1473	1473	1440	1440	1440	3894	3894	3894	3894	4075	4075	4075	4075	4075	4075	5271	5271	5271	5271	2100	2100	2100	4076	4076	4076	1486	1486	1486	1002	1002
ADGB	12	12	12	0	0	16	16	16	16	6	6	6	6	31	31	31	31	0	0	0	0	18	18	18	0	0	0	0	5	5	5	5	5	5	1	1	1	1	1	1	1	2	2	2	6	6	6	0	0
ADGRA1	23	23	23	3	3	8	8	8	8	30	30	30	30	14	14	14	14	9	9	9	9	110	110	110	9	9	9	9	14	14	14	14	14	14	43	43	43	43	1	1	1	36	36	36	4	4	4	2	2
ADGRA2	846	846	846	224	224	1192	1192	1192	1192	159	159	159	159	855	855	855	855	84	84	84	84	273	273	273	26	26	26	26	101	101	101	101	101	101	144	144	144	144	66	66	66	70	70	70	314	314	314	32	32
ADGRA3	2559	2559	2559	37515	37515	4297	4297	4297	4297	9861	9861	9861	9861	4345	4345	4345	4345	11543	11543	11543	11543	9181	9181	9181	7509	7509	7509	7509	44548	44548	44548	44548	44548	44548	23265	23265	23265	23265	6982	6982	6982	30223	30223	30223	19637	19637	19637	10501	10501
ADGRB1	116	116	116	20	20	173	173	173	173	68	68	68	68	52	52	52	52	21	21	21	21	185	185	185	6	6	6	6	38	38	38	38	38	38	55	55	55	55	37	37	37	48	48	48	81	81	81	28	28
ADGRB2	82	82	82	1	1	161	161	161	161	118	118	118	118	56	56	56	56	8	8	8	8	132	132	132	2	2	2	2	5	5	5	5	5	5	29	29	29	29	3	3	3	24	24	24	16	16	16	3	3
ADGRB3	114	114	114	240	240	532	532	532	532	696	696	696	696	372	372	372	372	70	70	70	70	97	97	97	60	60	60	60	121	121	121	121	121	121	102	102	102	102	86	86	86	129	129	129	64	64	64	29	29
ADGRD1	103	103	103	1967	1967	309	309	309	309	803	803	803	803	307	307	307	307	3203	3203	3203	3203	2687	2687	2687	1613	1613	1613	1613	3050	3050	3050	3050	3050	3050	2732	2732	2732	2732	1375	1375	1375	419	419	419	801	801	801	1044	1044
ADGRD2	11	11	11	2	2	3	3	3	3	29	29	29	29	1	1	1	1	5	5	5	5	81	81	81	0	0	0	0	0	0	0	0	0	0	12	12	12	12	3	3	3	8	8	8	8	8	8	0	0
ADGRE1	20	20	20	402	402	67	67	67	67	188	188	188	188	39	39	39	39	60	60	60	60	312	312	312	252	252	252	252	101	101	101	101	101	101	366	366	366	366	230	230	230	892	892	892	293	293	293	16	16
ADGRE2	490	490	490	976	976	250	250	250	250	230	230	230	230	200	200	200	200	192	192	192	192	252	252	252	435	435	435	435	623	623	623	623	623	623	299	299	299	299	166	166	166	540	540	540	467	467	467	61	61
ADGRE3	34	34	34	96	96	132	132	132	132	29	29	29	29	12	12	12	12	36	36	36	36	41	41	41	126	126	126	126	72	72	72	72	72	72	30	30	30	30	20	20	20	23	23	23	46	46	46	8	8
ADGRE5	695	695	695	1264	1264	1406	1406	1406	1406	595	595	595	595	1285	1285	1285	1285	368	368	368	368	1174	1174	1174	705	705	705	705	869	869	869	869	869	869	844	844	844	844	517	517	517	779	779	779	526	526	526	125	125
ADGRF1	3654	3654	3654	7	7	7714	7714	7714	7714	38	38	38	38	4202	4202	4202	4202	3	3	3	3	33	33	33	4	4	4	4	11	11	11	11	11	11	5	5	5	5	0	0	0	7	7	7	13	13	13	4	4
ADGRF2	7	7	7	6	6	16	16	16	16	19	19	19	19	25	25	25	25	2	2	2	2	26	26	26	2	2	2	2	10	10	10	10	10	10	7	7	7	7	0	0	0	2	2	2	11	11	11	2	2
ADGRF3	86	86	86	15	15	148	148	148	148	59	59	59	59	123	123	123	123	10	10	10	10	79	79	79	20	20	20	20	20	20	20	20	20	20	51	51	51	51	13	13	13	19	19	19	30	30	30	17	17
ADGRF4	9	9	9	4	4	5	5	5	5	14	14	14	14	16	16	16	16	0	0	0	0	26	26	26	4	4	4	4	9	9	9	9	9	9	3	3	3	3	0	0	0	1	1	1	9	9	9	0	0
ADGRF5	5511	5511	5511	5188	5188	16800	16800	16800	16800	3620	3620	3620	3620	14987	14987	14987	14987	2021	2021	2021	2021	1820	1820	1820	3343	3343	3343	3343	7243	7243	7243	7243	7243	7243	3704	3704	3704	3704	1619	1619	1619	4205	4205	4205	528	528	528	1263	1263
ADGRG1	11172	11172	11172	354	354	12308	12308	12308	12308	321	321	321	321	14972	14972	14972	14972	87	87	87	87	177	177	177	167	167	167	167	197	197	197	197	197	197	465	465	465	465	288	288	288	205	205	205	127	127	127	96	96
ADGRG2	6	6	6	2457	2457	17	17	17	17	431	431	431	431	9	9	9	9	313	313	313	313	264	264	264	488	488	488	488	3155	3155	3155	3155	3155	3155	645	645	645	645	373	373	373	805	805	805	675	675	675	567	567
ADGRG3	126	126	126	93	93	133	133	133	133	88	88	88	88	67	67	67	67	54	54	54	54	244	244	244	154	154	154	154	150	150	150	150	150	150	230	230	230	230	248	248	248	144	144	144	67	67	67	97	97
ADGRG4	79	79	79	60	60	51	51	51	51	41	41	41	41	12	12	12	12	28	28	28	28	46	46	46	2	2	2	2	84	84	84	84	84	84	43	43	43	43	26	26	26	8	8	8	43	43	43	6	6
ADGRG5	47	47	47	6	6	17	17	17	17	12	12	12	12	18	18	18	18	6	6	6	6	47	47	47	2	2	2	2	8	8	8	8	8	8	19	19	19	19	6	6	6	16	16	16	32	32	32	6	6
ADGRG6	1533	1533	1533	31524	31524	2510	2510	2510	2510	9416	9416	9416	9416	3039	3039	3039	3039	12573	12573	12573	12573	17800	17800	17800	23020	23020	23020	23020	72521	72521	72521	72521	72521	72521	30789	30789	30789	30789	8941	8941	8941	18401	18401	18401	7273	7273	7273	17317	17317
ADGRG7	2	2	2	13275	13275	5	5	5	5	939	939	939	939	5	5	5	5	3392	3392	3392	3392	3479	3479	3479	8969	8969	8969	8969	7809	7809	7809	7809	7809	7809	3563	3563	3563	3563	1997	1997	1997	5741	5741	5741	2162	2162	2162	1383	1383
ADGRL1	1373	1373	1373	144	144	1505	1505	1505	1505	486	486	486	486	1361	1361	1361	1361	48	48	48	48	327	327	327	51	51	51	51	155	155	155	155	155	155	177	177	177	177	45	45	45	59	59	59	164	164	164	30	30
ADGRL2	5362	5362	5362	22171	22171	11752	11752	11752	11752	8089	8089	8089	8089	9643	9643	9643	9643	9810	9810	9810	9810	12085	12085	12085	25121	25121	25121	25121	26213	26213	26213	26213	26213	26213	30348	30348	30348	30348	9061	9061	9061	15571	15571	15571	13180	13180	13180	10455	10455
ADGRL3	135	135	135	17	17	1773	1773	1773	1773	1808	1808	1808	1808	1080	1080	1080	1080	34	34	34	34	95	95	95	36	36	36	36	53	53	53	53	53	53	21	21	21	21	31	31	31	73	73	73	47	47	47	26	26
ADGRL4	442	442	442	2704	2704	3467	3467	3467	3467	1778	1778	1778	1778	4473	4473	4473	4473	1322	1322	1322	1322	749	749	749	1977	1977	1977	1977	4996	4996	4996	4996	4996	4996	3701	3701	3701	3701	1004	1004	1004	5520	5520	5520	189	189	189	718	718
ADGRV1	2913	2913	2913	1112	1112	2232	2232	2232	2232	1704	1704	1704	1704	4010	4010	4010	4010	613	613	613	613	1485	1485	1485	512	512	512	512	3803	3803	3803	3803	3803	3803	1187	1187	1187	1187	914	914	914	1579	1579	1579	237	237	237	111	111
ADH1A	9	9	9	35316	35316	5	5	5	5	342	342	342	342	1	1	1	1	3231	3231	3231	3231	17442	17442	17442	8621	8621	8621	8621	11521	11521	11521	11521	11521	11521	20522	20522	20522	20522	4708	4708	4708	9349	9349	9349	3158	3158	3158	541	541
ADH1B	941	941	941	222100	222100	2270	2270	2270	2270	31789	31789	31789	31789	1977	1977	1977	1977	45100	45100	45100	45100	58145	58145	58145	75389	75389	75389	75389	177192	177192	177192	177192	177192	177192	123730	123730	123730	123730	22235	22235	22235	84629	84629	84629	14868	14868	14868	38954	38954
ADH1C	44	44	44	38051	38051	274	274	274	274	2861	2861	2861	2861	371	371	371	371	13575	13575	13575	13575	5149	5149	5149	15143	15143	15143	15143	20015	20015	20015	20015	20015	20015	15598	15598	15598	15598	1847	1847	1847	3369	3369	3369	2519	2519	2519	5140	5140
ADH4	62	62	62	177899	177899	66	66	66	66	1046	1046	1046	1046	74	74	74	74	27823	27823	27823	27823	15132	15132	15132	30194	30194	30194	30194	67457	67457	67457	67457	67457	67457	28725	28725	28725	28725	5860	5860	5860	37449	37449	37449	15245	15245	15245	951	951
ADH5	685	685	685	7893	7893	2569	2569	2569	2569	1944	1944	1944	1944	2311	2311	2311	2311	2368	2368	2368	2368	5391	5391	5391	6047	6047	6047	6047	14039	14039	14039	14039	14039	14039	6333	6333	6333	6333	1652	1652	1652	4527	4527	4527	799	799	799	1562	1562
ADH6	694	694	694	29831	29831	2141	2141	2141	2141	2159	2159	2159	2159	1034	1034	1034	1034	8178	8178	8178	8178	6202	6202	6202	8864	8864	8864	8864	22786	22786	22786	22786	22786	22786	7925	7925	7925	7925	2828	2828	2828	9279	9279	9279	3101	3101	3101	1999	1999
ADH7	0	0	0	3	3	1	1	1	1	2	2	2	2	2	2	2	2	1	1	1	1	6	6	6	1	1	1	1	7	7	7	7	7	7	2	2	2	2	0	0	0	1	1	1	10	10	10	0	0
ADHFE1	1866	1866	1866	7599	7599	1861	1861	1861	1861	1753	1753	1753	1753	1223	1223	1223	1223	4393	4393	4393	4393	6843	6843	6843	5627	5627	5627	5627	13369	13369	13369	13369	13369	13369	12087	12087	12087	12087	3587	3587	3587	3855	3855	3855	3562	3562	3562	3788	3788
ADI1	2914	2914	2914	62310	62310	9441	9441	9441	9441	11085	11085	11085	11085	10379	10379	10379	10379	22950	22950	22950	22950	52476	52476	52476	47618	47618	47618	47618	63013	63013	63013	63013	63013	63013	51853	51853	51853	51853	23392	23392	23392	14321	14321	14321	17827	17827	17827	18186	18186
ADIG	3	3	3	2	2	9	9	9	9	13	13	13	13	4	4	4	4	0	0	0	0	15	15	15	1	1	1	1	2	2	2	2	2	2	7	7	7	7	0	0	0	0	0	0	1	1	1	0	0
ADIPOQ	1	1	1	0	0	2	2	2	2	22	22	22	22	0	0	0	0	0	0	0	0	11	11	11	3	3	3	3	0	0	0	0	0	0	0	0	0	0	1	1	1	2	2	2	3	3	3	5	5
ADIPOR1	1006	1006	1006	7256	7256	2924	2924	2924	2924	2947	2947	2947	2947	3855	3855	3855	3855	3267	3267	3267	3267	5293	5293	5293	7908	7908	7908	7908	10537	10537	10537	10537	10537	10537	12293	12293	12293	12293	4361	4361	4361	3679	3679	3679	4092	4092	4092	3178	3178
ADIPOR2	529	529	529	13712	13712	1737	1737	1737	1737	2440	2440	2440	2440	2170	2170	2170	2170	12119	12119	12119	12119	18304	18304	18304	24770	24770	24770	24770	19327	19327	19327	19327	19327	19327	34056	34056	34056	34056	9310	9310	9310	5353	5353	5353	7145	7145	7145	4457	4457
ADIRF	1509	1509	1509	23803	23803	8891	8891	8891	8891	9117	9117	9117	9117	13390	13390	13390	13390	1049	1049	1049	1049	9117	9117	9117	9251	9251	9251	9251	4666	4666	4666	4666	4666	4666	9508	9508	9508	9508	9510	9510	9510	6005	6005	6005	695	695	695	448	448
ADK	801	801	801	18287	18287	3114	3114	3114	3114	5504	5504	5504	5504	2878	2878	2878	2878	8214	8214	8214	8214	9824	9824	9824	15797	15797	15797	15797	34640	34640	34640	34640	34640	34640	17940	17940	17940	17940	8984	8984	8984	16426	16426	16426	4363	4363	4363	3433	3433
ADM	1112	1112	1112	8877	8877	5097	5097	5097	5097	1737	1737	1737	1737	2225	2225	2225	2225	55540	55540	55540	55540	9300	9300	9300	50241	50241	50241	50241	5039	5039	5039	5039	5039	5039	13608	13608	13608	13608	22083	22083	22083	1727	1727	1727	8036	8036	8036	5175	5175
ADM2	425	425	425	57	57	522	522	522	522	87	87	87	87	467	467	467	467	16	16	16	16	150	150	150	27	27	27	27	72	72	72	72	72	72	160	160	160	160	24	24	24	112	112	112	91	91	91	35	35
ADM5	32	32	32	14	14	9	9	9	9	29	29	29	29	27	27	27	27	2	2	2	2	19	19	19	1	1	1	1	18	18	18	18	18	18	16	16	16	16	3	3	3	10	10	10	1	1	1	15	15
ADNP	7307	7307	7307	9259	9259	8908	8908	8908	8908	6712	6712	6712	6712	11621	11621	11621	11621	5075	5075	5075	5075	8838	8838	8838	9180	9180	9180	9180	22829	22829	22829	22829	22829	22829	19156	19156	19156	19156	4513	4513	4513	9160	9160	9160	7570	7570	7570	6902	6902
ADNP2	3066	3066	3066	3137	3137	3978	3978	3978	3978	2041	2041	2041	2041	4107	4107	4107	4107	1798	1798	1798	1798	4785	4785	4785	3114	3114	3114	3114	6419	6419	6419	6419	6419	6419	5540	5540	5540	5540	1618	1618	1618	3774	3774	3774	2656	2656	2656	2098	2098
ADO	414	414	414	262	262	302	302	302	302	159	159	159	159	451	451	451	451	134	134	134	134	575	575	575	200	200	200	200	406	406	406	406	406	406	358	358	358	358	162	162	162	175	175	175	230	230	230	177	177
ADORA1	475	475	475	0	0	236	236	236	236	30	30	30	30	540	540	540	540	15	15	15	15	78	78	78	10	10	10	10	74	74	74	74	74	74	38	38	38	38	16	16	16	23	23	23	32	32	32	1	1
ADORA2A	270	270	270	213	213	706	706	706	706	141	141	141	141	563	563	563	563	259	259	259	259	236	236	236	180	180	180	180	253	253	253	253	253	253	332	332	332	332	192	192	192	126	126	126	220	220	220	64	64
ADORA2B	4	4	4	45	45	23	23	23	23	25	25	25	25	9	9	9	9	38	38	38	38	39	39	39	42	42	42	42	16	16	16	16	16	16	59	59	59	59	36	36	36	36	36	36	28	28	28	5	5
ADORA3	70	70	70	348	348	46	46	46	46	123	123	123	123	193	193	193	193	78	78	78	78	218	218	218	87	87	87	87	625	625	625	625	625	625	887	887	887	887	83	83	83	184	184	184	174	174	174	31	31
ADPGK	1173	1173	1173	2599	2599	1319	1319	1319	1319	897	897	897	897	1438	1438	1438	1438	718	718	718	718	1189	1189	1189	1310	1310	1310	1310	2814	2814	2814	2814	2814	2814	2206	2206	2206	2206	1034	1034	1034	1550	1550	1550	1278	1278	1278	914	914
ADPRH	184	184	184	905	905	376	376	376	376	236	236	236	236	404	404	404	404	152	152	152	152	421	421	421	170	170	170	170	658	658	658	658	658	658	823	823	823	823	299	299	299	534	534	534	143	143	143	162	162
ADPRHL1	114	114	114	64	64	62	62	62	62	145	145	145	145	54	54	54	54	39	39	39	39	153	153	153	68	68	68	68	83	83	83	83	83	83	235	235	235	235	48	48	48	66	66	66	68	68	68	51	51
ADPRHL2	844	844	844	1171	1171	973	973	973	973	455	455	455	455	919	919	919	919	658	658	658	658	1049	1049	1049	715	715	715	715	956	956	956	956	956	956	1561	1561	1561	1561	650	650	650	721	721	721	552	552	552	468	468
ADPRM	311	311	311	1905	1905	682	682	682	682	429	429	429	429	595	595	595	595	562	562	562	562	769	769	769	1871	1871	1871	1871	1920	1920	1920	1920	1920	1920	1609	1609	1609	1609	625	625	625	1307	1307	1307	435	435	435	521	521
ADRA1A	71	71	71	10090	10090	299	299	299	299	3219	3219	3219	3219	61	61	61	61	6599	6599	6599	6599	14607	14607	14607	10399	10399	10399	10399	28454	28454	28454	28454	28454	28454	18060	18060	18060	18060	3355	3355	3355	7699	7699	7699	14815	14815	14815	8513	8513
ADRA1B	249	249	249	471	471	252	252	252	252	361	361	361	361	401	401	401	401	352	352	352	352	716	716	716	828	828	828	828	556	556	556	556	556	556	1019	1019	1019	1019	169	169	169	272	272	272	534	534	534	196	196
ADRA1D	4	4	4	40	40	11	11	11	11	7	7	7	7	33	33	33	33	1	1	1	1	24	24	24	0	0	0	0	0	0	0	0	0	0	18	18	18	18	0	0	0	10	10	10	8	8	8	0	0
ADRA2A	155	155	155	84	84	125	125	125	125	29	29	29	29	84	84	84	84	17	17	17	17	106	106	106	13	13	13	13	53	53	53	53	53	53	26	26	26	26	16	16	16	14	14	14	33	33	33	8	8
ADRA2B	77	77	77	52	52	88	88	88	88	58	58	58	58	193	193	193	193	114	114	114	114	88	88	88	2	2	2	2	56	56	56	56	56	56	62	62	62	62	50	50	50	39	39	39	255	255	255	29	29
ADRA2C	1391	1391	1391	30	30	825	825	825	825	29	29	29	29	4618	4618	4618	4618	14	14	14	14	101	101	101	6	6	6	6	26	26	26	26	26	26	10	10	10	10	17	17	17	25	25	25	10	10	10	5	5
ADRB1	56	56	56	0	0	46	46	46	46	17	17	17	17	19	19	19	19	508	508	508	508	119	119	119	160	160	160	160	24	24	24	24	24	24	87	87	87	87	18	18	18	8	8	8	33	33	33	637	637
ADRB2	126	126	126	1022	1022	352	352	352	352	287	287	287	287	223	223	223	223	1052	1052	1052	1052	583	583	583	460	460	460	460	2535	2535	2535	2535	2535	2535	623	623	623	623	310	310	310	1424	1424	1424	1357	1357	1357	865	865
ADRB3	1	1	1	0	0	2	2	2	2	8	8	8	8	5	5	5	5	0	0	0	0	26	26	26	0	0	0	0	1	1	1	1	1	1	9	9	9	9	0	0	0	9	9	9	0	0	0	1	1
ADRM1	1370	1370	1370	4123	4123	1545	1545	1545	1545	1302	1302	1302	1302	1914	1914	1914	1914	1350	1350	1350	1350	3934	3934	3934	3902	3902	3902	3902	3648	3648	3648	3648	3648	3648	3718	3718	3718	3718	1785	1785	1785	1692	1692	1692	1936	1936	1936	1373	1373
ADSL	1983	1983	1983	14444	14444	3928	3928	3928	3928	3869	3869	3869	3869	4070	4070	4070	4070	2785	2785	2785	2785	5352	5352	5352	5868	5868	5868	5868	9794	9794	9794	9794	9794	9794	9017	9017	9017	9017	2821	2821	2821	10343	10343	10343	3444	3444	3444	1492	1492
ADSS	769	769	769	1624	1624	1853	1853	1853	1853	689	689	689	689	2008	2008	2008	2008	532	532	532	532	669	669	669	1923	1923	1923	1923	2407	2407	2407	2407	2407	2407	2291	2291	2291	2291	1339	1339	1339	2340	2340	2340	916	916	916	842	842
ADSSL1	426	426	426	4199	4199	1138	1138	1138	1138	2259	2259	2259	2259	633	633	633	633	10298	10298	10298	10298	12590	12590	12590	17258	17258	17258	17258	6988	6988	6988	6988	6988	6988	16397	16397	16397	16397	6065	6065	6065	2038	2038	2038	6988	6988	6988	4824	4824
ADTRP	61	61	61	29	29	440	440	440	440	27	27	27	27	460	460	460	460	21	21	21	21	59	59	59	16	16	16	16	37	37	37	37	37	37	55	55	55	55	10	10	10	19	19	19	24	24	24	12	12
AEBP1	6740	6740	6740	6875	6875	12359	12359	12359	12359	2849	2849	2849	2849	12787	12787	12787	12787	748	748	748	748	1406	1406	1406	370	370	370	370	1148	1148	1148	1148	1148	1148	1003	1003	1003	1003	773	773	773	1302	1302	1302	870	870	870	226	226
AEBP2	2107	2107	2107	1975	1975	2929	2929	2929	2929	1081	1081	1081	1081	2905	2905	2905	2905	956	956	956	956	1340	1340	1340	1571	1571	1571	1571	3535	3535	3535	3535	3535	3535	2694	2694	2694	2694	1016	1016	1016	2484	2484	2484	1551	1551	1551	1043	1043
AEN	705	705	705	1200	1200	344	344	344	344	428	428	428	428	813	813	813	813	284	284	284	284	836	836	836	735	735	735	735	1380	1380	1380	1380	1380	1380	1816	1816	1816	1816	613	613	613	698	698	698	1762	1762	1762	858	858
AFAP1	865	865	865	390	390	1175	1175	1175	1175	140	140	140	140	941	941	941	941	52	52	52	52	174	174	174	95	95	95	95	165	165	165	165	165	165	195	195	195	195	125	125	125	142	142	142	190	190	190	24	24
AFAP1L1	824	824	824	499	499	591	591	591	591	164	164	164	164	378	378	378	378	170	170	170	170	225	225	225	160	160	160	160	551	551	551	551	551	551	425	425	425	425	207	207	207	251	251	251	545	545	545	122	122
AFAP1L2	1417	1417	1417	70	70	2938	2938	2938	2938	40	40	40	40	1900	1900	1900	1900	44	44	44	44	80	80	80	12	12	12	12	68	68	68	68	68	68	30	30	30	30	24	24	24	34	34	34	80	80	80	11	11
AFDN	16944	16944	16944	20712	20712	18910	18910	18910	18910	6585	6585	6585	6585	15217	15217	15217	15217	6055	6055	6055	6055	11489	11489	11489	9912	9912	9912	9912	24813	24813	24813	24813	24813	24813	28829	28829	28829	28829	11791	11791	11791	10831	10831	10831	23226	23226	23226	13886	13886
AFF1	14851	14851	14851	5843	5843	19255	19255	19255	19255	3299	3299	3299	3299	18181	18181	18181	18181	6483	6483	6483	6483	5527	5527	5527	6704	6704	6704	6704	17136	17136	17136	17136	17136	17136	14637	14637	14637	14637	4421	4421	4421	4501	4501	4501	6067	6067	6067	6996	6996
AFF2	349	349	349	11	11	423	423	423	423	39	39	39	39	252	252	252	252	15	15	15	15	41	41	41	38	38	38	38	118	118	118	118	118	118	47	47	47	47	150	150	150	45	45	45	19	19	19	6	6
AFF3	767	767	767	396	396	698	698	698	698	180	180	180	180	676	676	676	676	271	271	271	271	370	370	370	40	40	40	40	1106	1106	1106	1106	1106	1106	370	370	370	370	56	56	56	401	401	401	362	362	362	69	69
AFF4	13485	13485	13485	11071	11071	17628	17628	17628	17628	4667	4667	4667	4667	17544	17544	17544	17544	5074	5074	5074	5074	7713	7713	7713	13695	13695	13695	13695	17562	17562	17562	17562	17562	17562	19696	19696	19696	19696	9356	9356	9356	6798	6798	6798	12835	12835	12835	8958	8958
AFG1L	672	672	672	1954	1954	1342	1342	1342	1342	558	558	558	558	1332	1332	1332	1332	483	483	483	483	1539	1539	1539	1578	1578	1578	1578	2453	2453	2453	2453	2453	2453	2346	2346	2346	2346	778	778	778	1104	1104	1104	479	479	479	646	646
AFG3L2	4888	4888	4888	8176	8176	6294	6294	6294	6294	2289	2289	2289	2289	5141	5141	5141	5141	2131	2131	2131	2131	3505	3505	3505	7019	7019	7019	7019	9890	9890	9890	9890	9890	9890	12660	12660	12660	12660	4382	4382	4382	5892	5892	5892	6274	6274	6274	2860	2860
AFM	309	309	309	50415	50415	1917	1917	1917	1917	1525	1525	1525	1525	661	661	661	661	10950	10950	10950	10950	18982	18982	18982	42168	42168	42168	42168	48308	48308	48308	48308	48308	48308	24877	24877	24877	24877	7018	7018	7018	11961	11961	11961	11425	11425	11425	10473	10473
AFMID	2346	2346	2346	11386	11386	5136	5136	5136	5136	3758	3758	3758	3758	3535	3535	3535	3535	5073	5073	5073	5073	13284	13284	13284	12579	12579	12579	12579	15767	15767	15767	15767	15767	15767	15051	15051	15051	15051	4276	4276	4276	6276	6276	6276	4782	4782	4782	4042	4042
AFP	12	12	12	941	941	17	17	17	17	89	89	89	89	35	35	35	35	64	64	64	64	780	780	780	500	500	500	500	1469	1469	1469	1469	1469	1469	404	404	404	404	20	20	20	33	33	33	78	78	78	328	328
AFTPH	4538	4538	4538	8295	8295	8507	8507	8507	8507	3855	3855	3855	3855	10403	10403	10403	10403	3868	3868	3868	3868	5061	5061	5061	9777	9777	9777	9777	18181	18181	18181	18181	18181	18181	16252	16252	16252	16252	6122	6122	6122	8465	8465	8465	5750	5750	5750	5413	5413
AGA	283	283	283	8479	8479	884	884	884	884	1652	1652	1652	1652	1402	1402	1402	1402	1384	1384	1384	1384	3554	3554	3554	4040	4040	4040	4040	3591	3591	3591	3591	3591	3591	4709	4709	4709	4709	719	719	719	3049	3049	3049	352	352	352	760	760
AGAP1	6135	6135	6135	1245	1245	4285	4285	4285	4285	783	783	783	783	2525	2525	2525	2525	881	881	881	881	1170	1170	1170	1212	1212	1212	1212	1741	1741	1741	1741	1741	1741	2924	2924	2924	2924	782	782	782	644	644	644	2299	2299	2299	1638	1638
AGAP2	154	154	154	36	36	70	70	70	70	76	76	76	76	58	58	58	58	35	35	35	35	168	168	168	9	9	9	9	93	93	93	93	93	93	95	95	95	95	81	81	81	87	87	87	156	156	156	23	23
AGAP3	2490	2490	2490	2017	2017	1191	1191	1191	1191	983	983	983	983	1157	1157	1157	1157	1193	1193	1193	1193	4295	4295	4295	2265	2265	2265	2265	3463	3463	3463	3463	3463	3463	5710	5710	5710	5710	1074	1074	1074	586	586	586	3448	3448	3448	2760	2760
AGAP4	42	42	42	9	9	31	31	31	31	4	4	4	4	5	5	5	5	12	12	12	12	25	25	25	3	3	3	3	31	31	31	31	31	31	38	38	38	38	10	10	10	7	7	7	8	8	8	23	23
AGAP5	58	58	58	22	22	29	29	29	29	9	9	9	9	19	19	19	19	12	12	12	12	26	26	26	19	19	19	19	72	72	72	72	72	72	52	52	52	52	14	14	14	17	17	17	16	16	16	58	58
AGAP6	114	114	114	16	16	62	62	62	62	35	35	35	35	52	52	52	52	19	19	19	19	22	22	22	11	11	11	11	84	84	84	84	84	84	109	109	109	109	36	36	36	12	12	12	54	54	54	73	73
AGAP9	171	171	171	64	64	106	106	106	106	19	19	19	19	34	34	34	34	20	20	20	20	24	24	24	27	27	27	27	15	15	15	15	15	15	138	138	138	138	62	62	62	15	15	15	43	43	43	133	133
AGBL1	6	6	6	0	0	3	3	3	3	34	34	34	34	2	2	2	2	0	0	0	0	34	34	34	1	1	1	1	1	1	1	1	1	1	9	9	9	9	1	1	1	1	1	1	7	7	7	0	0
AGBL2	274	274	274	170	170	169	169	169	169	62	62	62	62	199	199	199	199	142	142	142	142	80	80	80	119	119	119	119	754	754	754	754	754	754	190	190	190	190	76	76	76	251	251	251	257	257	257	214	214
AGBL3	292	292	292	633	633	692	692	692	692	150	150	150	150	545	545	545	545	101	101	101	101	373	373	373	274	274	274	274	680	680	680	680	680	680	452	452	452	452	173	173	173	413	413	413	159	159	159	155	155
AGBL4	266	266	266	119	119	331	331	331	331	163	163	163	163	199	199	199	199	73	73	73	73	45	45	45	71	71	71	71	143	143	143	143	143	143	107	107	107	107	42	42	42	181	181	181	31	31	31	7	7
AGBL5	1171	1171	1171	1327	1327	2398	2398	2398	2398	801	801	801	801	2484	2484	2484	2484	568	568	568	568	1275	1275	1275	1302	1302	1302	1302	1210	1210	1210	1210	1210	1210	2409	2409	2409	2409	372	372	372	616	616	616	948	948	948	523	523
AGER	1077	1077	1077	114	114	470	470	470	470	173	173	173	173	456	456	456	456	98	98	98	98	117	117	117	51	51	51	51	445	445	445	445	445	445	244	244	244	244	99	99	99	87	87	87	456	456	456	100	100
AGFG1	2382	2382	2382	8843	8843	4344	4344	4344	4344	2973	2973	2973	2973	5894	5894	5894	5894	3572	3572	3572	3572	3765	3765	3765	6757	6757	6757	6757	10946	10946	10946	10946	10946	10946	11949	11949	11949	11949	4887	4887	4887	6177	6177	6177	2092	2092	2092	2824	2824
AGFG2	651	651	651	1617	1617	503	503	503	503	851	851	851	851	550	550	550	550	2146	2146	2146	2146	1894	1894	1894	2921	2921	2921	2921	3408	3408	3408	3408	3408	3408	4063	4063	4063	4063	1734	1734	1734	1163	1163	1163	2612	2612	2612	3302	3302
AGGF1	1388	1388	1388	1740	1740	1939	1939	1939	1939	893	893	893	893	1980	1980	1980	1980	640	640	640	640	846	846	846	1578	1578	1578	1578	3197	3197	3197	3197	3197	3197	2426	2426	2426	2426	857	857	857	1742	1742	1742	954	954	954	980	980
AGK	787	787	787	2389	2389	1469	1469	1469	1469	590	590	590	590	1291	1291	1291	1291	658	658	658	658	1100	1100	1100	1237	1237	1237	1237	2070	2070	2070	2070	2070	2070	1815	1815	1815	1815	576	576	576	1372	1372	1372	636	636	636	338	338
AGL	3321	3321	3321	23211	23211	7738	7738	7738	7738	5825	5825	5825	5825	8340	8340	8340	8340	11632	11632	11632	11632	5551	5551	5551	14617	14617	14617	14617	61334	61334	61334	61334	61334	61334	26704	26704	26704	26704	5587	5587	5587	27282	27282	27282	9237	9237	9237	10070	10070
AGMAT	2524	2524	2524	15046	15046	14146	14146	14146	14146	2929	2929	2929	2929	7669	7669	7669	7669	5168	5168	5168	5168	11067	11067	11067	6382	6382	6382	6382	12559	12559	12559	12559	12559	12559	12651	12651	12651	12651	3999	3999	3999	6978	6978	6978	4028	4028	4028	1955	1955
AGMO	213	213	213	19820	19820	748	748	748	748	3271	3271	3271	3271	667	667	667	667	7042	7042	7042	7042	8663	8663	8663	8572	8572	8572	8572	29285	29285	29285	29285	29285	29285	9848	9848	9848	9848	3983	3983	3983	15446	15446	15446	1886	1886	1886	3267	3267
AGO1	1605	1605	1605	1462	1462	1736	1736	1736	1736	586	586	586	586	1047	1047	1047	1047	412	412	412	412	1239	1239	1239	778	778	778	778	2268	2268	2268	2268	2268	2268	2668	2668	2668	2668	671	671	671	761	761	761	1746	1746	1746	1139	1139
AGO2	2695	2695	2695	1909	1909	2138	2138	2138	2138	966	966	966	966	1969	1969	1969	1969	695	695	695	695	1571	1571	1571	1868	1868	1868	1868	2392	2392	2392	2392	2392	2392	3468	3468	3468	3468	1309	1309	1309	1002	1002	1002	2515	2515	2515	1469	1469
AGO3	2617	2617	2617	3303	3303	2992	2992	2992	2992	1547	1547	1547	1547	3069	3069	3069	3069	1471	1471	1471	1471	1998	1998	1998	2067	2067	2067	2067	5108	5108	5108	5108	5108	5108	3895	3895	3895	3895	1798	1798	1798	2511	2511	2511	2227	2227	2227	1880	1880
AGO4	1931	1931	1931	5259	5259	2247	2247	2247	2247	1477	1477	1477	1477	1527	1527	1527	1527	1287	1287	1287	1287	2521	2521	2521	2260	2260	2260	2260	5611	5611	5611	5611	5611	5611	6290	6290	6290	6290	1964	1964	1964	2924	2924	2924	2682	2682	2682	2284	2284
AGPAT1	892	892	892	1083	1083	1174	1174	1174	1174	286	286	286	286	1302	1302	1302	1302	697	697	697	697	1838	1838	1838	1909	1909	1909	1909	1147	1147	1147	1147	1147	1147	2759	2759	2759	2759	605	605	605	201	201	201	734	734	734	888	888
AGPAT2	499	499	499	7746	7746	613	613	613	613	2158	2158	2158	2158	1015	1015	1015	1015	10070	10070	10070	10070	11828	11828	11828	11995	11995	11995	11995	9406	9406	9406	9406	9406	9406	8592	8592	8592	8592	4999	4999	4999	2984	2984	2984	3360	3360	3360	1484	1484
AGPAT3	3335	3335	3335	5731	5731	6478	6478	6478	6478	2011	2011	2011	2011	4735	4735	4735	4735	1707	1707	1707	1707	6405	6405	6405	3628	3628	3628	3628	8956	8956	8956	8956	8956	8956	13135	13135	13135	13135	2085	2085	2085	2474	2474	2474	5056	5056	5056	4492	4492
AGPAT4	482	482	482	178	178	509	509	509	509	88	88	88	88	504	504	504	504	75	75	75	75	74	74	74	81	81	81	81	144	144	144	144	144	144	170	170	170	170	80	80	80	48	48	48	216	216	216	22	22
AGPAT5	635	635	635	5236	5236	1798	1798	1798	1798	1753	1753	1753	1753	1680	1680	1680	1680	2471	2471	2471	2471	674	674	674	4238	4238	4238	4238	9146	9146	9146	9146	9146	9146	3296	3296	3296	3296	2396	2396	2396	3257	3257	3257	584	584	584	1786	1786
AGPS	1263	1263	1263	6127	6127	2465	2465	2465	2465	2038	2038	2038	2038	3373	3373	3373	3373	1876	1876	1876	1876	3005	3005	3005	3578	3578	3578	3578	13722	13722	13722	13722	13722	13722	6382	6382	6382	6382	2163	2163	2163	6715	6715	6715	1439	1439	1439	2871	2871
AGR2	498	498	498	24	24	442	442	442	442	239	239	239	239	1233	1233	1233	1233	130	130	130	130	1021	1021	1021	428	428	428	428	130	130	130	130	130	130	7150	7150	7150	7150	1	1	1	15	15	15	7	7	7	17	17
AGR3	35	35	35	1	1	254	254	254	254	49	49	49	49	228	228	228	228	0	0	0	0	53	53	53	197	197	197	197	56	56	56	56	56	56	740	740	740	740	3	3	3	8	8	8	1	1	1	1	1
AGRN	16832	16832	16832	5891	5891	9224	9224	9224	9224	1505	1505	1505	1505	11690	11690	11690	11690	1286	1286	1286	1286	2112	2112	2112	960	960	960	960	3661	3661	3661	3661	3661	3661	3566	3566	3566	3566	774	774	774	2338	2338	2338	3735	3735	3735	1789	1789
AGRP	2	2	2	5	5	11	11	11	11	17	17	17	17	56	56	56	56	0	0	0	0	21	21	21	2	2	2	2	0	0	0	0	0	0	0	0	0	0	0	0	0	1	1	1	1	1	1	0	0
AGT	2561	2561	2561	384151	384151	5607	5607	5607	5607	196482	196482	196482	196482	8243	8243	8243	8243	186899	186899	186899	186899	737561	737561	737561	322984	322984	322984	322984	1384199	1384199	1384199	1384199	1384199	1384199	239079	239079	239079	239079	121514	121514	121514	165904	165904	165904	40819	40819	40819	220375	220375
AGTPBP1	2365	2365	2365	2762	2762	3795	3795	3795	3795	1444	1444	1444	1444	2846	2846	2846	2846	676	676	676	676	790	790	790	2469	2469	2469	2469	3231	3231	3231	3231	3231	3231	4704	4704	4704	4704	2248	2248	2248	2888	2888	2888	2606	2606	2606	930	930
AGTR1	99	99	99	17209	17209	559	559	559	559	5135	5135	5135	5135	825	825	825	825	5710	5710	5710	5710	5160	5160	5160	7498	7498	7498	7498	10114	10114	10114	10114	10114	10114	6545	6545	6545	6545	3937	3937	3937	18425	18425	18425	2678	2678	2678	3883	3883
AGTR2	0	0	0	0	0	129	129	129	129	0	0	0	0	5	5	5	5	1	1	1	1	2	2	2	0	0	0	0	0	0	0	0	0	0	0	0	0	0	0	0	0	0	0	0	5	5	5	0	0
AGTRAP	507	507	507	747	747	909	909	909	909	213	213	213	213	803	803	803	803	261	261	261	261	550	550	550	524	524	524	524	413	413	413	413	413	413	475	475	475	475	250	250	250	219	219	219	216	216	216	95	95
AGXT	214	214	214	157242	157242	497	497	497	497	22132	22132	22132	22132	269	269	269	269	92253	92253	92253	92253	269384	269384	269384	108885	108885	108885	108885	239420	239420	239420	239420	239420	239420	149259	149259	149259	149259	45713	45713	45713	43528	43528	43528	42046	42046	42046	67897	67897
AGXT2	2782	2782	2782	5647	5647	4629	4629	4629	4629	2776	2776	2776	2776	4805	4805	4805	4805	2896	2896	2896	2896	3663	3663	3663	6463	6463	6463	6463	7330	7330	7330	7330	7330	7330	8181	8181	8181	8181	4628	4628	4628	11679	11679	11679	2221	2221	2221	2508	2508
AHCTF1	1033	1033	1033	3166	3166	2084	2084	2084	2084	1416	1416	1416	1416	2708	2708	2708	2708	1187	1187	1187	1187	1471	1471	1471	2007	2007	2007	2007	6651	6651	6651	6651	6651	6651	4397	4397	4397	4397	2030	2030	2030	3969	3969	3969	1526	1526	1526	1857	1857
AHCY	3477	3477	3477	23036	23036	6319	6319	6319	6319	5416	5416	5416	5416	5017	5017	5017	5017	5791	5791	5791	5791	9824	9824	9824	7474	7474	7474	7474	21159	21159	21159	21159	21159	21159	12172	12172	12172	12172	3157	3157	3157	8236	8236	8236	6159	6159	6159	4644	4644
AHCYL1	6534	6534	6534	11239	11239	10462	10462	10462	10462	3003	3003	3003	3003	10276	10276	10276	10276	3512	3512	3512	3512	5133	5133	5133	7534	7534	7534	7534	11578	11578	11578	11578	11578	11578	11478	11478	11478	11478	4841	4841	4841	6019	6019	6019	2448	2448	2448	2888	2888
AHCYL2	1925	1925	1925	1226	1226	4224	4224	4224	4224	535	535	535	535	2132	2132	2132	2132	562	562	562	562	945	945	945	969	969	969	969	1678	1678	1678	1678	1678	1678	1892	1892	1892	1892	730	730	730	803	803	803	577	577	577	922	922
AHDC1	2657	2657	2657	524	524	1726	1726	1726	1726	478	478	478	478	1935	1935	1935	1935	739	739	739	739	1732	1732	1732	632	632	632	632	1258	1258	1258	1258	1258	1258	1872	1872	1872	1872	617	617	617	442	442	442	1506	1506	1506	1860	1860
AHI1	6942	6942	6942	1613	1613	4878	4878	4878	4878	1365	1365	1365	1365	3501	3501	3501	3501	612	612	612	612	810	810	810	1842	1842	1842	1842	3400	3400	3400	3400	3400	3400	4077	4077	4077	4077	2473	2473	2473	1852	1852	1852	9320	9320	9320	1991	1991
AHNAK	159892	159892	159892	262035	262035	295035	295035	295035	295035	78976	78976	78976	78976	295766	295766	295766	295766	45216	45216	45216	45216	54162	54162	54162	32463	32463	32463	32463	339692	339692	339692	339692	339692	339692	116517	116517	116517	116517	33514	33514	33514	133622	133622	133622	127319	127319	127319	62138	62138
AHNAK2	1465	1465	1465	1868	1868	1153	1153	1153	1153	2676	2676	2676	2676	286	286	286	286	742	742	742	742	3610	3610	3610	2412	2412	2412	2412	437	437	437	437	437	437	2810	2810	2810	2810	9063	9063	9063	5472	5472	5472	5107	5107	5107	364	364
AHR	2847	2847	2847	35454	35454	7551	7551	7551	7551	10263	10263	10263	10263	10563	10563	10563	10563	6885	6885	6885	6885	8530	8530	8530	12993	12993	12993	12993	26067	26067	26067	26067	26067	26067	22753	22753	22753	22753	6998	6998	6998	23968	23968	23968	5915	5915	5915	11024	11024
AHRR	2	2	2	4	4	8	8	8	8	1	1	1	1	0	0	0	0	2	2	2	2	4	4	4	0	0	0	0	2	2	2	2	2	2	7	7	7	7	5	5	5	1	1	1	6	6	6	0	0
AHSA1	1341	1341	1341	11923	11923	2417	2417	2417	2417	6511	6511	6511	6511	6718	6718	6718	6718	2452	2452	2452	2452	11207	11207	11207	3345	3345	3345	3345	15835	15835	15835	15835	15835	15835	7873	7873	7873	7873	2162	2162	2162	3082	3082	3082	1042	1042	1042	2678	2678
AHSG	0	0	0	123884	123884	23	23	23	23	51115	51115	51115	51115	2	2	2	2	166971	166971	166971	166971	434851	434851	434851	412336	412336	412336	412336	270264	270264	270264	270264	270264	270264	113020	113020	113020	113020	34203	34203	34203	65875	65875	65875	55326	55326	55326	124716	124716
AHSP	3	3	3	95	95	824	824	824	824	1411	1411	1411	1411	843	843	843	843	3241	3241	3241	3241	468	468	468	1151	1151	1151	1151	2551	2551	2551	2551	2551	2551	5134	5134	5134	5134	569	569	569	1760	1760	1760	17	17	17	245	245
AICDA	5	5	5	1	1	1	1	1	1	5	5	5	5	0	0	0	0	1	1	1	1	9	9	9	2	2	2	2	4	4	4	4	4	4	0	0	0	0	2	2	2	1	1	1	5	5	5	0	0
AIDA	51	51	51	219	219	164	164	164	164	50	50	50	50	148	148	148	148	58	58	58	58	78	78	78	119	119	119	119	425	425	425	425	425	425	287	287	287	287	102	102	102	239	239	239	45	45	45	78	78
AIF1	340	340	340	2981	2981	1857	1857	1857	1857	967	967	967	967	1711	1711	1711	1711	559	559	559	559	1063	1063	1063	1225	1225	1225	1225	2704	2704	2704	2704	2704	2704	3201	3201	3201	3201	988	988	988	4035	4035	4035	307	307	307	129	129
AIF1L	8253	8253	8253	103	103	25465	25465	25465	25465	150	150	150	150	25338	25338	25338	25338	28	28	28	28	60	60	60	14	14	14	14	40	40	40	40	40	40	83	83	83	83	32	32	32	27	27	27	52	52	52	22	22
AIFM1	5435	5435	5435	45395	45395	10988	10988	10988	10988	8183	8183	8183	8183	10140	10140	10140	10140	7213	7213	7213	7213	18277	18277	18277	11420	11420	11420	11420	27104	27104	27104	27104	27104	27104	14983	14983	14983	14983	6770	6770	6770	14855	14855	14855	6365	6365	6365	4048	4048
AIFM2	827	827	827	2960	2960	815	815	815	815	460	460	460	460	436	436	436	436	1043	1043	1043	1043	1915	1915	1915	2195	2195	2195	2195	1879	1879	1879	1879	1879	1879	3429	3429	3429	3429	2059	2059	2059	1292	1292	1292	932	932	932	726	726
AIFM3	170	170	170	69	69	104	104	104	104	50	50	50	50	64	64	64	64	46	46	46	46	146	146	146	38	38	38	38	235	235	235	235	235	235	80	80	80	80	18	18	18	28	28	28	49	49	49	21	21
AIG1	1810	1810	1810	24596	24596	5921	5921	5921	5921	6802	6802	6802	6802	4944	4944	4944	4944	7192	7192	7192	7192	18935	18935	18935	16629	16629	16629	16629	25052	25052	25052	25052	25052	25052	18651	18651	18651	18651	5747	5747	5747	17998	17998	17998	3956	3956	3956	2806	2806
AIM2	76	76	76	170	170	38	38	38	38	44	44	44	44	20	20	20	20	18	18	18	18	61	61	61	42	42	42	42	158	158	158	158	158	158	169	169	169	169	50	50	50	112	112	112	92	92	92	36	36
AIMP1	1245	1245	1245	2928	2928	2398	2398	2398	2398	1330	1330	1330	1330	2701	2701	2701	2701	959	959	959	959	2183	2183	2183	3824	3824	3824	3824	5315	5315	5315	5315	5315	5315	3580	3580	3580	3580	1826	1826	1826	3257	3257	3257	1236	1236	1236	928	928
AIMP2	661	661	661	5768	5768	1836	1836	1836	1836	1591	1591	1591	1591	2530	2530	2530	2530	1370	1370	1370	1370	3660	3660	3660	3789	3789	3789	3789	6048	6048	6048	6048	6048	6048	3858	3858	3858	3858	2170	2170	2170	3837	3837	3837	507	507	507	794	794
AIP	1464	1464	1464	6007	6007	3321	3321	3321	3321	3109	3109	3109	3109	3693	3693	3693	3693	2478	2478	2478	2478	7395	7395	7395	3638	3638	3638	3638	6071	6071	6071	6071	6071	6071	5313	5313	5313	5313	2367	2367	2367	2247	2247	2247	1679	1679	1679	1611	1611
AIPL1	4	4	4	0	0	4	4	4	4	8	8	8	8	0	0	0	0	2	2	2	2	20	20	20	1	1	1	1	5	5	5	5	5	5	6	6	6	6	0	0	0	1	1	1	1	1	1	0	0
AIRE	34	34	34	1	1	38	38	38	38	26	26	26	26	5	5	5	5	3	3	3	3	51	51	51	0	0	0	0	4	4	4	4	4	4	11	11	11	11	0	0	0	3	3	3	0	0	0	0	0
AJAP1	469	469	469	20	20	911	911	911	911	26	26	26	26	559	559	559	559	9	9	9	9	55	55	55	5	5	5	5	12	12	12	12	12	12	15	15	15	15	6	6	6	15	15	15	27	27	27	10	10
AJM1	60	60	60	5	5	36	36	36	36	26	26	26	26	32	32	32	32	14	14	14	14	109	109	109	27	27	27	27	20	20	20	20	20	20	154	154	154	154	20	20	20	19	19	19	41	41	41	29	29
AJUBA	3007	3007	3007	874	874	699	699	699	699	508	508	508	508	2369	2369	2369	2369	549	549	549	549	3060	3060	3060	1212	1212	1212	1212	1514	1514	1514	1514	1514	1514	1560	1560	1560	1560	384	384	384	1019	1019	1019	4432	4432	4432	199	199
AK1	741	741	741	1968	1968	741	741	741	741	764	764	764	764	1282	1282	1282	1282	983	983	983	983	2677	2677	2677	3200	3200	3200	3200	3071	3071	3071	3071	3071	3071	4037	4037	4037	4037	1774	1774	1774	749	749	749	1050	1050	1050	726	726
AK2	2356	2356	2356	5804	5804	5065	5065	5065	5065	2809	2809	2809	2809	4268	4268	4268	4268	2924	2924	2924	2924	8786	8786	8786	9312	9312	9312	9312	8900	8900	8900	8900	8900	8900	9591	9591	9591	9591	3854	3854	3854	1691	1691	1691	2121	2121	2121	2357	2357
AK3	393	393	393	9012	9012	1018	1018	1018	1018	918	918	918	918	853	853	853	853	2343	2343	2343	2343	5620	5620	5620	5854	5854	5854	5854	4784	4784	4784	4784	4784	4784	5210	5210	5210	5210	1471	1471	1471	2329	2329	2329	559	559	559	760	760
AK4	242	242	242	1180	1180	506	506	506	506	138	138	138	138	674	674	674	674	307	307	307	307	556	556	556	379	379	379	379	788	788	788	788	788	788	530	530	530	530	411	411	411	415	415	415	256	256	256	188	188
AK5	263	263	263	11	11	212	212	212	212	35	35	35	35	93	93	93	93	0	0	0	0	30	30	30	1	1	1	1	7	7	7	7	7	7	131	131	131	131	42	42	42	7	7	7	30	30	30	2	2
AK6	15	15	15	40	40	88	88	88	88	45	45	45	45	104	104	104	104	18	18	18	18	85	85	85	97	97	97	97	253	253	253	253	253	253	104	104	104	104	44	44	44	78	78	78	12	12	12	39	39
AK7	279	279	279	141	141	587	587	587	587	321	321	321	321	693	693	693	693	84	84	84	84	304	304	304	208	208	208	208	226	226	226	226	226	226	284	284	284	284	225	225	225	516	516	516	111	111	111	29	29
AK8	140	140	140	16	16	185	185	185	185	15	15	15	15	133	133	133	133	9	9	9	9	79	79	79	12	12	12	12	24	24	24	24	24	24	70	70	70	70	5	5	5	21	21	21	12	12	12	11	11
AK9	1653	1653	1653	216	216	1327	1327	1327	1327	271	271	271	271	1132	1132	1132	1132	151	151	151	151	214	214	214	646	646	646	646	1009	1009	1009	1009	1009	1009	759	759	759	759	310	310	310	578	578	578	388	388	388	326	326
AKAIN1	0	0	0	0	0	1	1	1	1	2	2	2	2	3	3	3	3	1	1	1	1	17	17	17	3	3	3	3	2	2	2	2	2	2	12	12	12	12	1	1	1	32	32	32	3	3	3	0	0
AKAP1	4583	4583	4583	9493	9493	4699	4699	4699	4699	5073	5073	5073	5073	4705	4705	4705	4705	6409	6409	6409	6409	17430	17430	17430	14857	14857	14857	14857	25028	25028	25028	25028	25028	25028	18936	18936	18936	18936	4207	4207	4207	6157	6157	6157	6153	6153	6153	8952	8952
AKAP10	2226	2226	2226	2982	2982	3054	3054	3054	3054	1123	1123	1123	1123	3068	3068	3068	3068	1287	1287	1287	1287	2046	2046	2046	2894	2894	2894	2894	3995	3995	3995	3995	3995	3995	5001	5001	5001	5001	2127	2127	2127	2056	2056	2056	2163	2163	2163	1607	1607
AKAP11	8348	8348	8348	12555	12555	14892	14892	14892	14892	4896	4896	4896	4896	14024	14024	14024	14024	5260	5260	5260	5260	8110	8110	8110	10446	10446	10446	10446	20317	20317	20317	20317	20317	20317	19280	19280	19280	19280	6525	6525	6525	13000	13000	13000	8319	8319	8319	9859	9859
AKAP12	15367	15367	15367	9803	9803	22349	22349	22349	22349	1497	1497	1497	1497	14895	14895	14895	14895	1763	1763	1763	1763	1104	1104	1104	4106	4106	4106	4106	2117	2117	2117	2117	2117	2117	3384	3384	3384	3384	4588	4588	4588	4579	4579	4579	6323	6323	6323	851	851
AKAP13	17790	17790	17790	19493	19493	14702	14702	14702	14702	8061	8061	8061	8061	11311	11311	11311	11311	7364	7364	7364	7364	15686	15686	15686	17271	17271	17271	17271	33168	33168	33168	33168	33168	33168	30662	30662	30662	30662	13780	13780	13780	11399	11399	11399	28871	28871	28871	16701	16701
AKAP14	2	2	2	0	0	2	2	2	2	7	7	7	7	2	2	2	2	0	0	0	0	28	28	28	2	2	2	2	1	1	1	1	1	1	9	9	9	9	3	3	3	0	0	0	1	1	1	0	0
AKAP17A	20	20	20	0	0	18	18	18	18	12	12	12	12	10	10	10	10	8	8	8	8	16	16	16	0	0	0	0	29	29	29	29	29	29	11	11	11	11	1	1	1	0	0	0	25	25	25	11	11
AKAP2	3463	3463	3463	7857	7857	8316	8316	8316	8316	4045	4045	4045	4045	7943	7943	7943	7943	8233	8233	8233	8233	7490	7490	7490	9522	9522	9522	9522	12627	12627	12627	12627	12627	12627	14486	14486	14486	14486	6756	6756	6756	8722	8722	8722	7937	7937	7937	7955	7955
AKAP3	262	262	262	231	231	208	208	208	208	101	101	101	101	357	357	357	357	78	78	78	78	107	107	107	93	93	93	93	388	388	388	388	388	388	575	575	575	575	25	25	25	42	42	42	118	118	118	125	125
AKAP4	2	2	2	0	0	8	8	8	8	11	11	11	11	8	8	8	8	2	2	2	2	8	8	8	0	0	0	0	0	0	0	0	0	0	2	2	2	2	1	1	1	2	2	2	1	1	1	0	0
AKAP5	113	113	113	20	20	122	122	122	122	67	67	67	67	121	121	121	121	4	4	4	4	6	6	6	22	22	22	22	45	45	45	45	45	45	46	46	46	46	37	37	37	25	25	25	76	76	76	37	37
AKAP6	2076	2076	2076	1301	1301	2453	2453	2453	2453	633	633	633	633	2343	2343	2343	2343	768	768	768	768	879	879	879	1935	1935	1935	1935	2935	2935	2935	2935	2935	2935	1940	1940	1940	1940	472	472	472	805	805	805	1656	1656	1656	529	529
AKAP7	485	485	485	2820	2820	1082	1082	1082	1082	1111	1111	1111	1111	949	949	949	949	1426	1426	1426	1426	914	914	914	2304	2304	2304	2304	2504	2504	2504	2504	2504	2504	3925	3925	3925	3925	3221	3221	3221	4403	4403	4403	1913	1913	1913	1058	1058
AKAP8	2815	2815	2815	1531	1531	1863	1863	1863	1863	668	668	668	668	1408	1408	1408	1408	2468	2468	2468	2468	1583	1583	1583	1722	1722	1722	1722	2738	2738	2738	2738	2738	2738	2558	2558	2558	2558	1818	1818	1818	943	943	943	2822	2822	2822	1512	1512
AKAP8L	5675	5675	5675	3115	3115	4297	4297	4297	4297	2016	2016	2016	2016	3901	3901	3901	3901	2112	2112	2112	2112	4287	4287	4287	2083	2083	2083	2083	5907	5907	5907	5907	5907	5907	4297	4297	4297	4297	1515	1515	1515	1060	1060	1060	4679	4679	4679	1926	1926
AKAP9	27997	27997	27997	16653	16653	27352	27352	27352	27352	8218	8218	8218	8218	22899	22899	22899	22899	7553	7553	7553	7553	6008	6008	6008	9996	9996	9996	9996	34875	34875	34875	34875	34875	34875	30005	30005	30005	30005	12802	12802	12802	22140	22140	22140	37929	37929	37929	13928	13928
AKIP1	307	307	307	1175	1175	579	579	579	579	356	356	356	356	722	722	722	722	285	285	285	285	897	897	897	534	534	534	534	984	984	984	984	984	984	886	886	886	886	306	306	306	442	442	442	169	169	169	254	254
AKIRIN1	750	750	750	2738	2738	1742	1742	1742	1742	1262	1262	1262	1262	3453	3453	3453	3453	902	902	902	902	1761	1761	1761	2784	2784	2784	2784	3693	3693	3693	3693	3693	3693	6585	6585	6585	6585	2051	2051	2051	5160	5160	5160	1438	1438	1438	1375	1375
AKIRIN2	448	448	448	2834	2834	1078	1078	1078	1078	863	863	863	863	1210	1210	1210	1210	611	611	611	611	1229	1229	1229	1631	1631	1631	1631	2688	2688	2688	2688	2688	2688	2261	2261	2261	2261	1027	1027	1027	2050	2050	2050	1007	1007	1007	549	549
AKNA	2184	2184	2184	743	743	1345	1345	1345	1345	848	848	848	848	988	988	988	988	981	981	981	981	1344	1344	1344	991	991	991	991	2523	2523	2523	2523	2523	2523	1666	1666	1666	1666	877	877	877	886	886	886	4254	4254	4254	1019	1019
AKNAD1	6	6	6	0	0	7	7	7	7	17	17	17	17	4	4	4	4	0	0	0	0	9	9	9	0	0	0	0	0	0	0	0	0	0	5	5	5	5	1	1	1	0	0	0	3	3	3	0	0
AKR1A1	3891	3891	3891	26576	26576	8069	8069	8069	8069	5083	5083	5083	5083	8769	8769	8769	8769	5073	5073	5073	5073	14137	14137	14137	7299	7299	7299	7299	24267	24267	24267	24267	24267	24267	11600	11600	11600	11600	3832	3832	3832	9533	9533	9533	4779	4779	4779	2465	2465
AKR1B1	450	450	450	817	817	1629	1629	1629	1629	144	144	144	144	1053	1053	1053	1053	123	123	123	123	239	239	239	180	180	180	180	557	557	557	557	557	557	354	354	354	354	177	177	177	249	249	249	284	284	284	73	73
AKR1B10	7845	7845	7845	32868	32868	191	191	191	191	176	176	176	176	19	19	19	19	115	115	115	115	788	788	788	555	555	555	555	917	917	917	917	917	917	7444	7444	7444	7444	107	107	107	6645	6645	6645	1199	1199	1199	760	760
AKR1B15	1	1	1	22	22	1	1	1	1	8	8	8	8	0	0	0	0	1	1	1	1	14	14	14	2	2	2	2	0	0	0	0	0	0	3	3	3	3	0	0	0	4	4	4	10	10	10	0	0
AKR1C1	1493	1493	1493	27410	27410	993	993	993	993	5756	5756	5756	5756	552	552	552	552	4996	4996	4996	4996	28097	28097	28097	13639	13639	13639	13639	39783	39783	39783	39783	39783	39783	20495	20495	20495	20495	2386	2386	2386	11797	11797	11797	3104	3104	3104	9749	9749
AKR1C2	202	202	202	22667	22667	991	991	991	991	2569	2569	2569	2569	116	116	116	116	3017	3017	3017	3017	5716	5716	5716	14201	14201	14201	14201	38401	38401	38401	38401	38401	38401	18694	18694	18694	18694	2440	2440	2440	8938	8938	8938	793	793	793	4873	4873
AKR1C3	3194	3194	3194	47554	47554	3909	3909	3909	3909	7690	7690	7690	7690	3516	3516	3516	3516	7719	7719	7719	7719	16450	16450	16450	12156	12156	12156	12156	49981	49981	49981	49981	49981	49981	32547	32547	32547	32547	4863	4863	4863	30037	30037	30037	4705	4705	4705	3451	3451
AKR1C4	1	1	1	70088	70088	2	2	2	2	5456	5456	5456	5456	5	5	5	5	12549	12549	12549	12549	22163	22163	22163	18426	18426	18426	18426	90295	90295	90295	90295	90295	90295	19531	19531	19531	19531	4069	4069	4069	25573	25573	25573	6266	6266	6266	4471	4471
AKR1C8P	88	88	88	387	387	17	17	17	17	166	166	166	166	21	21	21	21	235	235	235	235	143	143	143	95	95	95	95	598	598	598	598	598	598	497	497	497	497	181	181	181	374	374	374	531	531	531	801	801
AKR1D1	1	1	1	31000	31000	3	3	3	3	1184	1184	1184	1184	1	1	1	1	5940	5940	5940	5940	17605	17605	17605	6059	6059	6059	6059	64837	64837	64837	64837	64837	64837	4467	4467	4467	4467	3345	3345	3345	2587	2587	2587	982	982	982	5190	5190
AKR1E2	287	287	287	300	300	432	432	432	432	170	170	170	170	203	203	203	203	84	84	84	84	99	99	99	93	93	93	93	267	267	267	267	267	267	272	272	272	272	101	101	101	131	131	131	93	93	93	26	26
AKR7A2	579	579	579	4616	4616	2521	2521	2521	2521	1749	1749	1749	1749	2461	2461	2461	2461	1357	1357	1357	1357	3648	3648	3648	2233	2233	2233	2233	4855	4855	4855	4855	4855	4855	3034	3034	3034	3034	1182	1182	1182	1388	1388	1388	705	705	705	1007	1007
AKR7A3	321	321	321	10157	10157	1279	1279	1279	1279	1620	1620	1620	1620	1434	1434	1434	1434	3966	3966	3966	3966	7074	7074	7074	7462	7462	7462	7462	15269	15269	15269	15269	15269	15269	13374	13374	13374	13374	3483	3483	3483	3015	3015	3015	1066	1066	1066	2451	2451
AKT1	4668	4668	4668	7311	7311	3906	3906	3906	3906	4518	4518	4518	4518	4831	4831	4831	4831	5597	5597	5597	5597	7856	7856	7856	11099	11099	11099	11099	9340	9340	9340	9340	9340	9340	17579	17579	17579	17579	4978	4978	4978	4802	4802	4802	19035	19035	19035	6656	6656
AKT1S1	722	722	722	800	800	504	504	504	504	448	448	448	448	465	465	465	465	405	405	405	405	1998	1998	1998	1059	1059	1059	1059	1415	1415	1415	1415	1415	1415	2058	2058	2058	2058	496	496	496	379	379	379	1080	1080	1080	1017	1017
AKT2	8342	8342	8342	20736	20736	10809	10809	10809	10809	9740	9740	9740	9740	8901	8901	8901	8901	8167	8167	8167	8167	23304	23304	23304	11845	11845	11845	11845	31217	31217	31217	31217	31217	31217	32319	32319	32319	32319	9349	9349	9349	18256	18256	18256	21939	21939	21939	9586	9586
AKT3	1929	1929	1929	597	597	3580	3580	3580	3580	546	546	546	546	3048	3048	3048	3048	755	755	755	755	1027	1027	1027	1803	1803	1803	1803	2474	2474	2474	2474	2474	2474	1118	1118	1118	1118	739	739	739	295	295	295	390	390	390	367	367
AKTIP	163	163	163	950	950	428	428	428	428	191	191	191	191	531	531	531	531	165	165	165	165	599	599	599	721	721	721	721	1601	1601	1601	1601	1601	1601	1670	1670	1670	1670	626	626	626	446	446	446	182	182	182	257	257
AL032819.3	0	0	0	0	0	0	0	0	0	2	2	2	2	0	0	0	0	0	0	0	0	0	0	0	0	0	0	0	0	0	0	0	0	0	0	0	0	0	0	0	0	0	0	0	0	0	0	0	0
AL049834.1	1284	1284	1284	2933	2933	3052	3052	3052	3052	696	696	696	696	2441	2441	2441	2441	545	545	545	545	739	739	739	1656	1656	1656	1656	2102	2102	2102	2102	2102	2102	2685	2685	2685	2685	830	830	830	1514	1514	1514	547	547	547	429	429
AL096870.1	2758	2758	2758	6199	6199	3599	3599	3599	3599	2765	2765	2765	2765	4197	4197	4197	4197	2521	2521	2521	2521	5417	5417	5417	5030	5030	5030	5030	6678	6678	6678	6678	6678	6678	7286	7286	7286	7286	2948	2948	2948	3849	3849	3849	5452	5452	5452	2304	2304
AL109810.2	0	0	0	0	0	0	0	0	0	0	0	0	0	0	0	0	0	0	0	0	0	0	0	0	0	0	0	0	0	0	0	0	0	0	0	0	0	0	0	0	0	0	0	0	0	0	0	0	0
AL121578.2	0	0	0	0	0	0	0	0	0	0	0	0	0	0	0	0	0	0	0	0	0	0	0	0	0	0	0	0	0	0	0	0	0	0	0	0	0	0	0	0	0	0	0	0	0	0	0	0	0
AL121768.1	495	495	495	206	206	382	382	382	382	292	292	292	292	564	564	564	564	42	42	42	42	92	92	92	105	105	105	105	315	315	315	315	315	315	206	206	206	206	107	107	107	161	161	161	208	208	208	91	91
AL136454.1	0	0	0	1	1	2	2	2	2	1	1	1	1	2	2	2	2	0	0	0	0	0	0	0	2	2	2	2	1	1	1	1	1	1	0	0	0	0	1	1	1	0	0	0	0	0	0	0	0
AL162171.1	2097	2097	2097	2074	2074	2063	2063	2063	2063	728	728	728	728	1801	1801	1801	1801	533	533	533	533	1299	1299	1299	917	917	917	917	2609	2609	2609	2609	2609	2609	2612	2612	2612	2612	776	776	776	844	844	844	2380	2380	2380	1957	1957
AL162231.1	0	0	0	0	0	2	2	2	2	1	1	1	1	2	2	2	2	0	0	0	0	0	0	0	0	0	0	0	0	0	0	0	0	0	0	0	0	0	1	1	1	0	0	0	0	0	0	0	0
AL162596.1	0	0	0	0	0	0	0	0	0	0	0	0	0	0	0	0	0	0	0	0	0	0	0	0	0	0	0	0	0	0	0	0	0	0	0	0	0	0	0	0	0	0	0	0	0	0	0	0	0
AL353572.3	0	0	0	0	0	0	0	0	0	0	0	0	0	0	0	0	0	0	0	0	0	0	0	0	0	0	0	0	0	0	0	0	0	0	0	0	0	0	0	0	0	0	0	0	0	0	0	0	0
AL354761.1	0	0	0	0	0	0	0	0	0	0	0	0	0	0	0	0	0	0	0	0	0	0	0	0	0	0	0	0	0	0	0	0	0	0	0	0	0	0	0	0	0	0	0	0	0	0	0	0	0
AL365214.3	0	0	0	0	0	0	0	0	0	0	0	0	0	0	0	0	0	0	0	0	0	0	0	0	0	0	0	0	0	0	0	0	0	0	0	0	0	0	0	0	0	0	0	0	0	0	0	0	0
AL391650.1	7	7	7	15	15	5	5	5	5	6	6	6	6	5	5	5	5	1	1	1	1	10	10	10	0	0	0	0	2	2	2	2	2	2	8	8	8	8	1	1	1	3	3	3	7	7	7	0	0
AL391987.1	0	0	0	0	0	0	0	0	0	0	0	0	0	0	0	0	0	0	0	0	0	0	0	0	0	0	0	0	0	0	0	0	0	0	0	0	0	0	0	0	0	0	0	0	0	0	0	0	0
AL391987.2	0	0	0	0	0	0	0	0	0	0	0	0	0	0	0	0	0	0	0	0	0	0	0	0	0	0	0	0	0	0	0	0	0	0	0	0	0	0	0	0	0	0	0	0	0	0	0	0	0
AL445238.1	0	0	0	0	0	0	0	0	0	0	0	0	0	0	0	0	0	0	0	0	0	0	0	0	0	0	0	0	0	0	0	0	0	0	0	0	0	0	0	0	0	0	0	0	0	0	0	0	0
AL445989.1	0	0	0	0	0	0	0	0	0	0	0	0	0	0	0	0	0	0	0	0	0	7	7	7	0	0	0	0	0	0	0	0	0	0	0	0	0	0	0	0	0	0	0	0	0	0	0	0	0
AL451007.3	0	0	0	0	0	0	0	0	0	0	0	0	0	0	0	0	0	0	0	0	0	0	0	0	0	0	0	0	0	0	0	0	0	0	0	0	0	0	0	0	0	0	0	0	0	0	0	0	0
AL603764.2	0	0	0	0	0	0	0	0	0	2	2	2	2	0	0	0	0	0	0	0	0	2	2	2	0	0	0	0	1	1	1	1	1	1	0	0	0	0	0	0	0	2	2	2	0	0	0	0	0
AL627230.1	0	0	0	0	0	0	0	0	0	0	0	0	0	0	0	0	0	0	0	0	0	0	0	0	0	0	0	0	0	0	0	0	0	0	0	0	0	0	0	0	0	0	0	0	0	0	0	0	0
AL627230.3	0	0	0	0	0	0	0	0	0	0	0	0	0	0	0	0	0	0	0	0	0	0	0	0	0	0	0	0	0	0	0	0	0	0	0	0	0	0	0	0	0	0	0	0	0	0	0	0	0
AL662820.1	0	0	0	0	0	0	0	0	0	0	0	0	0	0	0	0	0	0	0	0	0	0	0	0	0	0	0	0	0	0	0	0	0	0	0	0	0	0	0	0	0	0	0	0	0	0	0	0	0
AL772284.2	0	0	0	0	0	0	0	0	0	0	0	0	0	0	0	0	0	0	0	0	0	3	3	3	0	0	0	0	0	0	0	0	0	0	2	2	2	2	0	0	0	2	2	2	1	1	1	0	0
AL845331.2	9	9	9	0	0	18	18	18	18	1	1	1	1	10	10	10	10	0	0	0	0	0	0	0	0	0	0	0	3	3	3	3	3	3	0	0	0	0	0	0	0	0	0	0	0	0	0	2	2
ALAD	1300	1300	1300	7868	7868	3055	3055	3055	3055	1892	1892	1892	1892	1859	1859	1859	1859	4706	4706	4706	4706	6768	6768	6768	4525	4525	4525	4525	12400	12400	12400	12400	12400	12400	7031	7031	7031	7031	2931	2931	2931	4449	4449	4449	4044	4044	4044	2161	2161
ALAS1	3512	3512	3512	29351	29351	3215	3215	3215	3215	3862	3862	3862	3862	5583	5583	5583	5583	8659	8659	8659	8659	41146	41146	41146	30463	30463	30463	30463	56699	56699	56699	56699	56699	56699	26042	26042	26042	26042	10794	10794	10794	12223	12223	12223	9680	9680	9680	5164	5164
ALAS2	55	55	55	84	84	1210	1210	1210	1210	407	407	407	407	809	809	809	809	1416	1416	1416	1416	61	61	61	894	894	894	894	2105	2105	2105	2105	2105	2105	785	785	785	785	299	299	299	772	772	772	98	98	98	219	219
ALB	288	288	288	1172267	1172267	2113	2113	2113	2113	415372	415372	415372	415372	279	279	279	279	679543	679543	679543	679543	1531674	1531674	1531674	1807473	1807473	1807473	1807473	3383643	3383643	3383643	3383643	3383643	3383643	406240	406240	406240	406240	228665	228665	228665	736299	736299	736299	292523	292523	292523	365306	365306
ALCAM	1418	1418	1418	11623	11623	3586	3586	3586	3586	7918	7918	7918	7918	3714	3714	3714	3714	3772	3772	3772	3772	4878	4878	4878	6674	6674	6674	6674	17089	17089	17089	17089	17089	17089	12714	12714	12714	12714	4377	4377	4377	13135	13135	13135	4060	4060	4060	3121	3121
ALDH16A1	917	917	917	1410	1410	970	970	970	970	899	899	899	899	819	819	819	819	509	509	509	509	992	992	992	616	616	616	616	1508	1508	1508	1508	1508	1508	1017	1017	1017	1017	623	623	623	1826	1826	1826	789	789	789	464	464
ALDH18A1	1734	1734	1734	9865	9865	3482	3482	3482	3482	4959	4959	4959	4959	5188	5188	5188	5188	2538	2538	2538	2538	4135	4135	4135	3688	3688	3688	3688	7970	7970	7970	7970	7970	7970	7570	7570	7570	7570	5526	5526	5526	7590	7590	7590	2533	2533	2533	2509	2509
ALDH1A1	5358	5358	5358	51505	51505	11568	11568	11568	11568	3488	3488	3488	3488	13555	13555	13555	13555	18502	18502	18502	18502	17757	17757	17757	28846	28846	28846	28846	88410	88410	88410	88410	88410	88410	44848	44848	44848	44848	13306	13306	13306	14983	14983	14983	10608	10608	10608	13757	13757
ALDH1A2	754	754	754	141	141	922	922	922	922	112	112	112	112	1949	1949	1949	1949	156	156	156	156	151	151	151	234	234	234	234	376	376	376	376	376	376	636	636	636	636	64	64	64	134	134	134	200	200	200	104	104
ALDH1A3	575	575	575	125	125	502	502	502	502	63	63	63	63	372	372	372	372	118	118	118	118	65	65	65	49	49	49	49	189	189	189	189	189	189	145	145	145	145	165	165	165	135	135	135	408	408	408	16	16
ALDH1B1	3982	3982	3982	21524	21524	9712	9712	9712	9712	3068	3068	3068	3068	3879	3879	3879	3879	9519	9519	9519	9519	13392	13392	13392	12528	12528	12528	12528	14053	14053	14053	14053	14053	14053	12835	12835	12835	12835	4545	4545	4545	8172	8172	8172	5427	5427	5427	2288	2288
ALDH1L1	14198	14198	14198	74783	74783	22566	22566	22566	22566	11178	11178	11178	11178	16049	16049	16049	16049	53564	53564	53564	53564	23253	23253	23253	28348	28348	28348	28348	82379	82379	82379	82379	82379	82379	61265	61265	61265	61265	24925	24925	24925	12709	12709	12709	33439	33439	33439	12591	12591
ALDH1L2	124	124	124	62	62	214	214	214	214	70	70	70	70	307	307	307	307	33	33	33	33	195	195	195	14	14	14	14	31	31	31	31	31	31	88	88	88	88	107	107	107	82	82	82	51	51	51	11	11
ALDH2	5259	5259	5259	87032	87032	13118	13118	13118	13118	22426	22426	22426	22426	11386	11386	11386	11386	79209	79209	79209	79209	107239	107239	107239	71547	71547	71547	71547	120354	120354	120354	120354	120354	120354	64383	64383	64383	64383	33441	33441	33441	61718	61718	61718	39741	39741	39741	30198	30198
ALDH3A1	138	138	138	1410	1410	87	87	87	87	26	26	26	26	73	73	73	73	15	15	15	15	112	112	112	168	168	168	168	12	12	12	12	12	12	547	547	547	547	155	155	155	52	52	52	158	158	158	12	12
ALDH3A2	2110	2110	2110	30509	30509	6425	6425	6425	6425	5917	5917	5917	5917	6629	6629	6629	6629	7319	7319	7319	7319	10332	10332	10332	18093	18093	18093	18093	37246	37246	37246	37246	37246	37246	27336	27336	27336	27336	9394	9394	9394	12895	12895	12895	6352	6352	6352	7787	7787
ALDH3B1	520	520	520	463	463	693	693	693	693	94	94	94	94	884	884	884	884	127	127	127	127	197	197	197	177	177	177	177	276	276	276	276	276	276	270	270	270	270	76	76	76	202	202	202	240	240	240	18	18
ALDH3B2	41	41	41	1	1	18	18	18	18	26	26	26	26	18	18	18	18	4	4	4	4	122	122	122	13	13	13	13	13	13	13	13	13	13	76	76	76	76	3	3	3	2	2	2	18	18	18	4	4
ALDH4A1	7626	7626	7626	72557	72557	20042	20042	20042	20042	16977	16977	16977	16977	13870	13870	13870	13870	27127	27127	27127	27127	39761	39761	39761	31430	31430	31430	31430	41396	41396	41396	41396	41396	41396	63181	63181	63181	63181	23669	23669	23669	36214	36214	36214	21989	21989	21989	12839	12839
ALDH5A1	583	583	583	8744	8744	1149	1149	1149	1149	1707	1707	1707	1707	1319	1319	1319	1319	3650	3650	3650	3650	3573	3573	3573	4606	4606	4606	4606	10526	10526	10526	10526	10526	10526	6350	6350	6350	6350	2060	2060	2060	3149	3149	3149	2481	2481	2481	2974	2974
ALDH6A1	3511	3511	3511	67509	67509	15555	15555	15555	15555	12779	12779	12779	12779	19904	19904	19904	19904	32550	32550	32550	32550	39218	39218	39218	46910	46910	46910	46910	141081	141081	141081	141081	141081	141081	37244	37244	37244	37244	24312	24312	24312	41283	41283	41283	13554	13554	13554	19296	19296
ALDH7A1	1319	1319	1319	8733	8733	2537	2537	2537	2537	1446	1446	1446	1446	2834	2834	2834	2834	6564	6564	6564	6564	6520	6520	6520	4669	4669	4669	4669	21147	21147	21147	21147	21147	21147	6301	6301	6301	6301	3260	3260	3260	6457	6457	6457	1796	1796	1796	2757	2757
ALDH8A1	2363	2363	2363	39597	39597	3073	3073	3073	3073	6908	6908	6908	6908	2756	2756	2756	2756	13007	13007	13007	13007	17240	17240	17240	10800	10800	10800	10800	35429	35429	35429	35429	35429	35429	19126	19126	19126	19126	6229	6229	6229	22925	22925	22925	6686	6686	6686	6396	6396
ALDH9A1	1822	1822	1822	34021	34021	6814	6814	6814	6814	8856	8856	8856	8856	8825	8825	8825	8825	12279	12279	12279	12279	23146	23146	23146	18259	18259	18259	18259	36415	36415	36415	36415	36415	36415	16240	16240	16240	16240	10325	10325	10325	22997	22997	22997	4319	4319	4319	4350	4350
ALDOA	16780	16780	16780	27004	27004	33454	33454	33454	33454	8224	8224	8224	8224	35886	35886	35886	35886	16715	16715	16715	16715	29251	29251	29251	41125	41125	41125	41125	16708	16708	16708	16708	16708	16708	45255	45255	45255	45255	20763	20763	20763	13807	13807	13807	13271	13271	13271	6468	6468
ALDOB	51729	51729	51729	353961	353961	120687	120687	120687	120687	70925	70925	70925	70925	44520	44520	44520	44520	293524	293524	293524	293524	263122	263122	263122	307670	307670	307670	307670	389033	389033	389033	389033	389033	389033	482392	482392	482392	482392	101866	101866	101866	91637	91637	91637	228894	228894	228894	81503	81503
ALDOC	378	378	378	8406	8406	1023	1023	1023	1023	3535	3535	3535	3535	795	795	795	795	12982	12982	12982	12982	20043	20043	20043	13255	13255	13255	13255	13274	13274	13274	13274	13274	13274	16760	16760	16760	16760	8273	8273	8273	4046	4046	4046	8403	8403	8403	2514	2514
ALG1	280	280	280	2783	2783	521	521	521	521	570	570	570	570	663	663	663	663	345	345	345	345	950	950	950	564	564	564	564	1746	1746	1746	1746	1746	1746	1013	1013	1013	1013	404	404	404	2135	2135	2135	368	368	368	248	248
ALG10	132	132	132	898	898	402	402	402	402	417	417	417	417	495	495	495	495	419	419	419	419	343	343	343	561	561	561	561	1758	1758	1758	1758	1758	1758	823	823	823	823	266	266	266	1213	1213	1213	108	108	108	335	335
ALG10B	75	75	75	836	836	445	445	445	445	307	307	307	307	680	680	680	680	307	307	307	307	364	364	364	440	440	440	440	1168	1168	1168	1168	1168	1168	627	627	627	627	180	180	180	744	744	744	140	140	140	263	263
ALG11	320	320	320	2071	2071	804	804	804	804	1250	1250	1250	1250	1564	1564	1564	1564	823	823	823	823	1810	1810	1810	1981	1981	1981	1981	5086	5086	5086	5086	5086	5086	2753	2753	2753	2753	746	746	746	3039	3039	3039	261	261	261	889	889
ALG12	1042	1042	1042	2118	2118	1648	1648	1648	1648	1998	1998	1998	1998	2763	2763	2763	2763	1052	1052	1052	1052	2563	2563	2563	1269	1269	1269	1269	4153	4153	4153	4153	4153	4153	2788	2788	2788	2788	725	725	725	2058	2058	2058	1661	1661	1661	1339	1339
ALG13	2181	2181	2181	2987	2987	2654	2654	2654	2654	1145	1145	1145	1145	2111	2111	2111	2111	1195	1195	1195	1195	2070	2070	2070	2402	2402	2402	2402	4512	4512	4512	4512	4512	4512	3676	3676	3676	3676	1523	1523	1523	2872	2872	2872	1717	1717	1717	2056	2056
ALG14	148	148	148	2435	2435	612	612	612	612	702	702	702	702	767	767	767	767	513	513	513	513	837	837	837	1047	1047	1047	1047	2306	2306	2306	2306	2306	2306	1751	1751	1751	1751	465	465	465	1697	1697	1697	226	226	226	351	351
ALG1L	0	0	0	2	2	1	1	1	1	2	2	2	2	0	0	0	0	0	0	0	0	0	0	0	0	0	0	0	0	0	0	0	0	0	1	1	1	1	0	0	0	0	0	0	0	0	0	0	0
ALG1L2	0	0	0	0	0	0	0	0	0	0	0	0	0	0	0	0	0	0	0	0	0	0	0	0	0	0	0	0	0	0	0	0	0	0	0	0	0	0	0	0	0	0	0	0	0	0	0	0	0
ALG2	1189	1189	1189	3955	3955	1921	1921	1921	1921	2674	2674	2674	2674	4151	4151	4151	4151	1772	1772	1772	1772	2438	2438	2438	3694	3694	3694	3694	8242	8242	8242	8242	8242	8242	4424	4424	4424	4424	1346	1346	1346	3361	3361	3361	2181	2181	2181	1536	1536
ALG3	229	229	229	3362	3362	282	282	282	282	866	866	866	866	487	487	487	487	639	639	639	639	1645	1645	1645	1420	1420	1420	1420	2680	2680	2680	2680	2680	2680	1723	1723	1723	1723	660	660	660	1356	1356	1356	381	381	381	480	480
ALG5	676	676	676	10585	10585	2520	2520	2520	2520	4231	4231	4231	4231	3524	3524	3524	3524	1876	1876	1876	1876	4731	4731	4731	8889	8889	8889	8889	18744	18744	18744	18744	18744	18744	9977	9977	9977	9977	3183	3183	3183	14829	14829	14829	1119	1119	1119	1473	1473
ALG6	431	431	431	1342	1342	695	695	695	695	703	703	703	703	1012	1012	1012	1012	442	442	442	442	715	715	715	1137	1137	1137	1137	3280	3280	3280	3280	3280	3280	1672	1672	1672	1672	659	659	659	1932	1932	1932	381	381	381	577	577
ALG8	301	301	301	3685	3685	886	886	886	886	1805	1805	1805	1805	1612	1612	1612	1612	1153	1153	1153	1153	2388	2388	2388	3053	3053	3053	3053	7761	7761	7761	7761	7761	7761	3587	3587	3587	3587	1260	1260	1260	4306	4306	4306	443	443	443	1182	1182
ALG9	415	415	415	1897	1897	813	813	813	813	701	701	701	701	1044	1044	1044	1044	496	496	496	496	1076	1076	1076	1572	1572	1572	1572	2664	2664	2664	2664	2664	2664	1800	1800	1800	1800	678	678	678	1582	1582	1582	425	425	425	511	511
ALK	36	36	36	7	7	17	17	17	17	77	77	77	77	8	8	8	8	2	2	2	2	101	101	101	3	3	3	3	5	5	5	5	5	5	38	38	38	38	8	8	8	18	18	18	15	15	15	3	3
ALKAL1	0	0	0	6	6	4	4	4	4	0	0	0	0	0	0	0	0	0	0	0	0	0	0	0	3	3	3	3	0	0	0	0	0	0	1	1	1	1	2	2	2	2	2	2	1	1	1	3	3
ALKAL2	313	313	313	168	168	468	468	468	468	26	26	26	26	666	666	666	666	18	18	18	18	30	30	30	27	27	27	27	36	36	36	36	36	36	39	39	39	39	26	26	26	88	88	88	29	29	29	5	5
ALKBH1	417	417	417	3556	3556	782	782	782	782	1047	1047	1047	1047	965	965	965	965	1029	1029	1029	1029	2040	2040	2040	1727	1727	1727	1727	2254	2254	2254	2254	2254	2254	1972	1972	1972	1972	729	729	729	1198	1198	1198	391	391	391	562	562
ALKBH2	117	117	117	1567	1567	288	288	288	288	423	423	423	423	341	341	341	341	327	327	327	327	1667	1667	1667	1213	1213	1213	1213	2402	2402	2402	2402	2402	2402	1285	1285	1285	1285	407	407	407	595	595	595	274	274	274	554	554
ALKBH3	491	491	491	1521	1521	836	836	836	836	494	494	494	494	606	606	606	606	502	502	502	502	305	305	305	947	947	947	947	1271	1271	1271	1271	1271	1271	958	958	958	958	424	424	424	1049	1049	1049	436	436	436	324	324
ALKBH4	243	243	243	183	183	190	190	190	190	95	95	95	95	215	215	215	215	139	139	139	139	300	300	300	223	223	223	223	249	249	249	249	249	249	417	417	417	417	101	101	101	105	105	105	154	154	154	119	119
ALKBH5	3125	3125	3125	4565	4565	5311	5311	5311	5311	2885	2885	2885	2885	6211	6211	6211	6211	4433	4433	4433	4433	6742	6742	6742	8323	8323	8323	8323	11690	11690	11690	11690	11690	11690	15847	15847	15847	15847	4140	4140	4140	3374	3374	3374	5401	5401	5401	6186	6186
ALKBH6	415	415	415	345	345	252	252	252	252	157	157	157	157	194	194	194	194	223	223	223	223	687	687	687	273	273	273	273	806	806	806	806	806	806	416	416	416	416	112	112	112	139	139	139	209	209	209	225	225
ALKBH7	496	496	496	4875	4875	1188	1188	1188	1188	2055	2055	2055	2055	1480	1480	1480	1480	2053	2053	2053	2053	6436	6436	6436	3641	3641	3641	3641	5263	5263	5263	5263	5263	5263	2958	2958	2958	2958	1475	1475	1475	2215	2215	2215	1379	1379	1379	820	820
ALKBH8	453	453	453	643	643	590	590	590	590	555	555	555	555	723	723	723	723	301	301	301	301	400	400	400	584	584	584	584	1394	1394	1394	1394	1394	1394	1164	1164	1164	1164	396	396	396	1118	1118	1118	770	770	770	569	569
ALLC	146	146	146	12	12	322	322	322	322	23	23	23	23	37	37	37	37	7	7	7	7	36	36	36	3	3	3	3	12	12	12	12	12	12	9	9	9	9	13	13	13	14	14	14	99	99	99	2	2
ALMS1	14755	14755	14755	6574	6574	11518	11518	11518	11518	4371	4371	4371	4371	8842	8842	8842	8842	2806	2806	2806	2806	2737	2737	2737	3746	3746	3746	3746	7339	7339	7339	7339	7339	7339	6455	6455	6455	6455	2288	2288	2288	5794	5794	5794	7096	7096	7096	3509	3509
ALOX12	20	20	20	8	8	19	19	19	19	10	10	10	10	2	2	2	2	9	9	9	9	47	47	47	0	0	0	0	8	8	8	8	8	8	22	22	22	22	5	5	5	23	23	23	9	9	9	2	2
ALOX12B	8	8	8	3	3	39	39	39	39	25	25	25	25	17	17	17	17	7	7	7	7	57	57	57	0	0	0	0	0	0	0	0	0	0	20	20	20	20	0	0	0	9	9	9	4	4	4	2	2
ALOX15	2	2	2	4	4	16	16	16	16	28	28	28	28	2	2	2	2	9	9	9	9	132	132	132	5	5	5	5	30	30	30	30	30	30	40	40	40	40	23	23	23	9	9	9	67	67	67	9	9
ALOX15B	67	67	67	176	176	47	47	47	47	67	67	67	67	135	135	135	135	28	28	28	28	71	71	71	284	284	284	284	457	457	457	457	457	457	111	111	111	111	136	136	136	39	39	39	579	579	579	24	24
ALOX5	1488	1488	1488	1908	1908	1055	1055	1055	1055	644	644	644	644	869	869	869	869	442	442	442	442	417	417	417	400	400	400	400	887	887	887	887	887	887	1380	1380	1380	1380	1096	1096	1096	1018	1018	1018	1782	1782	1782	142	142
ALOX5AP	108	108	108	162	162	436	436	436	436	147	147	147	147	378	378	378	378	61	61	61	61	183	183	183	279	279	279	279	302	302	302	302	302	302	331	331	331	331	310	310	310	166	166	166	39	39	39	34	34
ALOXE3	8	8	8	3	3	6	6	6	6	21	21	21	21	2	2	2	2	6	6	6	6	51	51	51	6	6	6	6	9	9	9	9	9	9	19	19	19	19	4	4	4	10	10	10	7	7	7	3	3
ALPG	0	0	0	0	0	6	6	6	6	2	2	2	2	0	0	0	0	0	0	0	0	27	27	27	0	0	0	0	3	3	3	3	3	3	14	14	14	14	1	1	1	12	12	12	1	1	1	0	0
ALPI	35	35	35	21	21	95	95	95	95	19	19	19	19	163	163	163	163	4	4	4	4	59	59	59	37	37	37	37	0	0	0	0	0	0	71	71	71	71	6	6	6	10	10	10	12	12	12	1	1
ALPK1	4480	4480	4480	4140	4140	2483	2483	2483	2483	2013	2013	2013	2013	2427	2427	2427	2427	1391	1391	1391	1391	1136	1136	1136	1883	1883	1883	1883	3480	3480	3480	3480	3480	3480	5120	5120	5120	5120	1727	1727	1727	4279	4279	4279	5146	5146	5146	1465	1465
ALPK2	16187	16187	16187	5151	5151	8538	8538	8538	8538	2329	2329	2329	2329	9726	9726	9726	9726	3830	3830	3830	3830	3061	3061	3061	3925	3925	3925	3925	5974	5974	5974	5974	5974	5974	3788	3788	3788	3788	1243	1243	1243	419	419	419	1242	1242	1242	1072	1072
ALPK3	3784	3784	3784	1157	1157	2581	2581	2581	2581	1203	1203	1203	1203	1994	1994	1994	1994	1346	1346	1346	1346	1578	1578	1578	2877	2877	2877	2877	3421	3421	3421	3421	3421	3421	2551	2551	2551	2551	1613	1613	1613	385	385	385	946	946	946	6877	6877
ALPL	1936	1936	1936	15567	15567	5800	5800	5800	5800	6281	6281	6281	6281	4837	4837	4837	4837	9545	9545	9545	9545	7358	7358	7358	12332	12332	12332	12332	11531	11531	11531	11531	11531	11531	11831	11831	11831	11831	6513	6513	6513	13757	13757	13757	8118	8118	8118	6105	6105
ALPP	1	1	1	0	0	8	8	8	8	7	7	7	7	0	0	0	0	4	4	4	4	39	39	39	0	0	0	0	0	0	0	0	0	0	8	8	8	8	0	0	0	9	9	9	0	0	0	0	0
ALS2	4536	4536	4536	9507	9507	4074	4074	4074	4074	3016	3016	3016	3016	3849	3849	3849	3849	4045	4045	4045	4045	7557	7557	7557	10251	10251	10251	10251	14670	14670	14670	14670	14670	14670	17603	17603	17603	17603	3957	3957	3957	4963	4963	4963	5344	5344	5344	5252	5252
ALS2CL	8271	8271	8271	294	294	1475	1475	1475	1475	356	356	356	356	995	995	995	995	944	944	944	944	804	804	804	168	168	168	168	1407	1407	1407	1407	1407	1407	1131	1131	1131	1131	589	589	589	343	343	343	1019	1019	1019	881	881
ALX1	31	31	31	1	1	126	126	126	126	6	6	6	6	146	146	146	146	0	0	0	0	9	9	9	0	0	0	0	0	0	0	0	0	0	2	2	2	2	3	3	3	2	2	2	4	4	4	0	0
ALX3	0	0	0	0	0	1	1	1	1	13	13	13	13	0	0	0	0	3	3	3	3	28	28	28	5	5	5	5	2	2	2	2	2	2	4	4	4	4	0	0	0	0	0	0	1	1	1	0	0
ALX4	1	1	1	0	0	5	5	5	5	18	18	18	18	0	0	0	0	1	1	1	1	29	29	29	1	1	1	1	5	5	5	5	5	5	9	9	9	9	1	1	1	4	4	4	1	1	1	0	0
ALYREF	348	348	348	982	982	774	774	774	774	794	794	794	794	746	746	746	746	364	364	364	364	533	533	533	495	495	495	495	1514	1514	1514	1514	1514	1514	920	920	920	920	399	399	399	998	998	998	288	288	288	260	260
AMACR	5462	5462	5462	15340	15340	10168	10168	10168	10168	2051	2051	2051	2051	10162	10162	10162	10162	3946	3946	3946	3946	5118	5118	5118	8252	8252	8252	8252	14565	14565	14565	14565	14565	14565	13508	13508	13508	13508	1568	1568	1568	3768	3768	3768	2476	2476	2476	1379	1379
AMBN	1	1	1	0	0	3	3	3	3	14	14	14	14	1	1	1	1	1	1	1	1	27	27	27	3	3	3	3	0	0	0	0	0	0	6	6	6	6	3	3	3	0	0	0	5	5	5	1	1
AMBP	433	433	433	324421	324421	427	427	427	427	94872	94872	94872	94872	255	255	255	255	225353	225353	225353	225353	284752	284752	284752	302082	302082	302082	302082	421021	421021	421021	421021	421021	421021	201581	201581	201581	201581	89279	89279	89279	265359	265359	265359	71525	71525	71525	56384	56384
AMBRA1	2515	2515	2515	2782	2782	2621	2621	2621	2621	1223	1223	1223	1223	2561	2561	2561	2561	1293	1293	1293	1293	2774	2774	2774	1784	1784	1784	1784	3833	3833	3833	3833	3833	3833	4265	4265	4265	4265	1382	1382	1382	1780	1780	1780	2794	2794	2794	1662	1662
AMD1	1337	1337	1337	4048	4048	3073	3073	3073	3073	1369	1369	1369	1369	5601	5601	5601	5601	903	903	903	903	1572	1572	1572	2082	2082	2082	2082	4976	4976	4976	4976	4976	4976	9672	9672	9672	9672	1660	1660	1660	4816	4816	4816	3517	3517	3517	1027	1027
AMDHD1	244	244	244	27821	27821	436	436	436	436	5646	5646	5646	5646	299	299	299	299	7249	7249	7249	7249	10453	10453	10453	8743	8743	8743	8743	29618	29618	29618	29618	29618	29618	16764	16764	16764	16764	5420	5420	5420	17104	17104	17104	5501	5501	5501	6904	6904
AMDHD2	2179	2179	2179	1114	1114	1437	1437	1437	1437	212	212	212	212	1121	1121	1121	1121	403	403	403	403	1042	1042	1042	350	350	350	350	1125	1125	1125	1125	1125	1125	1240	1240	1240	1240	264	264	264	203	203	203	884	884	884	620	620
AMELX	5	5	5	0	0	0	0	0	0	0	0	0	0	2	2	2	2	0	0	0	0	10	10	10	0	0	0	0	0	0	0	0	0	0	1	1	1	1	0	0	0	1	1	1	2	2	2	0	0
AMELY	0	0	0	1	1	3	3	3	3	0	0	0	0	0	0	0	0	0	0	0	0	6	6	6	3	3	3	3	2	2	2	2	2	2	0	0	0	0	0	0	0	0	0	0	2	2	2	0	0
AMER1	1364	1364	1364	643	643	1243	1243	1243	1243	631	631	631	631	1564	1564	1564	1564	189	189	189	189	1199	1199	1199	421	421	421	421	3461	3461	3461	3461	3461	3461	1665	1665	1665	1665	403	403	403	416	416	416	1327	1327	1327	1268	1268
AMER2	0	0	0	0	0	10	10	10	10	48	48	48	48	0	0	0	0	1	1	1	1	48	48	48	0	0	0	0	0	0	0	0	0	0	15	15	15	15	0	0	0	13	13	13	8	8	8	1	1
AMER3	11	11	11	3	3	2	2	2	2	60	60	60	60	0	0	0	0	6	6	6	6	55	55	55	0	0	0	0	0	0	0	0	0	0	14	14	14	14	2	2	2	6	6	6	3	3	3	0	0
AMFR	7577	7577	7577	45474	45474	31353	31353	31353	31353	11874	11874	11874	11874	30465	30465	30465	30465	8542	8542	8542	8542	18698	18698	18698	12114	12114	12114	12114	40388	40388	40388	40388	40388	40388	36257	36257	36257	36257	10730	10730	10730	34639	34639	34639	20013	20013	20013	7540	7540
AMH	23	23	23	0	0	5	5	5	5	25	25	25	25	4	4	4	4	2	2	2	2	31	31	31	0	0	0	0	2	2	2	2	2	2	10	10	10	10	2	2	2	2	2	2	3	3	3	1	1
AMHR2	3	3	3	61	61	7	7	7	7	56	56	56	56	5	5	5	5	8	8	8	8	99	99	99	13	13	13	13	45	45	45	45	45	45	33	33	33	33	9	9	9	36	36	36	7	7	7	14	14
AMIGO1	408	408	408	490	490	696	696	696	696	210	210	210	210	412	412	412	412	156	156	156	156	489	489	489	508	508	508	508	1203	1203	1203	1203	1203	1203	1133	1133	1133	1133	89	89	89	343	343	343	458	458	458	208	208
AMIGO2	246	246	246	521	521	1468	1468	1468	1468	479	479	479	479	921	921	921	921	167	167	167	167	215	215	215	340	340	340	340	567	567	567	567	567	567	500	500	500	500	401	401	401	443	443	443	95	95	95	90	90
AMIGO3	0	0	0	0	0	0	0	0	0	0	0	0	0	0	0	0	0	0	0	0	0	0	0	0	0	0	0	0	0	0	0	0	0	0	0	0	0	0	0	0	0	0	0	0	0	0	0	0	0
AMMECR1	242	242	242	221	221	313	313	313	313	163	163	163	163	381	381	381	381	228	228	228	228	255	255	255	206	206	206	206	496	496	496	496	496	496	484	484	484	484	180	180	180	156	156	156	97	97	97	236	236
AMMECR1L	592	592	592	1027	1027	711	711	711	711	424	424	424	424	820	820	820	820	643	643	643	643	1951	1951	1951	1657	1657	1657	1657	2360	2360	2360	2360	2360	2360	2792	2792	2792	2792	722	722	722	517	517	517	1325	1325	1325	1570	1570
AMN	3000	3000	3000	1945	1945	3195	3195	3195	3195	805	805	805	805	2208	2208	2208	2208	2871	2871	2871	2871	350	350	350	206	206	206	206	654	654	654	654	654	654	1249	1249	1249	1249	661	661	661	1218	1218	1218	1517	1517	1517	1040	1040
AMN1	158	158	158	105	105	350	350	350	350	191	191	191	191	386	386	386	386	88	88	88	88	178	178	178	328	328	328	328	408	408	408	408	408	408	389	389	389	389	128	128	128	173	173	173	45	45	45	92	92
AMOT	1407	1407	1407	472	472	1905	1905	1905	1905	102	102	102	102	1652	1652	1652	1652	162	162	162	162	298	298	298	298	298	298	298	729	729	729	729	729	729	683	683	683	683	89	89	89	250	250	250	243	243	243	346	346
AMOTL1	3272	3272	3272	3033	3033	2957	2957	2957	2957	1535	1535	1535	1535	2615	2615	2615	2615	2134	2134	2134	2134	4489	4489	4489	1980	1980	1980	1980	8909	8909	8909	8909	8909	8909	7095	7095	7095	7095	1142	1142	1142	2251	2251	2251	1615	1615	1615	3553	3553
AMOTL2	3282	3282	3282	921	921	2042	2042	2042	2042	763	763	763	763	1801	1801	1801	1801	1716	1716	1716	1716	1422	1422	1422	1325	1325	1325	1325	2062	2062	2062	2062	2062	2062	2059	2059	2059	2059	1078	1078	1078	335	335	335	2235	2235	2235	1497	1497
AMPD1	9	9	9	1	1	7	7	7	7	21	21	21	21	1	1	1	1	7	7	7	7	20	20	20	1	1	1	1	3	3	3	3	3	3	16	16	16	16	6	6	6	22	22	22	10	10	10	9	9
AMPD2	1751	1751	1751	2925	2925	2013	2013	2013	2013	889	889	889	889	1781	1781	1781	1781	1841	1841	1841	1841	1613	1613	1613	1030	1030	1030	1030	2635	2635	2635	2635	2635	2635	2761	2761	2761	2761	1277	1277	1277	1415	1415	1415	3590	3590	3590	919	919
AMPD3	1206	1206	1206	385	385	1194	1194	1194	1194	190	190	190	190	1033	1033	1033	1033	123	123	123	123	152	152	152	237	237	237	237	308	308	308	308	308	308	494	494	494	494	453	453	453	274	274	274	296	296	296	114	114
AMPH	71	71	71	17	17	104	104	104	104	273	273	273	273	161	161	161	161	3	3	3	3	28	28	28	9	9	9	9	13	13	13	13	13	13	18	18	18	18	6	6	6	22	22	22	17	17	17	5	5
AMT	1225	1225	1225	4288	4288	1801	1801	1801	1801	950	950	950	950	1721	1721	1721	1721	3198	3198	3198	3198	4899	4899	4899	3704	3704	3704	3704	8706	8706	8706	8706	8706	8706	4690	4690	4690	4690	1723	1723	1723	1239	1239	1239	2898	2898	2898	2264	2264
AMTN	1	1	1	0	0	0	0	0	0	0	0	0	0	0	0	0	0	0	0	0	0	24	24	24	0	0	0	0	0	0	0	0	0	0	66	66	66	66	0	0	0	3	3	3	2	2	2	0	0
AMY1A	0	0	0	0	0	0	0	0	0	0	0	0	0	0	0	0	0	0	0	0	0	0	0	0	0	0	0	0	0	0	0	0	0	0	0	0	0	0	0	0	0	0	0	0	0	0	0	0	0
AMY1B	0	0	0	0	0	0	0	0	0	0	0	0	0	0	0	0	0	0	0	0	0	0	0	0	0	0	0	0	0	0	0	0	0	0	0	0	0	0	0	0	0	0	0	0	0	0	0	0	0
AMY1C	0	0	0	0	0	0	0	0	0	0	0	0	0	0	0	0	0	0	0	0	0	0	0	0	0	0	0	0	0	0	0	0	0	0	0	0	0	0	0	0	0	0	0	0	0	0	0	0	0
AMY2A	0	0	0	0	0	0	0	0	0	0	0	0	0	0	0	0	0	0	0	0	0	0	0	0	0	0	0	0	0	0	0	0	0	0	0	0	0	0	0	0	0	0	0	0	0	0	0	0	0
AMY2B	2	2	2	3	3	2	2	2	2	0	0	0	0	2	2	2	2	2	2	2	2	0	0	0	0	0	0	0	13	13	13	13	13	13	1	1	1	1	0	0	0	3	3	3	4	4	4	5	5
AMZ1	14	14	14	23	23	9	9	9	9	7	7	7	7	4	4	4	4	86	86	86	86	572	572	572	141	141	141	141	12	12	12	12	12	12	43	43	43	43	48	48	48	29	29	29	59	59	59	14	14
AMZ2	827	827	827	4342	4342	2046	2046	2046	2046	1124	1124	1124	1124	2901	2901	2901	2901	868	868	868	868	2586	2586	2586	3315	3315	3315	3315	4838	4838	4838	4838	4838	4838	5569	5569	5569	5569	1240	1240	1240	2881	2881	2881	1199	1199	1199	1059	1059
ANAPC1	20	20	20	30	30	39	39	39	39	16	16	16	16	31	31	31	31	15	15	15	15	8	8	8	23	23	23	23	54	54	54	54	54	54	54	54	54	54	15	15	15	39	39	39	18	18	18	27	27
ANAPC10	127	127	127	354	354	364	364	364	364	114	114	114	114	417	417	417	417	103	103	103	103	283	283	283	624	624	624	624	865	865	865	865	865	865	486	486	486	486	279	279	279	270	270	270	81	81	81	172	172
ANAPC11	827	827	827	14893	14893	3185	3185	3185	3185	5901	5901	5901	5901	3504	3504	3504	3504	3436	3436	3436	3436	9865	9865	9865	5751	5751	5751	5751	14207	14207	14207	14207	14207	14207	9046	9046	9046	9046	2300	2300	2300	5861	5861	5861	1280	1280	1280	1157	1157
ANAPC13	295	295	295	2635	2635	1532	1532	1532	1532	936	936	936	936	1653	1653	1653	1653	441	441	441	441	2186	2186	2186	1414	1414	1414	1414	2649	2649	2649	2649	2649	2649	1135	1135	1135	1135	493	493	493	1331	1331	1331	181	181	181	551	551
ANAPC15	269	269	269	3865	3865	1310	1310	1310	1310	1067	1067	1067	1067	1481	1481	1481	1481	741	741	741	741	1959	1959	1959	1448	1448	1448	1448	2881	2881	2881	2881	2881	2881	2002	2002	2002	2002	500	500	500	1079	1079	1079	745	745	745	384	384
ANAPC16	1445	1445	1445	19505	19505	6314	6314	6314	6314	6738	6738	6738	6738	7996	7996	7996	7996	5328	5328	5328	5328	13708	13708	13708	9149	9149	9149	9149	26771	26771	26771	26771	26771	26771	10142	10142	10142	10142	4096	4096	4096	12404	12404	12404	3182	3182	3182	3190	3190
ANAPC2	2594	2594	2594	2197	2197	1453	1453	1453	1453	970	970	970	970	1374	1374	1374	1374	1038	1038	1038	1038	2156	2156	2156	1132	1132	1132	1132	3752	3752	3752	3752	3752	3752	2497	2497	2497	2497	888	888	888	1399	1399	1399	2414	2414	2414	1038	1038
ANAPC4	3448	3448	3448	4383	4383	3094	3094	3094	3094	1067	1067	1067	1067	2872	2872	2872	2872	1158	1158	1158	1158	996	996	996	2116	2116	2116	2116	4209	4209	4209	4209	4209	4209	4163	4163	4163	4163	2916	2916	2916	6126	6126	6126	2716	2716	2716	1376	1376
ANAPC5	3703	3703	3703	14968	14968	6601	6601	6601	6601	5172	5172	5172	5172	6868	6868	6868	6868	3981	3981	3981	3981	5558	5558	5558	6492	6492	6492	6492	16691	16691	16691	16691	16691	16691	13210	13210	13210	13210	5204	5204	5204	11235	11235	11235	6989	6989	6989	3823	3823
ANAPC7	1708	1708	1708	3593	3593	1924	1924	1924	1924	1718	1718	1718	1718	3181	3181	3181	3181	1081	1081	1081	1081	2293	2293	2293	1827	1827	1827	1827	5746	5746	5746	5746	5746	5746	5001	5001	5001	5001	1333	1333	1333	3832	3832	3832	1730	1730	1730	1110	1110
ANG	475	475	475	51636	51636	835	835	835	835	15412	15412	15412	15412	1007	1007	1007	1007	21448	21448	21448	21448	91046	91046	91046	50755	50755	50755	50755	60882	60882	60882	60882	60882	60882	18181	18181	18181	18181	11281	11281	11281	19407	19407	19407	11125	11125	11125	6355	6355
ANGEL1	1267	1267	1267	3819	3819	1484	1484	1484	1484	1193	1193	1193	1193	1494	1494	1494	1494	1164	1164	1164	1164	2573	2573	2573	1738	1738	1738	1738	5766	5766	5766	5766	5766	5766	4502	4502	4502	4502	1271	1271	1271	1174	1174	1174	1989	1989	1989	1713	1713
ANGEL2	917	917	917	3010	3010	1856	1856	1856	1856	1303	1303	1303	1303	2016	2016	2016	2016	813	813	813	813	1257	1257	1257	1335	1335	1335	1335	5310	5310	5310	5310	5310	5310	3418	3418	3418	3418	1084	1084	1084	3795	3795	3795	944	944	944	1212	1212
ANGPT1	276	276	276	748	748	1753	1753	1753	1753	77	77	77	77	1025	1025	1025	1025	55	55	55	55	24	24	24	45	45	45	45	248	248	248	248	248	248	88	88	88	88	39	39	39	110	110	110	44	44	44	18	18
ANGPT2	125	125	125	38	38	518	518	518	518	457	457	457	457	211	211	211	211	427	427	427	427	68	68	68	102	102	102	102	638	638	638	638	638	638	252	252	252	252	189	189	189	1070	1070	1070	15	15	15	150	150
ANGPT4	4	4	4	2	2	7	7	7	7	26	26	26	26	34	34	34	34	6	6	6	6	37	37	37	0	0	0	0	5	5	5	5	5	5	9	9	9	9	0	0	0	6	6	6	1	1	1	2	2
ANGPTL1	179	179	179	2144	2144	2088	2088	2088	2088	506	506	506	506	1996	1996	1996	1996	318	318	318	318	147	147	147	434	434	434	434	2039	2039	2039	2039	2039	2039	453	453	453	453	457	457	457	1554	1554	1554	309	309	309	151	151
ANGPTL2	190	190	190	525	525	525	525	525	525	220	220	220	220	305	305	305	305	357	357	357	357	223	223	223	180	180	180	180	190	190	190	190	190	190	343	343	343	343	236	236	236	272	272	272	220	220	220	52	52
ANGPTL3	214	214	214	60232	60232	777	777	777	777	13672	13672	13672	13672	876	876	876	876	19911	19911	19911	19911	46512	46512	46512	118075	118075	118075	118075	102949	102949	102949	102949	102949	102949	52629	52629	52629	52629	26338	26338	26338	56678	56678	56678	11514	11514	11514	18606	18606
ANGPTL4	635	635	635	6331	6331	1600	1600	1600	1600	1748	1748	1748	1748	352	352	352	352	13419	13419	13419	13419	8492	8492	8492	18177	18177	18177	18177	5280	5280	5280	5280	5280	5280	10197	10197	10197	10197	2951	2951	2951	1939	1939	1939	5830	5830	5830	3350	3350
ANGPTL5	2	2	2	5	5	5	5	5	5	0	0	0	0	3	3	3	3	1	1	1	1	10	10	10	0	0	0	0	0	0	0	0	0	0	0	0	0	0	0	0	0	0	0	0	1	1	1	0	0
ANGPTL6	5	5	5	1630	1630	14	14	14	14	838	838	838	838	63	63	63	63	1810	1810	1810	1810	1294	1294	1294	806	806	806	806	2306	2306	2306	2306	2306	2306	1459	1459	1459	1459	736	736	736	1122	1122	1122	350	350	350	563	563
ANGPTL7	12	12	12	20	20	19	19	19	19	5	5	5	5	12	12	12	12	2	2	2	2	4	4	4	0	0	0	0	29	29	29	29	29	29	8	8	8	8	4	4	4	1	1	1	6	6	6	1	1
ANGPTL8	20	20	20	3703	3703	19	19	19	19	1757	1757	1757	1757	2	2	2	2	20493	20493	20493	20493	21472	21472	21472	11283	11283	11283	11283	7514	7514	7514	7514	7514	7514	10942	10942	10942	10942	5554	5554	5554	1200	1200	1200	2855	2855	2855	3899	3899
ANHX	5	5	5	0	0	0	0	0	0	17	17	17	17	0	0	0	0	4	4	4	4	16	16	16	1	1	1	1	1	1	1	1	1	1	5	5	5	5	1	1	1	2	2	2	0	0	0	0	0
ANK1	267	267	267	21	21	199	199	199	199	305	305	305	305	269	269	269	269	552	552	552	552	173	173	173	41	41	41	41	681	681	681	681	681	681	361	361	361	361	110	110	110	288	288	288	237	237	237	38	38
ANK2	17479	17479	17479	90	90	25931	25931	25931	25931	958	958	958	958	18541	18541	18541	18541	61	61	61	61	135	135	135	28	28	28	28	103	103	103	103	103	103	134	134	134	134	39	39	39	64	64	64	214	214	214	39	39
ANK3	25722	25722	25722	4152	4152	34526	34526	34526	34526	2426	2426	2426	2426	28728	28728	28728	28728	690	690	690	690	1351	1351	1351	471	471	471	471	4567	4567	4567	4567	4567	4567	1569	1569	1569	1569	1464	1464	1464	1828	1828	1828	4104	4104	4104	597	597
ANKAR	1018	1018	1018	1005	1005	1349	1349	1349	1349	492	492	492	492	1305	1305	1305	1305	370	370	370	370	482	482	482	958	958	958	958	2417	2417	2417	2417	2417	2417	1740	1740	1740	1740	571	571	571	1332	1332	1332	340	340	340	843	843
ANKDD1A	131	131	131	61	61	170	170	170	170	39	39	39	39	85	85	85	85	28	28	28	28	58	58	58	5	5	5	5	47	47	47	47	47	47	33	33	33	33	20	20	20	30	30	30	37	37	37	10	10
ANKDD1B	156	156	156	62	62	301	301	301	301	7	7	7	7	104	104	104	104	9	9	9	9	29	29	29	14	14	14	14	54	54	54	54	54	54	27	27	27	27	4	4	4	5	5	5	15	15	15	12	12
ANKEF1	454	454	454	2124	2124	612	612	612	612	578	578	578	578	752	752	752	752	288	288	288	288	707	707	707	1952	1952	1952	1952	3146	3146	3146	3146	3146	3146	2942	2942	2942	2942	628	628	628	1615	1615	1615	1526	1526	1526	847	847
ANKFN1	25	25	25	0	0	14	14	14	14	14	14	14	14	23	23	23	23	2	2	2	2	19	19	19	0	0	0	0	6	6	6	6	6	6	9	9	9	9	0	0	0	5	5	5	6	6	6	0	0
ANKFY1	3231	3231	3231	12339	12339	4152	4152	4152	4152	3441	3441	3441	3441	4463	4463	4463	4463	3452	3452	3452	3452	4933	4933	4933	3155	3155	3155	3155	12680	12680	12680	12680	12680	12680	7435	7435	7435	7435	3062	3062	3062	7430	7430	7430	5543	5543	5543	2865	2865
ANKH	994	994	994	4650	4650	1440	1440	1440	1440	2095	2095	2095	2095	1792	1792	1792	1792	2810	2810	2810	2810	6178	6178	6178	3935	3935	3935	3935	8108	8108	8108	8108	8108	8108	8240	8240	8240	8240	1513	1513	1513	2944	2944	2944	4152	4152	4152	5147	5147
ANKHD1	18838	18838	18838	29046	29046	19500	19500	19500	19500	12681	12681	12681	12681	20217	20217	20217	20217	15959	15959	15959	15959	23721	23721	23721	19988	19988	19988	19988	53956	53956	53956	53956	53956	53956	40888	40888	40888	40888	15352	15352	15352	22831	22831	22831	24300	24300	24300	17030	17030
ANKIB1	5497	5497	5497	4089	4089	7791	7791	7791	7791	2326	2326	2326	2326	7089	7089	7089	7089	1791	1791	1791	1791	2932	2932	2932	4439	4439	4439	4439	5927	5927	5927	5927	5927	5927	8326	8326	8326	8326	2899	2899	2899	2903	2903	2903	3047	3047	3047	2625	2625
ANKK1	66	66	66	22	22	35	35	35	35	19	19	19	19	18	18	18	18	7	7	7	7	39	39	39	7	7	7	7	6	6	6	6	6	6	23	23	23	23	2	2	2	12	12	12	13	13	13	17	17
ANKLE1	53	53	53	0	0	14	14	14	14	34	34	34	34	25	25	25	25	27	27	27	27	49	49	49	9	9	9	9	55	55	55	55	55	55	50	50	50	50	18	18	18	21	21	21	25	25	25	6	6
ANKLE2	5799	5799	5799	2947	2947	4934	4934	4934	4934	2685	2685	2685	2685	5462	5462	5462	5462	1785	1785	1785	1785	3465	3465	3465	3123	3123	3123	3123	8067	8067	8067	8067	8067	8067	6878	6878	6878	6878	2903	2903	2903	2521	2521	2521	5742	5742	5742	2383	2383
ANKMY1	1201	1201	1201	421	421	508	508	508	508	201	201	201	201	333	333	333	333	189	189	189	189	873	873	873	327	327	327	327	919	919	919	919	919	919	1106	1106	1106	1106	294	294	294	196	196	196	695	695	695	719	719
ANKMY2	1190	1190	1190	1349	1349	1721	1721	1721	1721	522	522	522	522	1585	1585	1585	1585	570	570	570	570	1198	1198	1198	1009	1009	1009	1009	2524	2524	2524	2524	2524	2524	1665	1665	1665	1665	818	818	818	1421	1421	1421	776	776	776	481	481
ANKRA2	444	444	444	2928	2928	915	915	915	915	905	905	905	905	585	585	585	585	776	776	776	776	944	944	944	2297	2297	2297	2297	4182	4182	4182	4182	4182	4182	2721	2721	2721	2721	967	967	967	2583	2583	2583	1009	1009	1009	897	897
ANKRD1	3	3	3	52	52	39	39	39	39	18	18	18	18	8	8	8	8	10	10	10	10	40	40	40	8	8	8	8	4	4	4	4	4	4	19	19	19	19	4	4	4	8	8	8	18	18	18	2	2
ANKRD10	7255	7255	7255	5962	5962	5805	5805	5805	5805	2243	2243	2243	2243	5553	5553	5553	5553	2200	2200	2200	2200	2645	2645	2645	3690	3690	3690	3690	7213	7213	7213	7213	7213	7213	7584	7584	7584	7584	2500	2500	2500	2323	2323	2323	4316	4316	4316	3590	3590
ANKRD11	12637	12637	12637	1921	1921	6373	6373	6373	6373	1807	1807	1807	1807	6794	6794	6794	6794	1939	1939	1939	1939	4307	4307	4307	3234	3234	3234	3234	6738	6738	6738	6738	6738	6738	9786	9786	9786	9786	3041	3041	3041	2050	2050	2050	10518	10518	10518	4944	4944
ANKRD12	8868	8868	8868	5065	5065	13715	13715	13715	13715	3861	3861	3861	3861	10406	10406	10406	10406	3906	3906	3906	3906	2566	2566	2566	7592	7592	7592	7592	13500	13500	13500	13500	13500	13500	12379	12379	12379	12379	6057	6057	6057	9589	9589	9589	9895	9895	9895	6874	6874
ANKRD13A	2039	2039	2039	2159	2159	3449	3449	3449	3449	966	966	966	966	2434	2434	2434	2434	945	945	945	945	1374	1374	1374	2230	2230	2230	2230	2782	2782	2782	2782	2782	2782	4854	4854	4854	4854	2639	2639	2639	1772	1772	1772	1633	1633	1633	1521	1521
ANKRD13B	299	299	299	47	47	125	125	125	125	73	73	73	73	144	144	144	144	28	28	28	28	173	173	173	31	31	31	31	120	120	120	120	120	120	111	111	111	111	23	23	23	23	23	23	76	76	76	27	27
ANKRD13C	1987	1987	1987	1523	1523	2420	2420	2420	2420	942	942	942	942	2470	2470	2470	2470	836	836	836	836	1109	1109	1109	2403	2403	2403	2403	4033	4033	4033	4033	4033	4033	3910	3910	3910	3910	1494	1494	1494	1792	1792	1792	2372	2372	2372	1463	1463
ANKRD13D	1981	1981	1981	291	291	796	796	796	796	310	310	310	310	818	818	818	818	188	188	188	188	1128	1128	1128	260	260	260	260	865	865	865	865	865	865	878	878	878	878	272	272	272	167	167	167	694	694	694	499	499
ANKRD16	356	356	356	1489	1489	573	573	573	573	305	305	305	305	486	486	486	486	284	284	284	284	295	295	295	430	430	430	430	1045	1045	1045	1045	1045	1045	683	683	683	683	273	273	273	381	381	381	748	748	748	329	329
ANKRD17	14991	14991	14991	20337	20337	13209	13209	13209	13209	6505	6505	6505	6505	16094	16094	16094	16094	8948	8948	8948	8948	11021	11021	11021	18299	18299	18299	18299	26052	26052	26052	26052	26052	26052	29019	29019	29019	29019	10053	10053	10053	10725	10725	10725	14580	14580	14580	11108	11108
ANKRD18A	77	77	77	22	22	50	50	50	50	3	3	3	3	25	25	25	25	8	8	8	8	1	1	1	18	18	18	18	11	11	11	11	11	11	44	44	44	44	26	26	26	14	14	14	31	31	31	10	10
ANKRD18B	0	0	0	4	4	0	0	0	0	1	1	1	1	2	2	2	2	0	0	0	0	2	2	2	0	0	0	0	0	0	0	0	0	0	0	0	0	0	1	1	1	0	0	0	3	3	3	0	0
ANKRD2	20	20	20	0	0	167	167	167	167	12	12	12	12	299	299	299	299	6	6	6	6	14	14	14	2	2	2	2	6	6	6	6	6	6	9	9	9	9	1	1	1	5	5	5	0	0	0	0	0
ANKRD20A1	0	0	0	0	0	0	0	0	0	0	0	0	0	0	0	0	0	0	0	0	0	0	0	0	0	0	0	0	0	0	0	0	0	0	0	0	0	0	0	0	0	0	0	0	0	0	0	0	0
ANKRD20A2	0	0	0	0	0	0	0	0	0	0	0	0	0	0	0	0	0	0	0	0	0	0	0	0	0	0	0	0	1	1	1	1	1	1	0	0	0	0	0	0	0	0	0	0	0	0	0	0	0
ANKRD20A3	0	0	0	0	0	0	0	0	0	0	0	0	0	0	0	0	0	0	0	0	0	0	0	0	0	0	0	0	0	0	0	0	0	0	0	0	0	0	0	0	0	0	0	0	0	0	0	0	0
ANKRD20A4	1	1	1	0	0	0	0	0	0	0	0	0	0	0	0	0	0	0	0	0	0	0	0	0	0	0	0	0	1	1	1	1	1	1	0	0	0	0	0	0	0	0	0	0	0	0	0	0	0
ANKRD22	97	97	97	268	268	230	230	230	230	82	82	82	82	271	271	271	271	32	32	32	32	118	118	118	183	183	183	183	551	551	551	551	551	551	436	436	436	436	235	235	235	306	306	306	314	314	314	32	32
ANKRD23	382	382	382	61	61	146	146	146	146	81	81	81	81	94	94	94	94	32	32	32	32	112	112	112	27	27	27	27	295	295	295	295	295	295	233	233	233	233	39	39	39	30	30	30	126	126	126	163	163
ANKRD24	149	149	149	313	313	224	224	224	224	291	291	291	291	171	171	171	171	158	158	158	158	606	606	606	251	251	251	251	966	966	966	966	966	966	627	627	627	627	266	266	266	264	264	264	591	591	591	705	705
ANKRD26	9515	9515	9515	1266	1266	6610	6610	6610	6610	679	679	679	679	3467	3467	3467	3467	714	714	714	714	572	572	572	1345	1345	1345	1345	2766	2766	2766	2766	2766	2766	2763	2763	2763	2763	1577	1577	1577	1714	1714	1714	5834	5834	5834	1825	1825
ANKRD27	2045	2045	2045	2225	2225	2281	2281	2281	2281	706	706	706	706	2493	2493	2493	2493	536	536	536	536	1399	1399	1399	795	795	795	795	2592	2592	2592	2592	2592	2592	2226	2226	2226	2226	888	888	888	1033	1033	1033	1264	1264	1264	986	986
ANKRD28	2664	2664	2664	7770	7770	3731	3731	3731	3731	3612	3612	3612	3612	3630	3630	3630	3630	2824	2824	2824	2824	2630	2630	2630	4403	4403	4403	4403	8981	8981	8981	8981	8981	8981	7691	7691	7691	7691	3076	3076	3076	7714	7714	7714	5381	5381	5381	3682	3682
ANKRD29	109	109	109	310	310	230	230	230	230	18	18	18	18	156	156	156	156	23	23	23	23	31	31	31	90	90	90	90	163	163	163	163	163	163	83	83	83	83	29	29	29	15	15	15	137	137	137	13	13
ANKRD30A	4	4	4	0	0	4	4	4	4	4	4	4	4	7	7	7	7	2	2	2	2	5	5	5	0	0	0	0	0	0	0	0	0	0	206	206	206	206	0	0	0	1	1	1	269	269	269	4	4
ANKRD30B	15	15	15	0	0	3	3	3	3	5	5	5	5	0	0	0	0	0	0	0	0	9	9	9	0	0	0	0	7	7	7	7	7	7	5	5	5	5	0	0	0	0	0	0	3	3	3	2	2
ANKRD30BL	0	0	0	0	0	0	0	0	0	0	0	0	0	0	0	0	0	0	0	0	0	1	1	1	0	0	0	0	0	0	0	0	0	0	0	0	0	0	0	0	0	0	0	0	0	0	0	0	0
ANKRD31	148	148	148	207	207	285	285	285	285	71	71	71	71	284	284	284	284	40	40	40	40	90	90	90	79	79	79	79	328	328	328	328	328	328	202	202	202	202	66	66	66	118	118	118	117	117	117	128	128
ANKRD33	3	3	3	25	25	9	9	9	9	21	21	21	21	1	1	1	1	35	35	35	35	39	39	39	28	28	28	28	13	13	13	13	13	13	152	152	152	152	87	87	87	7	7	7	33	33	33	14	14
ANKRD33B	1659	1659	1659	6	6	1319	1319	1319	1319	29	29	29	29	475	475	475	475	33	33	33	33	203	203	203	478	478	478	478	38	38	38	38	38	38	166	166	166	166	31	31	31	5	5	5	26	26	26	94	94
ANKRD34A	26	26	26	12	12	39	39	39	39	54	54	54	54	56	56	56	56	10	10	10	10	130	130	130	22	22	22	22	60	60	60	60	60	60	70	70	70	70	9	9	9	15	15	15	26	26	26	86	86
ANKRD34B	99	99	99	4	4	18	18	18	18	33	33	33	33	42	42	42	42	2	2	2	2	85	85	85	7	7	7	7	0	0	0	0	0	0	30	30	30	30	21	21	21	5	5	5	6	6	6	16	16
ANKRD34C	3	3	3	0	0	4	4	4	4	18	18	18	18	0	0	0	0	0	0	0	0	18	18	18	1	1	1	1	0	0	0	0	0	0	2	2	2	2	0	0	0	5	5	5	0	0	0	0	0
ANKRD35	35	35	35	118	118	39	39	39	39	87	87	87	87	34	34	34	34	153	153	153	153	278	278	278	91	91	91	91	324	324	324	324	324	324	223	223	223	223	40	40	40	145	145	145	84	84	84	77	77
ANKRD36	708	708	708	108	108	562	562	562	562	86	86	86	86	267	267	267	267	54	54	54	54	58	58	58	38	38	38	38	176	176	176	176	176	176	103	103	103	103	77	77	77	53	53	53	332	332	332	66	66
ANKRD36B	397	397	397	31	31	128	128	128	128	65	65	65	65	76	76	76	76	13	13	13	13	21	21	21	9	9	9	9	65	65	65	65	65	65	49	49	49	49	18	18	18	12	12	12	251	251	251	50	50
ANKRD36C	453	453	453	112	112	427	427	427	427	117	117	117	117	125	125	125	125	18	18	18	18	30	30	30	45	45	45	45	178	178	178	178	178	178	69	69	69	69	91	91	91	57	57	57	573	573	573	38	38
ANKRD37	228	228	228	6756	6756	1085	1085	1085	1085	1234	1234	1234	1234	1143	1143	1143	1143	9385	9385	9385	9385	7005	7005	7005	10085	10085	10085	10085	3384	3384	3384	3384	3384	3384	3539	3539	3539	3539	3966	3966	3966	410	410	410	2193	2193	2193	2123	2123
ANKRD39	211	211	211	634	634	118	118	118	118	165	165	165	165	123	123	123	123	144	144	144	144	334	334	334	311	311	311	311	468	468	468	468	468	468	318	318	318	318	123	123	123	180	180	180	173	173	173	86	86
ANKRD40	777	777	777	1348	1348	1175	1175	1175	1175	767	767	767	767	1305	1305	1305	1305	990	990	990	990	3489	3489	3489	2625	2625	2625	2625	3040	3040	3040	3040	3040	3040	4792	4792	4792	4792	1124	1124	1124	831	831	831	1060	1060	1060	1781	1781
ANKRD40CL	0	0	0	0	0	0	0	0	0	0	0	0	0	0	0	0	0	0	0	0	0	0	0	0	0	0	0	0	0	0	0	0	0	0	0	0	0	0	0	0	0	0	0	0	0	0	0	0	0
ANKRD42	906	906	906	921	921	1245	1245	1245	1245	253	253	253	253	1422	1422	1422	1422	234	234	234	234	378	378	378	430	430	430	430	1034	1034	1034	1034	1034	1034	932	932	932	932	285	285	285	553	553	553	413	413	413	231	231
ANKRD44	1285	1285	1285	3290	3290	1843	1843	1843	1843	879	879	879	879	1173	1173	1173	1173	726	726	726	726	1125	1125	1125	1270	1270	1270	1270	2829	2829	2829	2829	2829	2829	2770	2770	2770	2770	1246	1246	1246	2125	2125	2125	1058	1058	1058	1127	1127
ANKRD45	188	188	188	2	2	177	177	177	177	24	24	24	24	208	208	208	208	0	0	0	0	11	11	11	28	28	28	28	16	16	16	16	16	16	37	37	37	37	7	7	7	6	6	6	31	31	31	2	2
ANKRD46	261	261	261	1793	1793	942	942	942	942	1076	1076	1076	1076	1285	1285	1285	1285	1114	1114	1114	1114	2680	2680	2680	3246	3246	3246	3246	4716	4716	4716	4716	4716	4716	3577	3577	3577	3577	1329	1329	1329	1675	1675	1675	378	378	378	766	766
ANKRD49	364	364	364	642	642	607	607	607	607	343	343	343	343	555	555	555	555	237	237	237	237	526	526	526	776	776	776	776	1276	1276	1276	1276	1276	1276	1440	1440	1440	1440	321	321	321	748	748	748	254	254	254	431	431
ANKRD50	3409	3409	3409	3558	3558	3783	3783	3783	3783	1829	1829	1829	1829	3084	3084	3084	3084	653	653	653	653	2708	2708	2708	1764	1764	1764	1764	5915	5915	5915	5915	5915	5915	6109	6109	6109	6109	1304	1304	1304	3790	3790	3790	3502	3502	3502	1975	1975
ANKRD52	2702	2702	2702	1069	1069	1958	1958	1958	1958	566	566	566	566	2514	2514	2514	2514	292	292	292	292	895	895	895	279	279	279	279	1548	1548	1548	1548	1548	1548	2585	2585	2585	2585	482	482	482	1150	1150	1150	1178	1178	1178	744	744
ANKRD53	40	40	40	59	59	39	39	39	39	19	19	19	19	11	11	11	11	3	3	3	3	31	31	31	27	27	27	27	29	29	29	29	29	29	39	39	39	39	6	6	6	17	17	17	17	17	17	24	24
ANKRD54	667	667	667	749	749	660	660	660	660	454	454	454	454	874	874	874	874	320	320	320	320	597	597	597	254	254	254	254	790	790	790	790	790	790	819	819	819	819	269	269	269	498	498	498	492	492	492	270	270
ANKRD55	5	5	5	37	37	35	35	35	35	45	45	45	45	14	14	14	14	2	2	2	2	36	36	36	9	9	9	9	80	80	80	80	80	80	35	35	35	35	14	14	14	33	33	33	20	20	20	17	17
ANKRD6	991	991	991	823	823	948	948	948	948	300	300	300	300	994	994	994	994	283	283	283	283	712	712	712	694	694	694	694	719	719	719	719	719	719	1230	1230	1230	1230	336	336	336	456	456	456	1037	1037	1037	451	451
ANKRD60	2	2	2	0	0	0	0	0	0	10	10	10	10	1	1	1	1	0	0	0	0	19	19	19	1	1	1	1	0	0	0	0	0	0	3	3	3	3	1	1	1	7	7	7	0	0	0	0	0
ANKRD61	16	16	16	11	11	3	3	3	3	11	11	11	11	7	7	7	7	3	3	3	3	21	21	21	14	14	14	14	24	24	24	24	24	24	16	16	16	16	18	18	18	7	7	7	14	14	14	8	8
ANKRD62	6	6	6	0	0	0	0	0	0	3	3	3	3	1	1	1	1	2	2	2	2	7	7	7	0	0	0	0	16	16	16	16	16	16	5	5	5	5	1	1	1	0	0	0	0	0	0	1	1
ANKRD63	1	1	1	0	0	0	0	0	0	6	6	6	6	3	3	3	3	2	2	2	2	14	14	14	0	0	0	0	0	0	0	0	0	0	3	3	3	3	0	0	0	12	12	12	0	0	0	0	0
ANKRD65	99	99	99	3	3	19	19	19	19	13	13	13	13	33	33	33	33	31	31	31	31	39	39	39	33	33	33	33	430	430	430	430	430	430	67	67	67	67	33	33	33	6	6	6	36	36	36	6	6
ANKRD66	4	4	4	0	0	0	0	0	0	2	2	2	2	0	0	0	0	0	0	0	0	6	6	6	0	0	0	0	3	3	3	3	3	3	1	1	1	1	1	1	1	1	1	1	2	2	2	0	0
ANKRD7	35	35	35	10	10	80	80	80	80	9	9	9	9	60	60	60	60	0	0	0	0	4	4	4	0	0	0	0	10	10	10	10	10	10	9	9	9	9	2	2	2	10	10	10	1	1	1	0	0
ANKRD9	101	101	101	42	42	62	62	62	62	17	17	17	17	86	86	86	86	36	36	36	36	208	208	208	132	132	132	132	102	102	102	102	102	102	261	261	261	261	53	53	53	7	7	7	101	101	101	60	60
ANKS1A	3009	3009	3009	2070	2070	3047	3047	3047	3047	876	876	876	876	3270	3270	3270	3270	747	747	747	747	1314	1314	1314	775	775	775	775	2554	2554	2554	2554	2554	2554	2405	2405	2405	2405	909	909	909	1302	1302	1302	2567	2567	2567	1261	1261
ANKS1B	660	660	660	39	39	2089	2089	2089	2089	664	664	664	664	661	661	661	661	55	55	55	55	75	75	75	112	112	112	112	268	268	268	268	268	268	152	152	152	152	52	52	52	20	20	20	71	71	71	83	83
ANKS3	1222	1222	1222	248	248	821	821	821	821	212	212	212	212	740	740	740	740	180	180	180	180	502	502	502	203	203	203	203	694	694	694	694	694	694	506	506	506	506	203	203	203	212	212	212	567	567	567	310	310
ANKS4B	1165	1165	1165	3868	3868	1208	1208	1208	1208	1025	1025	1025	1025	579	579	579	579	3172	3172	3172	3172	6807	6807	6807	5756	5756	5756	5756	6338	6338	6338	6338	6338	6338	6202	6202	6202	6202	2575	2575	2575	1560	1560	1560	1338	1338	1338	2014	2014
ANKS6	1238	1238	1238	362	362	884	884	884	884	178	178	178	178	753	753	753	753	105	105	105	105	310	310	310	135	135	135	135	324	324	324	324	324	324	482	482	482	482	102	102	102	106	106	106	527	527	527	202	202
ANKUB1	0	0	0	0	0	2	2	2	2	20	20	20	20	0	0	0	0	1	1	1	1	13	13	13	0	0	0	0	9	9	9	9	9	9	5	5	5	5	0	0	0	1	1	1	3	3	3	0	0
ANKZF1	3478	3478	3478	1832	1832	3051	3051	3051	3051	1057	1057	1057	1057	1694	1694	1694	1694	1170	1170	1170	1170	2336	2336	2336	1415	1415	1415	1415	4360	4360	4360	4360	4360	4360	4438	4438	4438	4438	2258	2258	2258	799	799	799	3420	3420	3420	1363	1363
ANLN	163	163	163	260	260	195	195	195	195	1046	1046	1046	1046	122	122	122	122	166	166	166	166	237	237	237	165	165	165	165	535	535	535	535	535	535	1001	1001	1001	1001	418	418	418	272	272	272	457	457	457	27	27
ANO1	564	564	564	6399	6399	1099	1099	1099	1099	1769	1769	1769	1769	1149	1149	1149	1149	7011	7011	7011	7011	4265	4265	4265	5760	5760	5760	5760	32997	32997	32997	32997	32997	32997	3985	3985	3985	3985	3654	3654	3654	2456	2456	2456	9761	9761	9761	8012	8012
ANO10	2402	2402	2402	2865	2865	3419	3419	3419	3419	1043	1043	1043	1043	3316	3316	3316	3316	637	637	637	637	1823	1823	1823	1760	1760	1760	1760	2604	2604	2604	2604	2604	2604	3422	3422	3422	3422	1417	1417	1417	1967	1967	1967	923	923	923	580	580
ANO2	244	244	244	19	19	191	191	191	191	98	98	98	98	199	199	199	199	16	16	16	16	78	78	78	25	25	25	25	102	102	102	102	102	102	54	54	54	54	33	33	33	15	15	15	57	57	57	12	12
ANO3	60	60	60	275	275	321	321	321	321	105	105	105	105	122	122	122	122	171	171	171	171	194	194	194	223	223	223	223	463	463	463	463	463	463	897	897	897	897	37	37	37	63	63	63	167	167	167	253	253
ANO4	94	94	94	6	6	28	28	28	28	529	529	529	529	28	28	28	28	4	4	4	4	18	18	18	3	3	3	3	0	0	0	0	0	0	4	4	4	4	1	1	1	1	1	1	16	16	16	2	2
ANO5	699	699	699	2185	2185	1327	1327	1327	1327	1019	1019	1019	1019	1950	1950	1950	1950	806	806	806	806	1621	1621	1621	3620	3620	3620	3620	2968	2968	2968	2968	2968	2968	4645	4645	4645	4645	1427	1427	1427	2180	2180	2180	1372	1372	1372	976	976
ANO6	2059	2059	2059	11051	11051	5982	5982	5982	5982	3562	3562	3562	3562	5301	5301	5301	5301	3300	3300	3300	3300	6142	6142	6142	8628	8628	8628	8628	16789	16789	16789	16789	16789	16789	17453	17453	17453	17453	4482	4482	4482	8069	8069	8069	4866	4866	4866	3932	3932
ANO7	191	191	191	85	85	94	94	94	94	78	78	78	78	44	44	44	44	67	67	67	67	131	131	131	52	52	52	52	184	184	184	184	184	184	235	235	235	235	65	65	65	33	33	33	53	53	53	121	121
ANO8	1490	1490	1490	703	703	760	760	760	760	561	561	561	561	723	723	723	723	294	294	294	294	928	928	928	481	481	481	481	944	944	944	944	944	944	1454	1454	1454	1454	373	373	373	397	397	397	1532	1532	1532	468	468
ANO9	2235	2235	2235	10	10	496	496	496	496	141	141	141	141	437	437	437	437	10	10	10	10	50	50	50	6	6	6	6	32	32	32	32	32	32	47	47	47	47	27	27	27	31	31	31	103	103	103	12	12
ANOS1	34	34	34	201	201	118	118	118	118	75	75	75	75	92	92	92	92	38	38	38	38	67	67	67	51	51	51	51	221	221	221	221	221	221	268	268	268	268	114	114	114	44	44	44	24	24	24	12	12
ANP32A	1883	1883	1883	4691	4691	3428	3428	3428	3428	1579	1579	1579	1579	2788	2788	2788	2788	2005	2005	2005	2005	3172	3172	3172	3342	3342	3342	3342	5387	5387	5387	5387	5387	5387	3471	3471	3471	3471	1612	1612	1612	2234	2234	2234	955	955	955	1050	1050
ANP32B	1763	1763	1763	1604	1604	2012	2012	2012	2012	999	999	999	999	1320	1320	1320	1320	733	733	733	733	1523	1523	1523	3236	3236	3236	3236	3718	3718	3718	3718	3718	3718	2267	2267	2267	2267	975	975	975	1537	1537	1537	898	898	898	1157	1157
ANP32D	9	9	9	0	0	2	2	2	2	5	5	5	5	2	2	2	2	1	1	1	1	3	3	3	0	0	0	0	0	0	0	0	0	0	7	7	7	7	0	0	0	0	0	0	1	1	1	2	2
ANP32E	1360	1360	1360	955	955	1394	1394	1394	1394	804	804	804	804	1401	1401	1401	1401	1038	1038	1038	1038	1041	1041	1041	1808	1808	1808	1808	3007	3007	3007	3007	3007	3007	2007	2007	2007	2007	933	933	933	1189	1189	1189	1197	1197	1197	758	758
ANPEP	44568	44568	44568	72879	72879	48940	48940	48940	48940	20178	20178	20178	20178	51193	51193	51193	51193	31884	31884	31884	31884	49248	49248	49248	70154	70154	70154	70154	113570	113570	113570	113570	113570	113570	72484	72484	72484	72484	17551	17551	17551	36292	36292	36292	36450	36450	36450	26493	26493
ANTXR1	524	524	524	999	999	1936	1936	1936	1936	202	202	202	202	833	833	833	833	88	88	88	88	149	149	149	81	81	81	81	137	137	137	137	137	137	166	166	166	166	100	100	100	144	144	144	147	147	147	36	36
ANTXR2	790	790	790	9639	9639	1943	1943	1943	1943	2694	2694	2694	2694	1642	1642	1642	1642	2784	2784	2784	2784	3380	3380	3380	1893	1893	1893	1893	9613	9613	9613	9613	9613	9613	5366	5366	5366	5366	2377	2377	2377	7935	7935	7935	2433	2433	2433	4232	4232
ANTXRL	0	0	0	0	0	0	0	0	0	0	0	0	0	0	0	0	0	0	0	0	0	0	0	0	0	0	0	0	0	0	0	0	0	0	0	0	0	0	0	0	0	0	0	0	0	0	0	0	0
ANXA1	1265	1265	1265	2502	2502	4865	4865	4865	4865	866	866	866	866	2912	2912	2912	2912	303	303	303	303	1240	1240	1240	1385	1385	1385	1385	1648	1648	1648	1648	1648	1648	2795	2795	2795	2795	1735	1735	1735	2325	2325	2325	281	281	281	228	228
ANXA10	1	1	1	8753	8753	0	0	0	0	1624	1624	1624	1624	5	5	5	5	1735	1735	1735	1735	2363	2363	2363	2687	2687	2687	2687	5303	5303	5303	5303	5303	5303	2995	2995	2995	2995	1867	1867	1867	2316	2316	2316	511	511	511	941	941
ANXA11	7379	7379	7379	9557	9557	12061	12061	12061	12061	2408	2408	2408	2408	14764	14764	14764	14764	2922	2922	2922	2922	6764	6764	6764	7653	7653	7653	7653	8077	8077	8077	8077	8077	8077	8869	8869	8869	8869	3822	3822	3822	2731	2731	2731	5256	5256	5256	2764	2764
ANXA13	50	50	50	587	587	20	20	20	20	63	63	63	63	161	161	161	161	148	148	148	148	105	105	105	72	72	72	72	350	350	350	350	350	350	150	150	150	150	61	61	61	14	14	14	311	311	311	38	38
ANXA2	2181	2181	2181	37120	37120	9739	9739	9739	9739	4736	4736	4736	4736	11487	11487	11487	11487	3338	3338	3338	3338	8745	8745	8745	13436	13436	13436	13436	8079	8079	8079	8079	8079	8079	18154	18154	18154	18154	6457	6457	6457	7111	7111	7111	5133	5133	5133	2042	2042
ANXA2R	66	66	66	41	41	94	94	94	94	131	131	131	131	98	98	98	98	34	34	34	34	39	39	39	46	46	46	46	86	86	86	86	86	86	86	86	86	86	29	29	29	11	11	11	21	21	21	4	4
ANXA3	892	892	892	649	649	4463	4463	4463	4463	746	746	746	746	2480	2480	2480	2480	187	187	187	187	348	348	348	784	784	784	784	1829	1829	1829	1829	1829	1829	1403	1403	1403	1403	1699	1699	1699	1909	1909	1909	234	234	234	255	255
ANXA4	4541	4541	4541	25540	25540	10602	10602	10602	10602	4109	4109	4109	4109	9913	9913	9913	9913	4948	4948	4948	4948	6121	6121	6121	8597	8597	8597	8597	10498	10498	10498	10498	10498	10498	9572	9572	9572	9572	5331	5331	5331	10609	10609	10609	4485	4485	4485	1696	1696
ANXA5	2781	2781	2781	11716	11716	9038	9038	9038	9038	8902	8902	8902	8902	9904	9904	9904	9904	6434	6434	6434	6434	8181	8181	8181	16081	16081	16081	16081	12504	12504	12504	12504	12504	12504	15380	15380	15380	15380	11544	11544	11544	12195	12195	12195	2214	2214	2214	2704	2704
ANXA6	4153	4153	4153	55938	55938	8923	8923	8923	8923	16378	16378	16378	16378	9605	9605	9605	9605	16943	16943	16943	16943	56249	56249	56249	24009	24009	24009	24009	57615	57615	57615	57615	57615	57615	41438	41438	41438	41438	16952	16952	16952	34232	34232	34232	25447	25447	25447	7195	7195
ANXA7	3017	3017	3017	25343	25343	8684	8684	8684	8684	6614	6614	6614	6614	9832	9832	9832	9832	6534	6534	6534	6534	11722	11722	11722	18407	18407	18407	18407	30683	30683	30683	30683	30683	30683	21632	21632	21632	21632	9908	9908	9908	19018	19018	19018	6718	6718	6718	6230	6230
ANXA8	0	0	0	3	3	0	0	0	0	0	0	0	0	0	0	0	0	0	0	0	0	0	0	0	0	0	0	0	0	0	0	0	0	0	0	0	0	0	0	0	0	0	0	0	0	0	0	0	0
ANXA8L1	0	0	0	0	0	0	0	0	0	0	0	0	0	0	0	0	0	0	0	0	0	0	0	0	0	0	0	0	0	0	0	0	0	0	0	0	0	0	1	1	1	0	0	0	0	0	0	0	0
ANXA9	470	470	470	845	845	921	921	921	921	524	524	524	524	1073	1073	1073	1073	828	828	828	828	2036	2036	2036	1695	1695	1695	1695	2220	2220	2220	2220	2220	2220	2755	2755	2755	2755	609	609	609	601	601	601	657	657	657	584	584
AOAH	511	511	511	3295	3295	1274	1274	1274	1274	644	644	644	644	735	735	735	735	643	643	643	643	1169	1169	1169	855	855	855	855	1912	1912	1912	1912	1912	1912	2276	2276	2276	2276	1431	1431	1431	2512	2512	2512	1273	1273	1273	244	244
AOC1	1857	1857	1857	374	374	10812	10812	10812	10812	140	140	140	140	10741	10741	10741	10741	9	9	9	9	429	429	429	725	725	725	725	19	19	19	19	19	19	27	27	27	27	1	1	1	353	353	353	9	9	9	187	187
AOC2	589	589	589	125	125	163	163	163	163	141	141	141	141	148	148	148	148	73	73	73	73	247	247	247	103	103	103	103	492	492	492	492	492	492	615	615	615	615	150	150	150	73	73	73	466	466	466	376	376
AOC3	302	302	302	3370	3370	2198	2198	2198	2198	844	844	844	844	1377	1377	1377	1377	1163	1163	1163	1163	823	823	823	816	816	816	816	984	984	984	984	984	984	1130	1130	1130	1130	574	574	574	1578	1578	1578	492	492	492	145	145
AOPEP	4354	4354	4354	5786	5786	3337	3337	3337	3337	2852	2852	2852	2852	3002	3002	3002	3002	2434	2434	2434	2434	2271	2271	2271	2237	2237	2237	2237	7620	7620	7620	7620	7620	7620	4678	4678	4678	4678	2136	2136	2136	6645	6645	6645	3597	3597	3597	2187	2187
AOX1	13623	13623	13623	419703	419703	30973	30973	30973	30973	151787	151787	151787	151787	14925	14925	14925	14925	134463	134463	134463	134463	208827	208827	208827	157111	157111	157111	157111	568515	568515	568515	568515	568515	568515	347762	347762	347762	347762	119273	119273	119273	299731	299731	299731	114658	114658	114658	95860	95860
AP000552.3	0	0	0	0	0	0	0	0	0	0	0	0	0	0	0	0	0	0	0	0	0	0	0	0	0	0	0	0	0	0	0	0	0	0	0	0	0	0	0	0	0	0	0	0	0	0	0	0	0
AP002495.1	339	339	339	78	78	286	286	286	286	65	65	65	65	213	213	213	213	51	51	51	51	83	83	83	49	49	49	49	283	283	283	283	283	283	252	252	252	252	54	54	54	35	35	35	94	94	94	185	185
AP002956.1	2175	2175	2175	2833	2833	4595	4595	4595	4595	695	695	695	695	2380	2380	2380	2380	2106	2106	2106	2106	1112	1112	1112	1542	1542	1542	1542	835	835	835	835	835	835	1477	1477	1477	1477	990	990	990	3570	3570	3570	1167	1167	1167	86	86
AP004243.1	3	3	3	0	0	0	0	0	0	6	6	6	6	0	0	0	0	2	2	2	2	9	9	9	0	0	0	0	1	1	1	1	1	1	7	7	7	7	1	1	1	6	6	6	1	1	1	0	0
AP1AR	656	656	656	1288	1288	1329	1329	1329	1329	647	647	647	647	1216	1216	1216	1216	452	452	452	452	974	974	974	1873	1873	1873	1873	2336	2336	2336	2336	2336	2336	2958	2958	2958	2958	1081	1081	1081	873	873	873	925	925	925	1050	1050
AP1B1	3709	3709	3709	10386	10386	5308	5308	5308	5308	2784	2784	2784	2784	5573	5573	5573	5573	3011	3011	3011	3011	5166	5166	5166	3184	3184	3184	3184	8715	8715	8715	8715	8715	8715	9234	9234	9234	9234	2753	2753	2753	5964	5964	5964	6286	6286	6286	2031	2031
AP1G1	4057	4057	4057	19869	19869	8142	8142	8142	8142	5559	5559	5559	5559	9505	9505	9505	9505	5238	5238	5238	5238	8068	8068	8068	9820	9820	9820	9820	21860	21860	21860	21860	21860	21860	17214	17214	17214	17214	6634	6634	6634	15921	15921	15921	6179	6179	6179	4986	4986
AP1G2	6330	6330	6330	1506	1506	3185	3185	3185	3185	1290	1290	1290	1290	2052	2052	2052	2052	634	634	634	634	1410	1410	1410	522	522	522	522	2404	2404	2404	2404	2404	2404	1718	1718	1718	1718	1037	1037	1037	1140	1140	1140	2064	2064	2064	1110	1110
AP1M1	2172	2172	2172	17281	17281	3468	3468	3468	3468	2618	2618	2618	2618	2650	2650	2650	2650	3435	3435	3435	3435	6775	6775	6775	6823	6823	6823	6823	10196	10196	10196	10196	10196	10196	7649	7649	7649	7649	2563	2563	2563	6425	6425	6425	3679	3679	3679	2471	2471
AP1M2	1649	1649	1649	214	214	4331	4331	4331	4331	343	343	343	343	4073	4073	4073	4073	36	36	36	36	273	273	273	87	87	87	87	64	64	64	64	64	64	290	290	290	290	99	99	99	48	48	48	40	40	40	10	10
AP1S1	1888	1888	1888	10271	10271	2840	2840	2840	2840	2129	2129	2129	2129	3681	3681	3681	3681	2344	2344	2344	2344	4413	4413	4413	3382	3382	3382	3382	9356	9356	9356	9356	9356	9356	5748	5748	5748	5748	1910	1910	1910	2120	2120	2120	1285	1285	1285	866	866
AP1S2	397	397	397	1038	1038	899	899	899	899	562	562	562	562	1125	1125	1125	1125	334	334	334	334	210	210	210	1140	1140	1140	1140	1576	1576	1576	1576	1576	1576	1466	1466	1466	1466	877	877	877	1527	1527	1527	212	212	212	251	251
AP1S3	392	392	392	167	167	556	556	556	556	61	61	61	61	1012	1012	1012	1012	32	32	32	32	99	99	99	92	92	92	92	223	223	223	223	223	223	312	312	312	312	171	171	171	319	319	319	136	136	136	52	52
AP2A1	3566	3566	3566	7708	7708	3144	3144	3144	3144	2249	2249	2249	2249	2629	2629	2629	2629	2836	2836	2836	2836	7185	7185	7185	4212	4212	4212	4212	7005	7005	7005	7005	7005	7005	11179	11179	11179	11179	2375	2375	2375	4328	4328	4328	6221	6221	6221	3910	3910
AP2A2	9487	9487	9487	12154	12154	10676	10676	10676	10676	4162	4162	4162	4162	9979	9979	9979	9979	5850	5850	5850	5850	9697	9697	9697	6677	6677	6677	6677	16912	16912	16912	16912	16912	16912	16524	16524	16524	16524	5425	5425	5425	7065	7065	7065	6867	6867	6867	4674	4674
AP2B1	3874	3874	3874	10315	10315	9346	9346	9346	9346	3782	3782	3782	3782	11524	11524	11524	11524	3054	3054	3054	3054	5860	5860	5860	5219	5219	5219	5219	11096	11096	11096	11096	11096	11096	9800	9800	9800	9800	3723	3723	3723	8578	8578	8578	3455	3455	3455	2297	2297
AP2M1	7346	7346	7346	18098	18098	13287	13287	13287	13287	5322	5322	5322	5322	9808	9808	9808	9808	5468	5468	5468	5468	9398	9398	9398	10212	10212	10212	10212	17205	17205	17205	17205	17205	17205	14430	14430	14430	14430	5104	5104	5104	7914	7914	7914	7395	7395	7395	4122	4122
AP2S1	794	794	794	6413	6413	1477	1477	1477	1477	1436	1436	1436	1436	1380	1380	1380	1380	1701	1701	1701	1701	5179	5179	5179	5005	5005	5005	5005	5840	5840	5840	5840	5840	5840	4328	4328	4328	4328	1350	1350	1350	1880	1880	1880	779	779	779	964	964
AP3B1	5786	5786	5786	7654	7654	9261	9261	9261	9261	2282	2282	2282	2282	8510	8510	8510	8510	2107	2107	2107	2107	2738	2738	2738	4769	4769	4769	4769	9035	9035	9035	9035	9035	9035	7830	7830	7830	7830	3483	3483	3483	4790	4790	4790	4017	4017	4017	2784	2784
AP3B2	325	325	325	17	17	152	152	152	152	343	343	343	343	131	131	131	131	5	5	5	5	90	90	90	3	3	3	3	5	5	5	5	5	5	34	34	34	34	11	11	11	21	21	21	37	37	37	8	8
AP3D1	11101	11101	11101	6016	6016	9405	9405	9405	9405	4736	4736	4736	4736	10797	10797	10797	10797	2287	2287	2287	2287	8735	8735	8735	4223	4223	4223	4223	9765	9765	9765	9765	9765	9765	12563	12563	12563	12563	4044	4044	4044	4437	4437	4437	9402	9402	9402	5013	5013
AP3M1	966	966	966	2769	2769	1363	1363	1363	1363	1172	1172	1172	1172	2289	2289	2289	2289	884	884	884	884	1922	1922	1922	2816	2816	2816	2816	4781	4781	4781	4781	4781	4781	4128	4128	4128	4128	1169	1169	1169	2563	2563	2563	770	770	770	1055	1055
AP3M2	584	584	584	508	508	1099	1099	1099	1099	382	382	382	382	1139	1139	1139	1139	157	157	157	157	322	322	322	261	261	261	261	889	889	889	889	889	889	598	598	598	598	213	213	213	510	510	510	393	393	393	166	166
AP3S1	245	245	245	1354	1354	468	468	468	468	442	442	442	442	491	491	491	491	465	465	465	465	1064	1064	1064	1439	1439	1439	1439	2112	2112	2112	2112	2112	2112	1343	1343	1343	1343	696	696	696	797	797	797	269	269	269	455	455
AP3S2	1154	1154	1154	5527	5527	2338	2338	2338	2338	1918	1918	1918	1918	2032	2032	2032	2032	1767	1767	1767	1767	5329	5329	5329	5707	5707	5707	5707	8052	8052	8052	8052	8052	8052	7461	7461	7461	7461	2150	2150	2150	3262	3262	3262	1322	1322	1322	1936	1936
AP4B1	899	899	899	3476	3476	962	962	962	962	1100	1100	1100	1100	1352	1352	1352	1352	625	625	625	625	1576	1576	1576	927	927	927	927	3409	3409	3409	3409	3409	3409	2572	2572	2572	2572	924	924	924	2387	2387	2387	588	588	588	733	733
AP4E1	1274	1274	1274	2506	2506	1496	1496	1496	1496	709	709	709	709	1650	1650	1650	1650	595	595	595	595	944	944	944	1474	1474	1474	1474	3246	3246	3246	3246	3246	3246	3715	3715	3715	3715	1075	1075	1075	3417	3417	3417	1550	1550	1550	1022	1022
AP4M1	916	916	916	913	913	784	784	784	784	426	426	426	426	624	624	624	624	268	268	268	268	598	598	598	351	351	351	351	625	625	625	625	625	625	739	739	739	739	415	415	415	555	555	555	379	379	379	252	252
AP4S1	49	49	49	160	160	161	161	161	161	113	113	113	113	216	216	216	216	52	52	52	52	81	81	81	101	101	101	101	341	341	341	341	341	341	189	189	189	189	69	69	69	188	188	188	56	56	56	57	57
AP5B1	1063	1063	1063	411	411	585	585	585	585	135	135	135	135	510	510	510	510	144	144	144	144	271	271	271	517	517	517	517	500	500	500	500	500	500	737	737	737	737	397	397	397	286	286	286	512	512	512	515	515
AP5M1	1955	1955	1955	5789	5789	4031	4031	4031	4031	1621	1621	1621	1621	5662	5662	5662	5662	1209	1209	1209	1209	3024	3024	3024	5644	5644	5644	5644	8140	8140	8140	8140	8140	8140	13802	13802	13802	13802	2457	2457	2457	3994	3994	3994	2191	2191	2191	2110	2110
AP5S1	317	317	317	1022	1022	382	382	382	382	286	286	286	286	443	443	443	443	337	337	337	337	1056	1056	1056	575	575	575	575	699	699	699	699	699	699	1219	1219	1219	1219	454	454	454	745	745	745	453	453	453	305	305
AP5Z1	1459	1459	1459	808	808	697	697	697	697	375	375	375	375	693	693	693	693	377	377	377	377	823	823	823	450	450	450	450	837	837	837	837	837	837	1094	1094	1094	1094	424	424	424	502	502	502	864	864	864	429	429
APAF1	2158	2158	2158	5658	5658	2631	2631	2631	2631	2285	2285	2285	2285	2934	2934	2934	2934	1020	1020	1020	1020	1875	1875	1875	2437	2437	2437	2437	7039	7039	7039	7039	7039	7039	5373	5373	5373	5373	3098	3098	3098	5432	5432	5432	4441	4441	4441	1587	1587
APBA1	371	371	371	1115	1115	313	313	313	313	280	280	280	280	236	236	236	236	182	182	182	182	863	863	863	1030	1030	1030	1030	1389	1389	1389	1389	1389	1389	1292	1292	1292	1292	643	643	643	364	364	364	1933	1933	1933	1021	1021
APBA2	152	152	152	95	95	157	157	157	157	81	81	81	81	110	110	110	110	17	17	17	17	106	106	106	42	42	42	42	21	21	21	21	21	21	70	70	70	70	67	67	67	41	41	41	194	194	194	14	14
APBB1	2024	2024	2024	382	382	1958	1958	1958	1958	358	358	358	358	2436	2436	2436	2436	132	132	132	132	361	361	361	101	101	101	101	431	431	431	431	431	431	262	262	262	262	107	107	107	185	185	185	184	184	184	116	116
APBB1IP	1231	1231	1231	10600	10600	598	598	598	598	4025	4025	4025	4025	586	586	586	586	10993	10993	10993	10993	8190	8190	8190	7319	7319	7319	7319	13196	13196	13196	13196	13196	13196	12711	12711	12711	12711	7287	7287	7287	12375	12375	12375	5926	5926	5926	2889	2889
APBB2	4131	4131	4131	2144	2144	5207	5207	5207	5207	957	957	957	957	4308	4308	4308	4308	831	831	831	831	1371	1371	1371	1535	1535	1535	1535	3542	3542	3542	3542	3542	3542	2677	2677	2677	2677	891	891	891	981	981	981	2279	2279	2279	1447	1447
APBB3	1407	1407	1407	741	741	936	936	936	936	405	405	405	405	960	960	960	960	784	784	784	784	2817	2817	2817	888	888	888	888	1906	1906	1906	1906	1906	1906	2145	2145	2145	2145	1526	1526	1526	279	279	279	1757	1757	1757	1310	1310
APC	5959	5959	5959	9043	9043	7636	7636	7636	7636	3464	3464	3464	3464	8148	8148	8148	8148	3565	3565	3565	3565	3956	3956	3956	6811	6811	6811	6811	12339	12339	12339	12339	12339	12339	13246	13246	13246	13246	5635	5635	5635	9939	9939	9939	6637	6637	6637	4417	4417
APC2	19	19	19	8	8	13	13	13	13	88	88	88	88	4	4	4	4	5	5	5	5	147	147	147	3	3	3	3	2	2	2	2	2	2	51	51	51	51	3	3	3	38	38	38	7	7	7	2	2
APCDD1	202	202	202	135	135	442	442	442	442	45	45	45	45	1007	1007	1007	1007	25	25	25	25	55	55	55	10	10	10	10	322	322	322	322	322	322	57	57	57	57	6	6	6	31	31	31	27	27	27	9	9
APCDD1L	18	18	18	0	0	48	48	48	48	24	24	24	24	51	51	51	51	5	5	5	5	43	43	43	0	0	0	0	1	1	1	1	1	1	8	8	8	8	0	0	0	3	3	3	2	2	2	1	1
APCS	0	0	0	154764	154764	18	18	18	18	43472	43472	43472	43472	8	8	8	8	80969	80969	80969	80969	148014	148014	148014	251101	251101	251101	251101	300246	300246	300246	300246	300246	300246	131033	131033	131033	131033	46987	46987	46987	72793	72793	72793	15253	15253	15253	61321	61321
APEH	5020	5020	5020	27073	27073	11003	11003	11003	11003	5288	5288	5288	5288	10612	10612	10612	10612	6410	6410	6410	6410	11005	11005	11005	6430	6430	6430	6430	17774	17774	17774	17774	17774	17774	14079	14079	14079	14079	4518	4518	4518	10351	10351	10351	9667	9667	9667	3695	3695
APELA	0	0	0	0	0	0	0	0	0	0	0	0	0	0	0	0	0	0	0	0	0	0	0	0	0	0	0	0	0	0	0	0	0	0	0	0	0	0	0	0	0	0	0	0	0	0	0	0	0
APEX1	1465	1465	1465	10619	10619	3262	3262	3262	3262	2465	2465	2465	2465	2929	2929	2929	2929	2996	2996	2996	2996	4228	4228	4228	6913	6913	6913	6913	10318	10318	10318	10318	10318	10318	7998	7998	7998	7998	2671	2671	2671	4154	4154	4154	1684	1684	1684	2387	2387
APEX2	821	821	821	3262	3262	1414	1414	1414	1414	889	889	889	889	1179	1179	1179	1179	1039	1039	1039	1039	2247	2247	2247	1742	1742	1742	1742	2221	2221	2221	2221	2221	2221	3037	3037	3037	3037	1083	1083	1083	1679	1679	1679	1007	1007	1007	996	996
APH1A	1366	1366	1366	7387	7387	3168	3168	3168	3168	2157	2157	2157	2157	3156	3156	3156	3156	3074	3074	3074	3074	5257	5257	5257	7501	7501	7501	7501	9557	9557	9557	9557	9557	9557	10934	10934	10934	10934	3143	3143	3143	3377	3377	3377	5936	5936	5936	3514	3514
APH1B	204	204	204	1468	1468	821	821	821	821	223	223	223	223	667	667	667	667	145	145	145	145	449	449	449	702	702	702	702	394	394	394	394	394	394	899	899	899	899	357	357	357	817	817	817	127	127	127	122	122
API5	402	402	402	2036	2036	991	991	991	991	964	964	964	964	1495	1495	1495	1495	796	796	796	796	1201	1201	1201	1847	1847	1847	1847	4000	4000	4000	4000	4000	4000	2765	2765	2765	2765	1219	1219	1219	2860	2860	2860	518	518	518	980	980
APIP	276	276	276	2106	2106	1356	1356	1356	1356	890	890	890	890	1284	1284	1284	1284	450	450	450	450	1330	1330	1330	576	576	576	576	2278	2278	2278	2278	2278	2278	1704	1704	1704	1704	660	660	660	1782	1782	1782	337	337	337	390	390
APLF	470	470	470	691	691	1496	1496	1496	1496	257	257	257	257	928	928	928	928	254	254	254	254	305	305	305	951	951	951	951	786	786	786	786	786	786	954	954	954	954	369	369	369	661	661	661	163	163	163	314	314
APLN	39	39	39	26	26	97	97	97	97	34	34	34	34	29	29	29	29	470	470	470	470	285	285	285	739	739	739	739	110	110	110	110	110	110	1042	1042	1042	1042	516	516	516	31	31	31	136	136	136	142	142
APLNR	39	39	39	1716	1716	384	384	384	384	60	60	60	60	38	38	38	38	270	270	270	270	126	126	126	140	140	140	140	36	36	36	36	36	36	599	599	599	599	87	87	87	1345	1345	1345	47	47	47	19	19
APLP1	147	147	147	61	61	154	154	154	154	447	447	447	447	85	85	85	85	8	8	8	8	71	71	71	14	14	14	14	19	19	19	19	19	19	69	69	69	69	7	7	7	20	20	20	38	38	38	5	5
APLP2	15044	15044	15044	86385	86385	37454	37454	37454	37454	19029	19029	19029	19029	40575	40575	40575	40575	26887	26887	26887	26887	37172	37172	37172	54661	54661	54661	54661	73689	73689	73689	73689	73689	73689	50824	50824	50824	50824	22108	22108	22108	33930	33930	33930	15068	15068	15068	17684	17684
APMAP	1264	1264	1264	65088	65088	3219	3219	3219	3219	15647	15647	15647	15647	3458	3458	3458	3458	14638	14638	14638	14638	29550	29550	29550	25793	25793	25793	25793	34064	34064	34064	34064	34064	34064	27234	27234	27234	27234	16145	16145	16145	46202	46202	46202	12677	12677	12677	7911	7911
APOA1	10	10	10	315553	315553	21	21	21	21	102392	102392	102392	102392	10	10	10	10	249255	249255	249255	249255	302518	302518	302518	310649	310649	310649	310649	569208	569208	569208	569208	569208	569208	128575	128575	128575	128575	82837	82837	82837	214653	214653	214653	75506	75506	75506	79617	79617
APOA2	3	3	3	188993	188993	47	47	47	47	48888	48888	48888	48888	5	5	5	5	85412	85412	85412	85412	203023	203023	203023	244699	244699	244699	244699	124459	124459	124459	124459	124459	124459	149753	149753	149753	149753	50618	50618	50618	70862	70862	70862	58830	58830	58830	18775	18775
APOA4	2	2	2	338270	338270	5	5	5	5	9071	9071	9071	9071	0	0	0	0	56750	56750	56750	56750	222513	222513	222513	267890	267890	267890	267890	37845	37845	37845	37845	37845	37845	118212	118212	118212	118212	102252	102252	102252	17177	17177	17177	18949	18949	18949	525	525
APOA5	4	4	4	196836	196836	0	0	0	0	25734	25734	25734	25734	0	0	0	0	53020	53020	53020	53020	162225	162225	162225	88545	88545	88545	88545	127878	127878	127878	127878	127878	127878	58874	58874	58874	58874	31804	31804	31804	42825	42825	42825	22797	22797	22797	9973	9973
APOB	746	746	746	4141757	4141757	160	160	160	160	1096710	1096710	1096710	1096710	148	148	148	148	1575029	1575029	1575029	1575029	2699805	2699805	2699805	2858046	2858046	2858046	2858046	4138445	4138445	4138445	4138445	4138445	4138445	2865870	2865870	2865870	2865870	1012742	1012742	1012742	2215334	2215334	2215334	949442	949442	949442	613771	613771
APOBEC1	0	0	0	0	0	0	0	0	0	4	4	4	4	0	0	0	0	0	0	0	0	4	4	4	0	0	0	0	0	0	0	0	0	0	1	1	1	1	2	2	2	0	0	0	2	2	2	0	0
APOBEC2	6	6	6	0	0	13	13	13	13	9	9	9	9	11	11	11	11	3	3	3	3	9	9	9	0	0	0	0	3	3	3	3	3	3	3	3	3	3	0	0	0	3	3	3	1	1	1	0	0
APOBEC3A	25	25	25	53	53	69	69	69	69	22	22	22	22	13	13	13	13	12	12	12	12	25	25	25	25	25	25	25	38	38	38	38	38	38	17	17	17	17	24	24	24	15	15	15	30	30	30	10	10
APOBEC3B	8	8	8	32	32	40	40	40	40	79	79	79	79	30	30	30	30	14	14	14	14	9	9	9	19	19	19	19	1	1	1	1	1	1	24	24	24	24	9	9	9	23	23	23	20	20	20	2	2
APOBEC3C	59	59	59	81	81	163	163	163	163	28	28	28	28	74	74	74	74	36	36	36	36	15	15	15	50	50	50	50	69	69	69	69	69	69	66	66	66	66	64	64	64	63	63	63	22	22	22	3	3
APOBEC3D	174	174	174	47	47	106	106	106	106	33	33	33	33	119	119	119	119	28	28	28	28	40	40	40	38	38	38	38	49	49	49	49	49	49	64	64	64	64	47	47	47	94	94	94	40	40	40	28	28
APOBEC3F	115	115	115	928	928	211	211	211	211	137	137	137	137	220	220	220	220	157	157	157	157	403	403	403	341	341	341	341	442	442	442	442	442	442	570	570	570	570	205	205	205	277	277	277	229	229	229	143	143
APOBEC3G	124	124	124	1040	1040	355	355	355	355	134	134	134	134	204	204	204	204	144	144	144	144	141	141	141	407	407	407	407	216	216	216	216	216	216	650	650	650	650	155	155	155	399	399	399	147	147	147	106	106
APOBEC3H	20	20	20	106	106	27	27	27	27	5	5	5	5	21	21	21	21	4	4	4	4	23	23	23	10	10	10	10	12	12	12	12	12	12	35	35	35	35	15	15	15	7	7	7	33	33	33	1	1
APOBEC4	2	2	2	0	0	0	0	0	0	9	9	9	9	0	0	0	0	0	0	0	0	5	5	5	0	0	0	0	0	0	0	0	0	0	1	1	1	1	0	0	0	0	0	0	0	0	0	0	0
APOBR	110	110	110	47	47	39	39	39	39	48	48	48	48	32	32	32	32	41	41	41	41	86	86	86	14	14	14	14	85	85	85	85	85	85	108	108	108	108	30	30	30	39	39	39	210	210	210	24	24
APOC1	14	14	14	138000	138000	28	28	28	28	40773	40773	40773	40773	64	64	64	64	43378	43378	43378	43378	170764	170764	170764	104268	104268	104268	104268	196898	196898	196898	196898	196898	196898	56776	56776	56776	56776	14928	14928	14928	97846	97846	97846	21627	21627	21627	16225	16225
APOC2	45	45	45	488003	488003	296	296	296	296	94221	94221	94221	94221	29	29	29	29	125319	125319	125319	125319	379243	379243	379243	313673	313673	313673	313673	360828	360828	360828	360828	360828	360828	199549	199549	199549	199549	69578	69578	69578	111734	111734	111734	87665	87665	87665	58773	58773
APOC3	14	14	14	278155	278155	70	70	70	70	29768	29768	29768	29768	12	12	12	12	159463	159463	159463	159463	380499	380499	380499	182744	182744	182744	182744	314045	314045	314045	314045	314045	314045	157912	157912	157912	157912	76066	76066	76066	32235	32235	32235	63828	63828	63828	45832	45832
APOC4	1	1	1	13746	13746	0	0	0	0	2911	2911	2911	2911	1	1	1	1	7816	7816	7816	7816	17107	17107	17107	13883	13883	13883	13883	14700	14700	14700	14700	14700	14700	4551	4551	4551	4551	7107	7107	7107	4222	4222	4222	2332	2332	2332	5593	5593
APOD	187	187	187	111	111	469	469	469	469	301	301	301	301	808	808	808	808	20	20	20	20	387	387	387	31	31	31	31	78	78	78	78	78	78	26	26	26	26	13	13	13	21	21	21	37	37	37	6	6
APOE	12353	12353	12353	109446	109446	22338	22338	22338	22338	21724	21724	21724	21724	13020	13020	13020	13020	59626	59626	59626	59626	93861	93861	93861	104299	104299	104299	104299	93146	93146	93146	93146	93146	93146	37657	37657	37657	37657	44125	44125	44125	49126	49126	49126	68587	68587	68587	19536	19536
APOF	4	4	4	70892	70892	1	1	1	1	36795	36795	36795	36795	1	1	1	1	42219	42219	42219	42219	55747	55747	55747	56799	56799	56799	56799	75546	75546	75546	75546	75546	75546	50540	50540	50540	50540	24140	24140	24140	56660	56660	56660	5094	5094	5094	19372	19372
APOH	12	12	12	217043	217043	34	34	34	34	70550	70550	70550	70550	30	30	30	30	108300	108300	108300	108300	158783	158783	158783	269448	269448	269448	269448	365726	365726	365726	365726	365726	365726	88926	88926	88926	88926	61898	61898	61898	138836	138836	138836	23484	23484	23484	49172	49172
APOL1	1127	1127	1127	41500	41500	4658	4658	4658	4658	15156	15156	15156	15156	3223	3223	3223	3223	48078	48078	48078	48078	41057	41057	41057	58602	58602	58602	58602	46456	46456	46456	46456	46456	46456	57083	57083	57083	57083	26678	26678	26678	19575	19575	19575	10964	10964	10964	8517	8517
APOL2	3590	3590	3590	14594	14594	3210	3210	3210	3210	2487	2487	2487	2487	3452	3452	3452	3452	5937	5937	5937	5937	10832	10832	10832	12721	12721	12721	12721	10334	10334	10334	10334	10334	10334	21119	21119	21119	21119	5590	5590	5590	4130	4130	4130	7970	7970	7970	3205	3205
APOL3	688	688	688	2992	2992	1378	1378	1378	1378	479	479	479	479	1033	1033	1033	1033	890	890	890	890	2404	2404	2404	1821	1821	1821	1821	2828	2828	2828	2828	2828	2828	4084	4084	4084	4084	955	955	955	1146	1146	1146	3028	3028	3028	229	229
APOL4	1106	1106	1106	230	230	400	400	400	400	117	117	117	117	412	412	412	412	370	370	370	370	70	70	70	145	145	145	145	470	470	470	470	470	470	1097	1097	1097	1097	157	157	157	248	248	248	233	233	233	29	29
APOL5	1	1	1	9	9	0	0	0	0	39	39	39	39	0	0	0	0	7	7	7	7	22	22	22	8	8	8	8	127	127	127	127	127	127	27	27	27	27	7	7	7	110	110	110	5	5	5	0	0
APOL6	2115	2115	2115	11508	11508	1455	1455	1455	1455	3436	3436	3436	3436	1951	1951	1951	1951	4989	4989	4989	4989	10511	10511	10511	10379	10379	10379	10379	14631	14631	14631	14631	14631	14631	14127	14127	14127	14127	3088	3088	3088	6095	6095	6095	7557	7557	7557	4328	4328
APOLD1	254	254	254	910	910	1644	1644	1644	1644	223	223	223	223	1323	1323	1323	1323	313	313	313	313	369	369	369	465	465	465	465	244	244	244	244	244	244	233	233	233	233	307	307	307	192	192	192	151	151	151	175	175
APOM	731	731	731	28233	28233	2686	2686	2686	2686	7219	7219	7219	7219	2344	2344	2344	2344	10111	10111	10111	10111	22055	22055	22055	18708	18708	18708	18708	31838	31838	31838	31838	31838	31838	11537	11537	11537	11537	3374	3374	3374	10500	10500	10500	1045	1045	1045	3817	3817
APOO	116	116	116	741	741	877	877	877	877	431	431	431	431	1368	1368	1368	1368	149	149	149	149	789	789	789	807	807	807	807	836	836	836	836	836	836	897	897	897	897	361	361	361	541	541	541	76	76	76	104	104
APOOL	504	504	504	2231	2231	1549	1549	1549	1549	1360	1360	1360	1360	1755	1755	1755	1755	1219	1219	1219	1219	2245	2245	2245	4445	4445	4445	4445	4498	4498	4498	4498	4498	4498	6259	6259	6259	6259	1321	1321	1321	2304	2304	2304	3136	3136	3136	1308	1308
APOPT1	591	591	591	1707	1707	1747	1747	1747	1747	1143	1143	1143	1143	2220	2220	2220	2220	711	711	711	711	1793	1793	1793	3310	3310	3310	3310	3802	3802	3802	3802	3802	3802	3532	3532	3532	3532	1697	1697	1697	1950	1950	1950	499	499	499	850	850
APP	25345	25345	25345	64851	64851	77752	77752	77752	77752	20975	20975	20975	20975	75165	75165	75165	75165	18678	18678	18678	18678	29971	29971	29971	46240	46240	46240	46240	35274	35274	35274	35274	35274	35274	40518	40518	40518	40518	19047	19047	19047	32606	32606	32606	10903	10903	10903	9427	9427
APPBP2	1063	1063	1063	4235	4235	2839	2839	2839	2839	2073	2073	2073	2073	3763	3763	3763	3763	1789	1789	1789	1789	2227	2227	2227	3428	3428	3428	3428	6962	6962	6962	6962	6962	6962	5740	5740	5740	5740	2252	2252	2252	4782	4782	4782	1691	1691	1691	1690	1690
APPL1	1948	1948	1948	4136	4136	3544	3544	3544	3544	2178	2178	2178	2178	4403	4403	4403	4403	1606	1606	1606	1606	2316	2316	2316	4834	4834	4834	4834	7988	7988	7988	7988	7988	7988	7918	7918	7918	7918	3236	3236	3236	5229	5229	5229	1893	1893	1893	2399	2399
APPL2	1588	1588	1588	1904	1904	1828	1828	1828	1828	1011	1011	1011	1011	1412	1412	1412	1412	797	797	797	797	1157	1157	1157	2441	2441	2441	2441	3009	3009	3009	3009	3009	3009	2665	2665	2665	2665	1611	1611	1611	1553	1553	1553	1843	1843	1843	771	771
APRT	657	657	657	5480	5480	1345	1345	1345	1345	1765	1765	1765	1765	1550	1550	1550	1550	1540	1540	1540	1540	2916	2916	2916	1832	1832	1832	1832	4152	4152	4152	4152	4152	4152	2427	2427	2427	2427	1014	1014	1014	1803	1803	1803	1029	1029	1029	587	587
APTX	1044	1044	1044	3487	3487	1261	1261	1261	1261	1009	1009	1009	1009	1574	1574	1574	1574	1038	1038	1038	1038	2596	2596	2596	2304	2304	2304	2304	4683	4683	4683	4683	4683	4683	4510	4510	4510	4510	1080	1080	1080	1428	1428	1428	1270	1270	1270	1080	1080
AQP1	12528	12528	12528	4555	4555	42688	42688	42688	42688	920	920	920	920	25714	25714	25714	25714	1269	1269	1269	1269	1109	1109	1109	969	969	969	969	767	767	767	767	767	767	1388	1388	1388	1388	1517	1517	1517	1041	1041	1041	662	662	662	218	218
AQP10	4	4	4	1	1	6	6	6	6	17	17	17	17	1	1	1	1	6	6	6	6	18	18	18	18	18	18	18	8	8	8	8	8	8	16	16	16	16	4	4	4	4	4	4	3	3	3	1	1
AQP11	133	133	133	1775	1775	325	325	325	325	383	383	383	383	298	298	298	298	860	860	860	860	1222	1222	1222	769	769	769	769	3884	3884	3884	3884	3884	3884	1282	1282	1282	1282	294	294	294	812	812	812	397	397	397	326	326
AQP12A	0	0	0	0	0	0	0	0	0	0	0	0	0	0	0	0	0	0	0	0	0	4	4	4	0	0	0	0	0	0	0	0	0	0	0	0	0	0	0	0	0	0	0	0	0	0	0	0	0
AQP12B	0	0	0	0	0	0	0	0	0	0	0	0	0	0	0	0	0	0	0	0	0	5	5	5	0	0	0	0	0	0	0	0	0	0	1	1	1	1	0	0	0	1	1	1	0	0	0	0	0
AQP2	2074	2074	2074	0	0	9228	9228	9228	9228	10	10	10	10	11218	11218	11218	11218	1	1	1	1	26	26	26	3	3	3	3	1	1	1	1	1	1	1	1	1	1	2	2	2	3	3	3	0	0	0	0	0
AQP3	2253	2253	2253	22386	22386	15102	15102	15102	15102	8698	8698	8698	8698	14247	14247	14247	14247	6739	6739	6739	6739	12319	12319	12319	9739	9739	9739	9739	17033	17033	17033	17033	17033	17033	15797	15797	15797	15797	6188	6188	6188	9368	9368	9368	3649	3649	3649	7504	7504
AQP4	123	123	123	197	197	508	508	508	508	20	20	20	20	820	820	820	820	15	15	15	15	76	76	76	126	126	126	126	52	52	52	52	52	52	146	146	146	146	13	13	13	16	16	16	117	117	117	3	3
AQP5	22	22	22	0	0	42	42	42	42	18	18	18	18	13	13	13	13	1	1	1	1	35	35	35	1	1	1	1	0	0	0	0	0	0	10	10	10	10	0	0	0	7	7	7	2	2	2	1	1
AQP6	1372	1372	1372	4	4	1378	1378	1378	1378	10	10	10	10	474	474	474	474	13	13	13	13	25	25	25	9	9	9	9	5	5	5	5	5	5	24	24	24	24	5	5	5	6	6	6	5	5	5	8	8
AQP7	172	172	172	301	301	377	377	377	377	102	102	102	102	201	201	201	201	160	160	160	160	386	386	386	182	182	182	182	387	387	387	387	387	387	211	211	211	211	144	144	144	150	150	150	38	38	38	77	77
AQP8	5	5	5	17	17	5	5	5	5	16	16	16	16	0	0	0	0	9	9	9	9	38	38	38	17	17	17	17	133	133	133	133	133	133	113	113	113	113	13	13	13	5	5	5	1	1	1	1	1
AQP9	105	105	105	41533	41533	530	530	530	530	6789	6789	6789	6789	115	115	115	115	12845	12845	12845	12845	15046	15046	15046	38438	38438	38438	38438	33210	33210	33210	33210	33210	33210	19042	19042	19042	19042	12344	12344	12344	19132	19132	19132	9705	9705	9705	7162	7162
AQR	2525	2525	2525	7486	7486	4754	4754	4754	4754	2705	2705	2705	2705	6230	6230	6230	6230	2541	2541	2541	2541	3158	3158	3158	5179	5179	5179	5179	12446	12446	12446	12446	12446	12446	9626	9626	9626	9626	3529	3529	3529	9778	9778	9778	3252	3252	3252	3044	3044
AR	837	837	837	10064	10064	1285	1285	1285	1285	4056	4056	4056	4056	972	972	972	972	5523	5523	5523	5523	11099	11099	11099	4660	4660	4660	4660	26217	26217	26217	26217	26217	26217	17991	17991	17991	17991	2289	2289	2289	10172	10172	10172	3918	3918	3918	5785	5785
ARAF	3061	3061	3061	4840	4840	3097	3097	3097	3097	2419	2419	2419	2419	3584	3584	3584	3584	3431	3431	3431	3431	7230	7230	7230	7425	7425	7425	7425	8205	8205	8205	8205	8205	8205	10099	10099	10099	10099	3642	3642	3642	2581	2581	2581	6578	6578	6578	4052	4052
ARAP1	11155	11155	11155	3182	3182	5980	5980	5980	5980	1956	1956	1956	1956	3497	3497	3497	3497	2947	2947	2947	2947	4759	4759	4759	2591	2591	2591	2591	5506	5506	5506	5506	5506	5506	9039	9039	9039	9039	3306	3306	3306	1780	1780	1780	10214	10214	10214	3312	3312
ARAP2	5402	5402	5402	2856	2856	4646	4646	4646	4646	954	954	954	954	3486	3486	3486	3486	1080	1080	1080	1080	967	967	967	1527	1527	1527	1527	3976	3976	3976	3976	3976	3976	3967	3967	3967	3967	1970	1970	1970	3248	3248	3248	4582	4582	4582	1818	1818
ARAP3	1636	1636	1636	902	902	1645	1645	1645	1645	360	360	360	360	1549	1549	1549	1549	244	244	244	244	319	319	319	151	151	151	151	499	499	499	499	499	499	412	412	412	412	276	276	276	362	362	362	380	380	380	112	112
ARC	20	20	20	0	0	41	41	41	41	11	11	11	11	48	48	48	48	1	1	1	1	30	30	30	4	4	4	4	0	0	0	0	0	0	16	16	16	16	2	2	2	7	7	7	0	0	0	0	0
ARCN1	2219	2219	2219	16634	16634	5817	5817	5817	5817	7674	7674	7674	7674	9197	9197	9197	9197	7386	7386	7386	7386	9573	9573	9573	18682	18682	18682	18682	28694	28694	28694	28694	28694	28694	19414	19414	19414	19414	8618	8618	8618	19831	19831	19831	4330	4330	4330	5947	5947
AREG	0	0	0	0	0	0	0	0	0	0	0	0	0	0	0	0	0	0	0	0	0	0	0	0	0	0	0	0	0	0	0	0	0	0	0	0	0	0	0	0	0	0	0	0	1	1	1	0	0
AREL1	1410	1410	1410	1556	1556	1997	1997	1997	1997	817	817	817	817	2128	2128	2128	2128	535	535	535	535	1321	1321	1321	880	880	880	880	2366	2366	2366	2366	2366	2366	4507	4507	4507	4507	1096	1096	1096	1533	1533	1533	1949	1949	1949	1235	1235
ARF1	4890	4890	4890	53148	53148	14533	14533	14533	14533	14624	14624	14624	14624	16687	16687	16687	16687	14595	14595	14595	14595	27442	27442	27442	25894	25894	25894	25894	47764	47764	47764	47764	47764	47764	33421	33421	33421	33421	13271	13271	13271	29695	29695	29695	6321	6321	6321	7591	7591
ARF3	2646	2646	2646	2126	2126	3209	3209	3209	3209	870	870	870	870	3568	3568	3568	3568	950	950	950	950	2092	2092	2092	1851	1851	1851	1851	2928	2928	2928	2928	2928	2928	3305	3305	3305	3305	1152	1152	1152	980	980	980	1069	1069	1069	1301	1301
ARF4	441	441	441	9070	9070	1886	1886	1886	1886	3994	3994	3994	3994	3494	3494	3494	3494	1967	1967	1967	1967	4847	4847	4847	5902	5902	5902	5902	13426	13426	13426	13426	13426	13426	5576	5576	5576	5576	3791	3791	3791	8876	8876	8876	1070	1070	1070	1412	1412
ARF5	1077	1077	1077	7009	7009	2377	2377	2377	2377	1743	1743	1743	1743	2607	2607	2607	2607	1963	1963	1963	1963	4211	4211	4211	4153	4153	4153	4153	4842	4842	4842	4842	4842	4842	4366	4366	4366	4366	1743	1743	1743	1999	1999	1999	1271	1271	1271	1504	1504
ARF6	2482	2482	2482	8739	8739	4001	4001	4001	4001	2643	2643	2643	2643	4263	4263	4263	4263	2735	2735	2735	2735	4997	4997	4997	6616	6616	6616	6616	7476	7476	7476	7476	7476	7476	7484	7484	7484	7484	3238	3238	3238	5168	5168	5168	8056	8056	8056	2023	2023
ARFGAP1	3324	3324	3324	3399	3399	2101	2101	2101	2101	1366	1366	1366	1366	1701	1701	1701	1701	988	988	988	988	2418	2418	2418	1124	1124	1124	1124	3417	3417	3417	3417	3417	3417	2860	2860	2860	2860	1054	1054	1054	1991	1991	1991	1979	1979	1979	1062	1062
ARFGAP2	3192	3192	3192	7604	7604	3804	3804	3804	3804	2704	2704	2704	2704	3445	3445	3445	3445	2789	2789	2789	2789	5078	5078	5078	3006	3006	3006	3006	10078	10078	10078	10078	10078	10078	6687	6687	6687	6687	2805	2805	2805	4703	4703	4703	3992	3992	3992	3302	3302
ARFGAP3	2880	2880	2880	19599	19599	5195	5195	5195	5195	9372	9372	9372	9372	8944	8944	8944	8944	5905	5905	5905	5905	7803	7803	7803	13005	13005	13005	13005	17417	17417	17417	17417	17417	17417	11688	11688	11688	11688	9155	9155	9155	16036	16036	16036	3353	3353	3353	3092	3092
ARFGEF1	12571	12571	12571	13497	13497	15050	15050	15050	15050	4491	4491	4491	4491	14699	14699	14699	14699	3435	3435	3435	3435	4479	4479	4479	9251	9251	9251	9251	19150	19150	19150	19150	19150	19150	17997	17997	17997	17997	6875	6875	6875	14337	14337	14337	10237	10237	10237	5528	5528
ARFGEF2	8137	8137	8137	18861	18861	12228	12228	12228	12228	7985	7985	7985	7985	12783	12783	12783	12783	5579	5579	5579	5579	13429	13429	13429	13163	13163	13163	13163	27724	27724	27724	27724	27724	27724	34195	34195	34195	34195	8653	8653	8653	17930	17930	17930	15121	15121	15121	10716	10716
ARFGEF3	1273	1273	1273	1903	1903	2372	2372	2372	2372	1715	1715	1715	1715	3522	3522	3522	3522	400	400	400	400	992	992	992	772	772	772	772	1779	1779	1779	1779	1779	1779	3155	3155	3155	3155	2400	2400	2400	582	582	582	1483	1483	1483	220	220
ARFIP1	950	950	950	4611	4611	2869	2869	2869	2869	1479	1479	1479	1479	3711	3711	3711	3711	1180	1180	1180	1180	2350	2350	2350	3157	3157	3157	3157	5015	5015	5015	5015	5015	5015	5145	5145	5145	5145	2347	2347	2347	5050	5050	5050	1074	1074	1074	1115	1115
ARFIP2	2062	2062	2062	3778	3778	2809	2809	2809	2809	2019	2019	2019	2019	2997	2997	2997	2997	1953	1953	1953	1953	3251	3251	3251	2917	2917	2917	2917	5652	5652	5652	5652	5652	5652	3657	3657	3657	3657	2150	2150	2150	2716	2716	2716	1684	1684	1684	1406	1406
ARFRP1	1346	1346	1346	447	447	684	684	684	684	209	209	209	209	508	508	508	508	356	356	356	356	1066	1066	1066	1063	1063	1063	1063	1060	1060	1060	1060	1060	1060	1224	1224	1224	1224	413	413	413	244	244	244	721	721	721	679	679
ARG1	37	37	37	203611	203611	114	114	114	114	16079	16079	16079	16079	28	28	28	28	48194	48194	48194	48194	82085	82085	82085	92005	92005	92005	92005	135000	135000	135000	135000	135000	135000	84816	84816	84816	84816	37748	37748	37748	38173	38173	38173	21931	21931	21931	25054	25054
ARG2	738	738	738	8720	8720	8027	8027	8027	8027	362	362	362	362	6381	6381	6381	6381	279	279	279	279	1866	1866	1866	2798	2798	2798	2798	744	744	744	744	744	744	2368	2368	2368	2368	1706	1706	1706	387	387	387	119	119	119	698	698
ARGFX	1	1	1	0	0	0	0	0	0	5	5	5	5	0	0	0	0	0	0	0	0	3	3	3	0	0	0	0	0	0	0	0	0	0	0	0	0	0	0	0	0	2	2	2	3	3	3	0	0
ARGLU1	12735	12735	12735	1589	1589	6302	6302	6302	6302	1311	1311	1311	1311	4118	4118	4118	4118	837	837	837	837	1505	1505	1505	1863	1863	1863	1863	6071	6071	6071	6071	6071	6071	4553	4553	4553	4553	2553	2553	2553	1577	1577	1577	13789	13789	13789	3599	3599
ARHGAP1	1957	1957	1957	3443	3443	3175	3175	3175	3175	1273	1273	1273	1273	2539	2539	2539	2539	2137	2137	2137	2137	2594	2594	2594	2016	2016	2016	2016	3549	3549	3549	3549	3549	3549	3927	3927	3927	3927	1393	1393	1393	1879	1879	1879	2049	2049	2049	2628	2628
ARHGAP10	3053	3053	3053	1746	1746	6191	6191	6191	6191	650	650	650	650	4101	4101	4101	4101	504	504	504	504	872	872	872	1110	1110	1110	1110	2378	2378	2378	2378	2378	2378	1669	1669	1669	1669	426	426	426	1312	1312	1312	622	622	622	399	399
ARHGAP11A	125	125	125	327	327	117	117	117	117	476	476	476	476	123	123	123	123	176	176	176	176	102	102	102	105	105	105	105	378	378	378	378	378	378	523	523	523	523	217	217	217	371	371	371	442	442	442	113	113
ARHGAP11B	105	105	105	0	0	29	29	29	29	10	10	10	10	26	26	26	26	11	11	11	11	32	32	32	9	9	9	9	53	53	53	53	53	53	17	17	17	17	10	10	10	3	3	3	103	103	103	23	23
ARHGAP12	4216	4216	4216	10506	10506	8091	8091	8091	8091	4232	4232	4232	4232	8320	8320	8320	8320	3759	3759	3759	3759	5469	5469	5469	11384	11384	11384	11384	14141	14141	14141	14141	14141	14141	17737	17737	17737	17737	5338	5338	5338	7938	7938	7938	5442	5442	5442	4650	4650
ARHGAP15	638	638	638	909	909	1107	1107	1107	1107	404	404	404	404	316	316	316	316	357	357	357	357	242	242	242	1347	1347	1347	1347	1525	1525	1525	1525	1525	1525	1167	1167	1167	1167	852	852	852	1264	1264	1264	948	948	948	236	236
ARHGAP17	2298	2298	2298	2627	2627	2823	2823	2823	2823	883	883	883	883	2119	2119	2119	2119	786	786	786	786	1150	1150	1150	1348	1348	1348	1348	2644	2644	2644	2644	2644	2644	2840	2840	2840	2840	1548	1548	1548	2308	2308	2308	1670	1670	1670	1110	1110
ARHGAP18	4008	4008	4008	2370	2370	9589	9589	9589	9589	848	848	848	848	8295	8295	8295	8295	1190	1190	1190	1190	1107	1107	1107	3005	3005	3005	3005	3385	3385	3385	3385	3385	3385	2761	2761	2761	2761	1321	1321	1321	3492	3492	3492	1723	1723	1723	557	557
ARHGAP19	553	553	553	620	620	766	766	766	766	440	440	440	440	725	725	725	725	420	420	420	420	518	518	518	412	412	412	412	1420	1420	1420	1420	1420	1420	811	811	811	811	380	380	380	524	524	524	725	725	725	323	323
ARHGAP20	98	98	98	234	234	159	159	159	159	223	223	223	223	192	192	192	192	299	299	299	299	213	213	213	146	146	146	146	730	730	730	730	730	730	580	580	580	580	134	134	134	527	527	527	215	215	215	337	337
ARHGAP21	2931	2931	2931	4745	4745	3461	3461	3461	3461	1408	1408	1408	1408	3067	3067	3067	3067	1745	1745	1745	1745	1496	1496	1496	2249	2249	2249	2249	4591	4591	4591	4591	4591	4591	5631	5631	5631	5631	2159	2159	2159	2675	2675	2675	2442	2442	2442	1790	1790
ARHGAP22	165	165	165	12	12	94	94	94	94	40	40	40	40	54	54	54	54	7	7	7	7	110	110	110	14	14	14	14	12	12	12	12	12	12	70	70	70	70	23	23	23	31	31	31	110	110	110	28	28
ARHGAP23	808	808	808	77	77	434	434	434	434	75	75	75	75	282	282	282	282	32	32	32	32	126	126	126	22	22	22	22	47	47	47	47	47	47	80	80	80	80	26	26	26	60	60	60	186	186	186	17	17
ARHGAP24	9424	9424	9424	979	979	12831	12831	12831	12831	477	477	477	477	10044	10044	10044	10044	244	244	244	244	641	641	641	536	536	536	536	564	564	564	564	564	564	1518	1518	1518	1518	508	508	508	543	543	543	1658	1658	1658	387	387
ARHGAP25	588	588	588	650	650	865	865	865	865	364	364	364	364	610	610	610	610	332	332	332	332	301	301	301	243	243	243	243	874	874	874	874	874	874	812	812	812	812	371	371	371	597	597	597	962	962	962	152	152
ARHGAP26	4491	4491	4491	2531	2531	4288	4288	4288	4288	1538	1538	1538	1538	2522	2522	2522	2522	1331	1331	1331	1331	1145	1145	1145	1432	1432	1432	1432	2508	2508	2508	2508	2508	2508	1985	1985	1985	1985	1151	1151	1151	2224	2224	2224	4371	4371	4371	1313	1313
ARHGAP27	2154	2154	2154	439	439	1085	1085	1085	1085	172	172	172	172	1093	1093	1093	1093	98	98	98	98	223	223	223	70	70	70	70	359	359	359	359	359	359	435	435	435	435	194	194	194	177	177	177	607	607	607	79	79
ARHGAP28	698	698	698	97	97	1064	1064	1064	1064	178	178	178	178	893	893	893	893	14	14	14	14	24	24	24	9	9	9	9	78	78	78	78	78	78	81	81	81	81	34	34	34	27	27	27	14	14	14	5	5
ARHGAP29	16367	16367	16367	17348	17348	20096	20096	20096	20096	4553	4553	4553	4553	15978	15978	15978	15978	6992	6992	6992	6992	5827	5827	5827	11807	11807	11807	11807	19848	19848	19848	19848	19848	19848	17904	17904	17904	17904	7096	7096	7096	16676	16676	16676	11055	11055	11055	5542	5542
ARHGAP30	1144	1144	1144	730	730	412	412	412	412	353	353	353	353	406	406	406	406	286	286	286	286	469	469	469	165	165	165	165	964	964	964	964	964	964	954	954	954	954	419	419	419	574	574	574	1604	1604	1604	118	118
ARHGAP31	2667	2667	2667	2408	2408	4433	4433	4433	4433	967	967	967	967	3891	3891	3891	3891	681	681	681	681	711	711	711	575	575	575	575	1903	1903	1903	1903	1903	1903	1587	1587	1587	1587	761	761	761	1903	1903	1903	1446	1446	1446	206	206
ARHGAP32	5119	5119	5119	2576	2576	5796	5796	5796	5796	2048	2048	2048	2048	5188	5188	5188	5188	1418	1418	1418	1418	1814	1814	1814	2048	2048	2048	2048	5256	5256	5256	5256	5256	5256	5722	5722	5722	5722	1627	1627	1627	2221	2221	2221	4840	4840	4840	1946	1946
ARHGAP33	649	649	649	53	53	220	220	220	220	252	252	252	252	169	169	169	169	32	32	32	32	245	245	245	28	28	28	28	170	170	170	170	170	170	94	94	94	94	38	38	38	45	45	45	188	188	188	90	90
ARHGAP35	10267	10267	10267	33593	33593	15869	15869	15869	15869	13441	13441	13441	13441	16492	16492	16492	16492	15919	15919	15919	15919	33773	33773	33773	40343	40343	40343	40343	65036	65036	65036	65036	65036	65036	71715	71715	71715	71715	13143	13143	13143	28861	28861	28861	27175	27175	27175	28497	28497
ARHGAP36	2	2	2	0	0	0	0	0	0	4	4	4	4	0	0	0	0	0	0	0	0	26	26	26	1	1	1	1	0	0	0	0	0	0	4	4	4	4	0	0	0	4	4	4	2	2	2	1	1
ARHGAP39	767	767	767	53	53	335	335	335	335	131	131	131	131	304	304	304	304	24	24	24	24	210	210	210	72	72	72	72	63	63	63	63	63	63	251	251	251	251	62	62	62	59	59	59	170	170	170	51	51
ARHGAP4	1300	1300	1300	412	412	814	814	814	814	148	148	148	148	940	940	940	940	180	180	180	180	249	249	249	96	96	96	96	494	494	494	494	494	494	419	419	419	419	293	293	293	245	245	245	689	689	689	119	119
ARHGAP40	756	756	756	13	13	298	298	298	298	27	27	27	27	124	124	124	124	4	4	4	4	44	44	44	1	1	1	1	6	6	6	6	6	6	11	11	11	11	2	2	2	10	10	10	60	60	60	1	1
ARHGAP42	739	739	739	1023	1023	1478	1478	1478	1478	244	244	244	244	887	887	887	887	469	469	469	469	432	432	432	1153	1153	1153	1153	1801	1801	1801	1801	1801	1801	1239	1239	1239	1239	514	514	514	953	953	953	612	612	612	631	631
ARHGAP44	486	486	486	117	117	541	541	541	541	115	115	115	115	624	624	624	624	45	45	45	45	170	170	170	77	77	77	77	104	104	104	104	104	104	202	202	202	202	50	50	50	60	60	60	68	68	68	65	65
ARHGAP5	8910	8910	8910	11497	11497	15794	15794	15794	15794	5823	5823	5823	5823	19244	19244	19244	19244	4839	4839	4839	4839	5293	5293	5293	14743	14743	14743	14743	27896	27896	27896	27896	27896	27896	22031	22031	22031	22031	8337	8337	8337	10901	10901	10901	6212	6212	6212	8374	8374
ARHGAP6	1450	1450	1450	121	121	1717	1717	1717	1717	48	48	48	48	1952	1952	1952	1952	31	31	31	31	145	145	145	25	25	25	25	167	167	167	167	167	167	109	109	109	109	119	119	119	42	42	42	95	95	95	15	15
ARHGAP8	2757	2757	2757	107	107	1489	1489	1489	1489	44	44	44	44	1453	1453	1453	1453	38	38	38	38	171	171	171	89	89	89	89	137	137	137	137	137	137	172	172	172	172	60	60	60	29	29	29	250	250	250	19	19
ARHGAP9	383	383	383	416	416	229	229	229	229	208	208	208	208	212	212	212	212	172	172	172	172	211	211	211	67	67	67	67	530	530	530	530	530	530	425	425	425	425	356	356	356	296	296	296	371	371	371	112	112
ARHGDIA	4328	4328	4328	10233	10233	5807	5807	5807	5807	2831	2831	2831	2831	7033	7033	7033	7033	5597	5597	5597	5597	10298	10298	10298	15041	15041	15041	15041	9967	9967	9967	9967	9967	9967	14830	14830	14830	14830	6523	6523	6523	4970	4970	4970	8058	8058	8058	6570	6570
ARHGDIB	419	419	419	2368	2368	2463	2463	2463	2463	1148	1148	1148	1148	1409	1409	1409	1409	726	726	726	726	853	853	853	1411	1411	1411	1411	2197	2197	2197	2197	2197	2197	2107	2107	2107	2107	837	837	837	1532	1532	1532	398	398	398	205	205
ARHGDIG	17	17	17	0	0	7	7	7	7	6	6	6	6	3	3	3	3	1	1	1	1	20	20	20	0	0	0	0	22	22	22	22	22	22	6	6	6	6	0	0	0	1	1	1	7	7	7	0	0
ARHGEF1	3970	3970	3970	2040	2040	1901	1901	1901	1901	1398	1398	1398	1398	1969	1969	1969	1969	792	792	792	792	1509	1509	1509	687	687	687	687	2970	2970	2970	2970	2970	2970	1979	1979	1979	1979	950	950	950	1571	1571	1571	3294	3294	3294	1306	1306
ARHGEF10	2775	2775	2775	322	322	2169	2169	2169	2169	283	283	283	283	1516	1516	1516	1516	173	173	173	173	203	203	203	119	119	119	119	783	783	783	783	783	783	323	323	323	323	203	203	203	213	213	213	791	791	791	101	101
ARHGEF10L	10029	10029	10029	10779	10779	10825	10825	10825	10825	6450	6450	6450	6450	6815	6815	6815	6815	7293	7293	7293	7293	11596	11596	11596	5959	5959	5959	5959	19757	19757	19757	19757	19757	19757	21132	21132	21132	21132	6164	6164	6164	12640	12640	12640	17998	17998	17998	12074	12074
ARHGEF11	4011	4011	4011	1715	1715	2938	2938	2938	2938	1503	1503	1503	1503	3399	3399	3399	3399	852	852	852	852	2267	2267	2267	1162	1162	1162	1162	4417	4417	4417	4417	4417	4417	5314	5314	5314	5314	1025	1025	1025	1351	1351	1351	4044	4044	4044	2901	2901
ARHGEF12	22510	22510	22510	56357	56357	33471	33471	33471	33471	20216	20216	20216	20216	29105	29105	29105	29105	20639	20639	20639	20639	30976	30976	30976	49581	49581	49581	49581	73759	73759	73759	73759	73759	73759	80671	80671	80671	80671	23522	23522	23522	48586	48586	48586	46879	46879	46879	28825	28825
ARHGEF15	1114	1114	1114	160	160	877	877	877	877	91	91	91	91	290	290	290	290	44	44	44	44	185	185	185	29	29	29	29	141	141	141	141	141	141	128	128	128	128	57	57	57	113	113	113	214	214	214	14	14
ARHGEF16	2578	2578	2578	1410	1410	1234	1234	1234	1234	385	385	385	385	1661	1661	1661	1661	346	346	346	346	1411	1411	1411	808	808	808	808	1027	1027	1027	1027	1027	1027	1624	1624	1624	1624	1045	1045	1045	424	424	424	1821	1821	1821	410	410
ARHGEF17	9055	9055	9055	706	706	6960	6960	6960	6960	431	431	431	431	9083	9083	9083	9083	240	240	240	240	435	435	435	47	47	47	47	589	589	589	589	589	589	420	420	420	420	233	233	233	397	397	397	593	593	593	121	121
ARHGEF18	2588	2588	2588	2413	2413	3016	3016	3016	3016	1122	1122	1122	1122	3586	3586	3586	3586	778	778	778	778	1750	1750	1750	815	815	815	815	3626	3626	3626	3626	3626	3626	3345	3345	3345	3345	927	927	927	2219	2219	2219	2793	2793	2793	1229	1229
ARHGEF19	312	312	312	47	47	180	180	180	180	129	129	129	129	211	211	211	211	59	59	59	59	163	163	163	42	42	42	42	449	449	449	449	449	449	175	175	175	175	107	107	107	31	31	31	334	334	334	35	35
ARHGEF2	2469	2469	2469	1206	1206	2631	2631	2631	2631	1384	1384	1384	1384	1826	1826	1826	1826	930	930	930	930	991	991	991	248	248	248	248	1152	1152	1152	1152	1152	1152	1259	1259	1259	1259	1171	1171	1171	1087	1087	1087	1126	1126	1126	369	369
ARHGEF25	625	625	625	119	119	822	822	822	822	192	192	192	192	625	625	625	625	58	58	58	58	127	127	127	25	25	25	25	120	120	120	120	120	120	96	96	96	96	59	59	59	25	25	25	162	162	162	22	22
ARHGEF26	763	763	763	5558	5558	558	558	558	558	2603	2603	2603	2603	773	773	773	773	1907	1907	1907	1907	4796	4796	4796	5719	5719	5719	5719	7612	7612	7612	7612	7612	7612	8560	8560	8560	8560	2852	2852	2852	2808	2808	2808	4333	4333	4333	6655	6655
ARHGEF28	12308	12308	12308	3859	3859	13603	13603	13603	13603	985	985	985	985	7636	7636	7636	7636	465	465	465	465	1996	1996	1996	1293	1293	1293	1293	3006	3006	3006	3006	3006	3006	3180	3180	3180	3180	616	616	616	4475	4475	4475	1569	1569	1569	908	908
ARHGEF3	3337	3337	3337	888	888	3977	3977	3977	3977	248	248	248	248	4847	4847	4847	4847	132	132	132	132	230	230	230	240	240	240	240	629	629	629	629	629	629	627	627	627	627	290	290	290	330	330	330	421	421	421	60	60
ARHGEF33	236	236	236	1	1	84	84	84	84	32	32	32	32	112	112	112	112	10	10	10	10	61	61	61	10	10	10	10	46	46	46	46	46	46	66	66	66	66	16	16	16	27	27	27	43	43	43	34	34
ARHGEF35	0	0	0	0	0	1	1	1	1	0	0	0	0	1	1	1	1	1	1	1	1	2	2	2	0	0	0	0	0	0	0	0	0	0	0	0	0	0	0	0	0	1	1	1	0	0	0	0	0
ARHGEF37	685	685	685	373	373	884	884	884	884	85	85	85	85	506	506	506	506	238	238	238	238	129	129	129	31	31	31	31	502	502	502	502	502	502	446	446	446	446	99	99	99	279	279	279	257	257	257	51	51
ARHGEF38	3356	3356	3356	65	65	1168	1168	1168	1168	98	98	98	98	1617	1617	1617	1617	17	17	17	17	242	242	242	68	68	68	68	259	259	259	259	259	259	161	161	161	161	164	164	164	30	30	30	183	183	183	20	20
ARHGEF39	34	34	34	28	28	31	31	31	31	108	108	108	108	14	14	14	14	9	9	9	9	55	55	55	14	14	14	14	35	35	35	35	35	35	59	59	59	59	20	20	20	20	20	20	69	69	69	6	6
ARHGEF4	62	62	62	928	928	62	62	62	62	260	260	260	260	28	28	28	28	158	158	158	158	646	646	646	340	340	340	340	995	995	995	995	995	995	557	557	557	557	326	326	326	330	330	330	1199	1199	1199	773	773
ARHGEF40	2436	2436	2436	4054	4054	1871	1871	1871	1871	1854	1854	1854	1854	2532	2532	2532	2532	1531	1531	1531	1531	3694	3694	3694	1464	1464	1464	1464	5770	5770	5770	5770	5770	5770	6638	6638	6638	6638	822	822	822	2847	2847	2847	5735	5735	5735	2833	2833
ARHGEF5	471	471	471	340	340	307	307	307	307	160	160	160	160	323	323	323	323	215	215	215	215	383	383	383	424	424	424	424	395	395	395	395	395	395	627	627	627	627	322	322	322	198	198	198	1061	1061	1061	297	297
ARHGEF6	984	984	984	1693	1693	1763	1763	1763	1763	496	496	496	496	896	896	896	896	424	424	424	424	339	339	339	410	410	410	410	1939	1939	1939	1939	1939	1939	1457	1457	1457	1457	767	767	767	1295	1295	1295	1051	1051	1051	299	299
ARHGEF7	4635	4635	4635	4900	4900	5376	5376	5376	5376	1767	1767	1767	1767	3590	3590	3590	3590	2206	2206	2206	2206	2930	2930	2930	4226	4226	4226	4226	5764	5764	5764	5764	5764	5764	8305	8305	8305	8305	2776	2776	2776	2945	2945	2945	3795	3795	3795	3438	3438
ARHGEF9	949	949	949	406	406	1371	1371	1371	1371	281	281	281	281	797	797	797	797	250	250	250	250	355	355	355	360	360	360	360	961	961	961	961	961	961	763	763	763	763	216	216	216	278	278	278	828	828	828	278	278
ARID1A	7225	7225	7225	7088	7088	8248	8248	8248	8248	3722	3722	3722	3722	8830	8830	8830	8830	3573	3573	3573	3573	9558	9558	9558	4499	4499	4499	4499	12336	12336	12336	12336	12336	12336	13003	13003	13003	13003	3312	3312	3312	5525	5525	5525	7217	7217	7217	7445	7445
ARID1B	8386	8386	8386	4737	4737	8435	8435	8435	8435	3535	3535	3535	3535	8664	8664	8664	8664	3039	3039	3039	3039	5791	5791	5791	4648	4648	4648	4648	9131	9131	9131	9131	9131	9131	10121	10121	10121	10121	2462	2462	2462	3427	3427	3427	6776	6776	6776	5421	5421
ARID2	6533	6533	6533	4996	4996	7230	7230	7230	7230	2917	2917	2917	2917	7793	7793	7793	7793	2160	2160	2160	2160	3264	3264	3264	3216	3216	3216	3216	10112	10112	10112	10112	10112	10112	7696	7696	7696	7696	2356	2356	2356	4467	4467	4467	4600	4600	4600	3916	3916
ARID3A	612	612	612	123	123	446	446	446	446	88	88	88	88	357	357	357	357	188	188	188	188	182	182	182	152	152	152	152	218	218	218	218	218	218	380	380	380	380	146	146	146	126	126	126	266	266	266	135	135
ARID3B	260	260	260	89	89	197	197	197	197	72	72	72	72	93	93	93	93	54	54	54	54	137	137	137	75	75	75	75	233	233	233	233	233	233	286	286	286	286	95	95	95	71	71	71	272	272	272	117	117
ARID3C	15	15	15	243	243	1	1	1	1	43	43	43	43	2	2	2	2	605	605	605	605	567	567	567	109	109	109	109	1259	1259	1259	1259	1259	1259	418	418	418	418	40	40	40	101	101	101	180	180	180	241	241
ARID4A	4636	4636	4636	3754	3754	5719	5719	5719	5719	1466	1466	1466	1466	2910	2910	2910	2910	1919	1919	1919	1919	1279	1279	1279	2103	2103	2103	2103	6441	6441	6441	6441	6441	6441	3791	3791	3791	3791	1890	1890	1890	3146	3146	3146	5752	5752	5752	2681	2681
ARID4B	8283	8283	8283	4478	4478	8914	8914	8914	8914	2691	2691	2691	2691	6255	6255	6255	6255	2354	2354	2354	2354	2273	2273	2273	3980	3980	3980	3980	8286	8286	8286	8286	8286	8286	6966	6966	6966	6966	3787	3787	3787	4739	4739	4739	8509	8509	8509	3493	3493
ARID5A	561	561	561	2745	2745	1328	1328	1328	1328	992	992	992	992	637	637	637	637	1500	1500	1500	1500	3590	3590	3590	3179	3179	3179	3179	6089	6089	6089	6089	6089	6089	5106	5106	5106	5106	1383	1383	1383	1488	1488	1488	2132	2132	2132	1751	1751
ARID5B	6797	6797	6797	2022	2022	10884	10884	10884	10884	652	652	652	652	8093	8093	8093	8093	855	855	855	855	3016	3016	3016	2183	2183	2183	2183	1627	1627	1627	1627	1627	1627	2278	2278	2278	2278	917	917	917	861	861	861	2271	2271	2271	611	611
ARIH1	2200	2200	2200	5718	5718	3403	3403	3403	3403	2591	2591	2591	2591	3377	3377	3377	3377	2335	2335	2335	2335	4596	4596	4596	7241	7241	7241	7241	8799	8799	8799	8799	8799	8799	10852	10852	10852	10852	4339	4339	4339	3950	3950	3950	2941	2941	2941	3107	3107
ARIH2	3522	3522	3522	3261	3261	3873	3873	3873	3873	1960	1960	1960	1960	3032	3032	3032	3032	1494	1494	1494	1494	2910	2910	2910	2764	2764	2764	2764	6457	6457	6457	6457	6457	6457	6151	6151	6151	6151	2007	2007	2007	2743	2743	2743	4260	4260	4260	2483	2483
ARIH2OS	31	31	31	65	65	100	100	100	100	52	52	52	52	66	66	66	66	46	46	46	46	160	160	160	114	114	114	114	131	131	131	131	131	131	153	153	153	153	48	48	48	30	30	30	11	11	11	27	27
ARL1	2755	2755	2755	8957	8957	8139	8139	8139	8139	6420	6420	6420	6420	10008	10008	10008	10008	3449	3449	3449	3449	7934	7934	7934	11224	11224	11224	11224	18843	18843	18843	18843	18843	18843	9331	9331	9331	9331	6142	6142	6142	9790	9790	9790	3065	3065	3065	2245	2245
ARL10	233	233	233	90	90	180	180	180	180	96	96	96	96	120	120	120	120	32	32	32	32	155	155	155	26	26	26	26	123	123	123	123	123	123	125	125	125	125	44	44	44	55	55	55	62	62	62	95	95
ARL11	41	41	41	217	217	60	60	60	60	47	47	47	47	38	38	38	38	64	64	64	64	84	84	84	65	65	65	65	222	222	222	222	222	222	161	161	161	161	72	72	72	198	198	198	59	59	59	10	10
ARL13A	0	0	0	0	0	0	0	0	0	6	6	6	6	0	0	0	0	0	0	0	0	2	2	2	0	0	0	0	0	0	0	0	0	0	4	4	4	4	0	0	0	1	1	1	3	3	3	0	0
ARL13B	487	487	487	352	352	624	624	624	624	311	311	311	311	725	725	725	725	212	212	212	212	296	296	296	638	638	638	638	662	662	662	662	662	662	820	820	820	820	459	459	459	396	396	396	273	273	273	314	314
ARL14	8	8	8	60	60	6	6	6	6	32	32	32	32	5	5	5	5	8	8	8	8	3	3	3	21	21	21	21	0	0	0	0	0	0	12	12	12	12	17	17	17	7	7	7	21	21	21	9	9
ARL14EP	653	653	653	1368	1368	1263	1263	1263	1263	834	834	834	834	1791	1791	1791	1791	950	950	950	950	1103	1103	1103	1375	1375	1375	1375	4636	4636	4636	4636	4636	4636	2304	2304	2304	2304	919	919	919	1420	1420	1420	427	427	427	874	874
ARL14EPL	2	2	2	0	0	11	11	11	11	0	0	0	0	6	6	6	6	1	1	1	1	0	0	0	2	2	2	2	0	0	0	0	0	0	1	1	1	1	0	0	0	2	2	2	1	1	1	0	0
ARL15	239	239	239	1489	1489	1547	1547	1547	1547	693	693	693	693	1701	1701	1701	1701	376	376	376	376	539	539	539	592	592	592	592	1453	1453	1453	1453	1453	1453	998	998	998	998	340	340	340	1263	1263	1263	126	126	126	323	323
ARL16	428	428	428	1565	1565	450	450	450	450	551	551	551	551	642	642	642	642	583	583	583	583	675	675	675	801	801	801	801	1405	1405	1405	1405	1405	1405	2055	2055	2055	2055	309	309	309	547	547	547	433	433	433	487	487
ARL17A	0	0	0	0	0	0	0	0	0	0	0	0	0	2	2	2	2	0	0	0	0	0	0	0	1	1	1	1	10	10	10	10	10	10	0	0	0	0	0	0	0	1	1	1	0	0	0	0	0
ARL17B	12	12	12	186	186	10	10	10	10	35	35	35	35	139	139	139	139	36	36	36	36	1	1	1	11	11	11	11	31	31	31	31	31	31	10	10	10	10	9	9	9	2	2	2	0	0	0	2	2
ARL2	673	673	673	432	432	1290	1290	1290	1290	200	200	200	200	1369	1369	1369	1369	119	119	119	119	826	826	826	348	348	348	348	543	543	543	543	543	543	506	506	506	506	132	132	132	98	98	98	67	67	67	115	115
ARL2BP	251	251	251	1284	1284	727	727	727	727	380	380	380	380	1172	1172	1172	1172	282	282	282	282	1133	1133	1133	1374	1374	1374	1374	2030	2030	2030	2030	2030	2030	2387	2387	2387	2387	775	775	775	550	550	550	221	221	221	503	503
ARL3	463	463	463	1916	1916	2594	2594	2594	2594	1227	1227	1227	1227	2958	2958	2958	2958	478	478	478	478	1936	1936	1936	1300	1300	1300	1300	2553	2553	2553	2553	2553	2553	1916	1916	1916	1916	555	555	555	1758	1758	1758	153	153	153	303	303
ARL4A	0	0	0	1	1	0	0	0	0	2	2	2	2	0	0	0	0	0	0	0	0	0	0	0	0	0	0	0	4	4	4	4	4	4	0	0	0	0	1	1	1	0	0	0	0	0	0	0	0
ARL4C	531	531	531	1186	1186	822	822	822	822	251	251	251	251	378	378	378	378	1094	1094	1094	1094	615	615	615	475	475	475	475	1421	1421	1421	1421	1421	1421	1478	1478	1478	1478	573	573	573	247	247	247	3714	3714	3714	135	135
ARL4D	1051	1051	1051	592	592	1405	1405	1405	1405	810	810	810	810	1903	1903	1903	1903	1060	1060	1060	1060	2679	2679	2679	1904	1904	1904	1904	2922	2922	2922	2922	2922	2922	1903	1903	1903	1903	1367	1367	1367	880	880	880	350	350	350	368	368
ARL5A	45	45	45	50	50	68	68	68	68	20	20	20	20	91	91	91	91	50	50	50	50	94	94	94	106	106	106	106	154	154	154	154	154	154	146	146	146	146	65	65	65	62	62	62	59	59	59	68	68
ARL5B	421	421	421	6506	6506	1020	1020	1020	1020	2636	2636	2636	2636	1284	1284	1284	1284	4612	4612	4612	4612	5212	5212	5212	11858	11858	11858	11858	6745	6745	6745	6745	6745	6745	6460	6460	6460	6460	5920	5920	5920	3781	3781	3781	3010	3010	3010	2327	2327
ARL5C	6	6	6	0	0	0	0	0	0	24	24	24	24	0	0	0	0	5	5	5	5	16	16	16	1	1	1	1	1	1	1	1	1	1	15	15	15	15	0	0	0	3	3	3	3	3	3	0	0
ARL6	255	255	255	538	538	801	801	801	801	391	391	391	391	870	870	870	870	135	135	135	135	249	249	249	340	340	340	340	800	800	800	800	800	800	603	603	603	603	270	270	270	1030	1030	1030	51	51	51	177	177
ARL6IP1	807	807	807	13703	13703	3353	3353	3353	3353	6005	6005	6005	6005	4119	4119	4119	4119	5314	5314	5314	5314	14080	14080	14080	14443	14443	14443	14443	20220	20220	20220	20220	20220	20220	10848	10848	10848	10848	3939	3939	3939	6619	6619	6619	2004	2004	2004	3410	3410
ARL6IP4	4574	4574	4574	7665	7665	5344	5344	5344	5344	3125	3125	3125	3125	3912	3912	3912	3912	3590	3590	3590	3590	4913	4913	4913	5687	5687	5687	5687	10856	10856	10856	10856	10856	10856	5960	5960	5960	5960	2447	2447	2447	2898	2898	2898	6862	6862	6862	2934	2934
ARL6IP5	2070	2070	2070	9075	9075	9366	9366	9366	9366	2880	2880	2880	2880	8144	8144	8144	8144	2812	2812	2812	2812	5939	5939	5939	6134	6134	6134	6134	9900	9900	9900	9900	9900	9900	7944	7944	7944	7944	3332	3332	3332	4770	4770	4770	1112	1112	1112	1633	1633
ARL6IP6	278	278	278	890	890	543	543	543	543	652	652	652	652	673	673	673	673	397	397	397	397	564	564	564	437	437	437	437	1153	1153	1153	1153	1153	1153	697	697	697	697	417	417	417	514	514	514	217	217	217	303	303
ARL8A	644	644	644	1705	1705	887	887	887	887	757	757	757	757	907	907	907	907	1384	1384	1384	1384	2666	2666	2666	3397	3397	3397	3397	2632	2632	2632	2632	2632	2632	3564	3564	3564	3564	1121	1121	1121	790	790	790	800	800	800	1428	1428
ARL8B	482	482	482	1466	1466	1078	1078	1078	1078	1001	1001	1001	1001	1775	1775	1775	1775	824	824	824	824	1849	1849	1849	1988	1988	1988	1988	2744	2744	2744	2744	2744	2744	2375	2375	2375	2375	1155	1155	1155	1376	1376	1376	375	375	375	728	728
ARL9	10	10	10	8	8	20	20	20	20	8	8	8	8	9	9	9	9	1	1	1	1	12	12	12	9	9	9	9	19	19	19	19	19	19	13	13	13	13	2	2	2	5	5	5	3	3	3	2	2
ARMC1	423	423	423	5207	5207	1446	1446	1446	1446	1815	1815	1815	1815	2218	2218	2218	2218	1455	1455	1455	1455	2681	2681	2681	3837	3837	3837	3837	6879	6879	6879	6879	6879	6879	5503	5503	5503	5503	1656	1656	1656	3483	3483	3483	963	963	963	998	998
ARMC10	289	289	289	1839	1839	971	971	971	971	756	756	756	756	1092	1092	1092	1092	512	512	512	512	1135	1135	1135	2169	2169	2169	2169	2468	2468	2468	2468	2468	2468	2358	2358	2358	2358	818	818	818	1616	1616	1616	319	319	319	542	542
ARMC12	61	61	61	87	87	57	57	57	57	21	21	21	21	94	94	94	94	59	59	59	59	60	60	60	36	36	36	36	215	215	215	215	215	215	83	83	83	83	20	20	20	24	24	24	40	40	40	104	104
ARMC2	826	826	826	157	157	807	807	807	807	53	53	53	53	475	475	475	475	85	85	85	85	90	90	90	128	128	128	128	224	224	224	224	224	224	341	341	341	341	116	116	116	84	84	84	292	292	292	75	75
ARMC3	101	101	101	33	33	128	128	128	128	9	9	9	9	129	129	129	129	1	1	1	1	15	15	15	8	8	8	8	9	9	9	9	9	9	27	27	27	27	9	9	9	4	4	4	13	13	13	0	0
ARMC4	28	28	28	282	282	53	53	53	53	48	48	48	48	3	3	3	3	10	10	10	10	77	77	77	77	77	77	77	45	45	45	45	45	45	135	135	135	135	29	29	29	114	114	114	141	141	141	31	31
ARMC5	655	655	655	553	553	326	326	326	326	419	419	419	419	404	404	404	404	301	301	301	301	1295	1295	1295	566	566	566	566	1896	1896	1896	1896	1896	1896	1096	1096	1096	1096	296	296	296	320	320	320	378	378	378	627	627
ARMC6	822	822	822	10724	10724	833	833	833	833	3918	3918	3918	3918	1454	1454	1454	1454	5862	5862	5862	5862	14594	14594	14594	9416	9416	9416	9416	15977	15977	15977	15977	15977	15977	11373	11373	11373	11373	2908	2908	2908	4784	4784	4784	3361	3361	3361	1907	1907
ARMC7	552	552	552	175	175	226	226	226	226	134	134	134	134	298	298	298	298	91	91	91	91	189	189	189	102	102	102	102	246	246	246	246	246	246	208	208	208	208	49	49	49	75	75	75	51	51	51	134	134
ARMC8	1756	1756	1756	3078	3078	2552	2552	2552	2552	1274	1274	1274	1274	2692	2692	2692	2692	1056	1056	1056	1056	1830	1830	1830	2811	2811	2811	2811	4535	4535	4535	4535	4535	4535	4069	4069	4069	4069	1562	1562	1562	2654	2654	2654	1152	1152	1152	1345	1345
ARMC9	1501	1501	1501	599	599	1378	1378	1378	1378	152	152	152	152	1133	1133	1133	1133	82	82	82	82	165	165	165	135	135	135	135	277	277	277	277	277	277	350	350	350	350	128	128	128	423	423	423	376	376	376	99	99
ARMCX1	747	747	747	1103	1103	2171	2171	2171	2171	348	348	348	348	2198	2198	2198	2198	207	207	207	207	282	282	282	352	352	352	352	1192	1192	1192	1192	1192	1192	976	976	976	976	407	407	407	1115	1115	1115	216	216	216	220	220
ARMCX2	1968	1968	1968	629	629	3453	3453	3453	3453	979	979	979	979	5114	5114	5114	5114	142	142	142	142	282	282	282	289	289	289	289	521	521	521	521	521	521	470	470	470	470	353	353	353	646	646	646	166	166	166	64	64
ARMCX3	945	945	945	8385	8385	4476	4476	4476	4476	5812	5812	5812	5812	7151	7151	7151	7151	2600	2600	2600	2600	6159	6159	6159	5584	5584	5584	5584	14822	14822	14822	14822	14822	14822	7942	7942	7942	7942	4336	4336	4336	8958	8958	8958	1145	1145	1145	1498	1498
ARMCX4	1297	1297	1297	555	555	1163	1163	1163	1163	384	384	384	384	775	775	775	775	187	187	187	187	149	149	149	95	95	95	95	657	657	657	657	657	657	484	484	484	484	140	140	140	517	517	517	524	524	524	321	321
ARMCX5	558	558	558	3197	3197	1898	1898	1898	1898	1395	1395	1395	1395	1742	1742	1742	1742	1051	1051	1051	1051	1264	1264	1264	2289	2289	2289	2289	5059	5059	5059	5059	5059	5059	2532	2532	2532	2532	975	975	975	5097	5097	5097	1100	1100	1100	868	868
ARMCX6	282	282	282	209	209	275	275	275	275	295	295	295	295	471	471	471	471	178	178	178	178	1110	1110	1110	515	515	515	515	319	319	319	319	319	319	450	450	450	450	317	317	317	131	131	131	174	174	174	110	110
ARMH1	105	105	105	653	653	86	86	86	86	161	161	161	161	98	98	98	98	222	222	222	222	586	586	586	364	364	364	364	1024	1024	1024	1024	1024	1024	732	732	732	732	206	206	206	233	233	233	361	361	361	203	203
ARMH2	0	0	0	0	0	0	0	0	0	0	0	0	0	0	0	0	0	0	0	0	0	0	0	0	0	0	0	0	0	0	0	0	0	0	0	0	0	0	0	0	0	0	0	0	0	0	0	0	0
ARMH3	1745	1745	1745	3605	3605	1931	1931	1931	1931	1514	1514	1514	1514	2052	2052	2052	2052	1368	1368	1368	1368	2710	2710	2710	2513	2513	2513	2513	5476	5476	5476	5476	5476	5476	4433	4433	4433	4433	1534	1534	1534	3866	3866	3866	2241	2241	2241	1512	1512
ARMH4	2474	2474	2474	512	512	5473	5473	5473	5473	89	89	89	89	6049	6049	6049	6049	267	267	267	267	166	166	166	177	177	177	177	1036	1036	1036	1036	1036	1036	201	201	201	201	92	92	92	447	447	447	150	150	150	100	100
ARMS2	2	2	2	1	1	2	2	2	2	2	2	2	2	1	1	1	1	2	2	2	2	9	9	9	4	4	4	4	0	0	0	0	0	0	4	4	4	4	0	0	0	0	0	0	3	3	3	0	0
ARMT1	1042	1042	1042	9044	9044	3194	3194	3194	3194	2227	2227	2227	2227	3685	3685	3685	3685	2354	2354	2354	2354	2819	2819	2819	3545	3545	3545	3545	10186	10186	10186	10186	10186	10186	6615	6615	6615	6615	1959	1959	1959	6050	6050	6050	1325	1325	1325	1458	1458
ARNT	1726	1726	1726	6737	6737	2716	2716	2716	2716	1796	1796	1796	1796	2597	2597	2597	2597	3410	3410	3410	3410	4344	4344	4344	5692	5692	5692	5692	9069	9069	9069	9069	9069	9069	9192	9192	9192	9192	4192	4192	4192	3447	3447	3447	3394	3394	3394	2779	2779
ARNT2	2819	2819	2819	158	158	2339	2339	2339	2339	318	318	318	318	2793	2793	2793	2793	15	15	15	15	108	108	108	24	24	24	24	58	58	58	58	58	58	136	136	136	136	41	41	41	53	53	53	139	139	139	13	13
ARNTL	1299	1299	1299	4446	4446	1940	1940	1940	1940	2096	2096	2096	2096	2010	2010	2010	2010	1936	1936	1936	1936	2563	2563	2563	3844	3844	3844	3844	6683	6683	6683	6683	6683	6683	7944	7944	7944	7944	2045	2045	2045	4574	4574	4574	4360	4360	4360	3097	3097
ARNTL2	155	155	155	1811	1811	139	139	139	139	356	356	356	356	112	112	112	112	278	278	278	278	335	335	335	1242	1242	1242	1242	655	655	655	655	655	655	2121	2121	2121	2121	850	850	850	2303	2303	2303	790	790	790	381	381
ARPC1A	722	722	722	3851	3851	2427	2427	2427	2427	2467	2467	2467	2467	3132	3132	3132	3132	1282	1282	1282	1282	4144	4144	4144	3742	3742	3742	3742	6844	6844	6844	6844	6844	6844	7741	7741	7741	7741	1953	1953	1953	2578	2578	2578	2220	2220	2220	2007	2007
ARPC1B	2363	2363	2363	14595	14595	2431	2431	2431	2431	3077	3077	3077	3077	3148	3148	3148	3148	2682	2682	2682	2682	5641	5641	5641	3676	3676	3676	3676	6464	6464	6464	6464	6464	6464	8661	8661	8661	8661	2762	2762	2762	4817	4817	4817	6818	6818	6818	2343	2343
ARPC2	3326	3326	3326	12223	12223	7146	7146	7146	7146	4044	4044	4044	4044	7000	7000	7000	7000	3265	3265	3265	3265	5580	5580	5580	10199	10199	10199	10199	12166	12166	12166	12166	12166	12166	13477	13477	13477	13477	4632	4632	4632	9130	9130	9130	3672	3672	3672	3190	3190
ARPC3	102	102	102	1273	1273	421	421	421	421	384	384	384	384	581	581	581	581	266	266	266	266	708	708	708	692	692	692	692	1113	1113	1113	1113	1113	1113	1107	1107	1107	1107	380	380	380	1138	1138	1138	49	49	49	183	183
ARPC4	1940	1940	1940	10906	10906	4219	4219	4219	4219	3029	3029	3029	3029	4172	4172	4172	4172	2256	2256	2256	2256	5675	5675	5675	3886	3886	3886	3886	8789	8789	8789	8789	8789	8789	6715	6715	6715	6715	2408	2408	2408	7844	7844	7844	3898	3898	3898	1316	1316
ARPC5	3719	3719	3719	29123	29123	8859	8859	8859	8859	8022	8022	8022	8022	6695	6695	6695	6695	5556	5556	5556	5556	14455	14455	14455	14685	14685	14685	14685	23170	23170	23170	23170	23170	23170	22711	22711	22711	22711	7311	7311	7311	21245	21245	21245	6204	6204	6204	3383	3383
ARPC5L	399	399	399	1963	1963	634	634	634	634	500	500	500	500	876	876	876	876	680	680	680	680	1023	1023	1023	1014	1014	1014	1014	1832	1832	1832	1832	1832	1832	1764	1764	1764	1764	571	571	571	1733	1733	1733	655	655	655	427	427
ARPIN	703	703	703	3205	3205	1466	1466	1466	1466	814	814	814	814	1132	1132	1132	1132	498	498	498	498	1199	1199	1199	472	472	472	472	1989	1989	1989	1989	1989	1989	1520	1520	1520	1520	714	714	714	1549	1549	1549	923	923	923	357	357
ARPP19	546	546	546	1802	1802	2133	2133	2133	2133	655	655	655	655	2931	2931	2931	2931	729	729	729	729	1990	1990	1990	3508	3508	3508	3508	3186	3186	3186	3186	3186	3186	4192	4192	4192	4192	1262	1262	1262	750	750	750	496	496	496	837	837
ARPP21	56	56	56	52	52	27	27	27	27	53	53	53	53	59	59	59	59	42	42	42	42	36	36	36	103	103	103	103	128	128	128	128	128	128	325	325	325	325	33	33	33	52	52	52	24	24	24	182	182
ARR3	0	0	0	0	0	0	0	0	0	7	7	7	7	0	0	0	0	0	0	0	0	6	6	6	0	0	0	0	0	0	0	0	0	0	3	3	3	3	0	0	0	5	5	5	3	3	3	0	0
ARRB1	1183	1183	1183	2120	2120	1642	1642	1642	1642	569	569	569	569	1677	1677	1677	1677	390	390	390	390	665	665	665	426	426	426	426	1647	1647	1647	1647	1647	1647	1316	1316	1316	1316	401	401	401	1287	1287	1287	856	856	856	157	157
ARRB2	965	965	965	2443	2443	1136	1136	1136	1136	660	660	660	660	776	776	776	776	916	916	916	916	1342	1342	1342	792	792	792	792	2795	2795	2795	2795	2795	2795	3165	3165	3165	3165	759	759	759	793	793	793	2386	2386	2386	891	891
ARRDC1	1398	1398	1398	2272	2272	1197	1197	1197	1197	459	459	459	459	1181	1181	1181	1181	812	812	812	812	1348	1348	1348	1128	1128	1128	1128	2139	2139	2139	2139	2139	2139	2039	2039	2039	2039	525	525	525	607	607	607	886	886	886	904	904
ARRDC2	701	701	701	1099	1099	886	886	886	886	611	611	611	611	820	820	820	820	1062	1062	1062	1062	666	666	666	554	554	554	554	477	477	477	477	477	477	711	711	711	711	383	383	383	463	463	463	999	999	999	423	423
ARRDC3	3695	3695	3695	24109	24109	12893	12893	12893	12893	6676	6676	6676	6676	17230	17230	17230	17230	12222	12222	12222	12222	14695	14695	14695	16615	16615	16615	16615	33031	33031	33031	33031	33031	33031	18605	18605	18605	18605	9103	9103	9103	5340	5340	5340	15106	15106	15106	5677	5677
ARRDC4	1984	1984	1984	1624	1624	2779	2779	2779	2779	424	424	424	424	4402	4402	4402	4402	531	531	531	531	599	599	599	559	559	559	559	1203	1203	1203	1203	1203	1203	1999	1999	1999	1999	399	399	399	1945	1945	1945	772	772	772	226	226
ARRDC5	39	39	39	7	7	4	4	4	4	15	15	15	15	6	6	6	6	5	5	5	5	7	7	7	0	0	0	0	25	25	25	25	25	25	21	21	21	21	9	9	9	2	2	2	50	50	50	5	5
ARSA	967	967	967	2088	2088	639	639	639	639	551	551	551	551	604	604	604	604	853	853	853	853	2068	2068	2068	1237	1237	1237	1237	1546	1546	1546	1546	1546	1546	1857	1857	1857	1857	830	830	830	712	712	712	804	804	804	766	766
ARSB	1053	1053	1053	1451	1451	2166	2166	2166	2166	341	341	341	341	1864	1864	1864	1864	353	353	353	353	321	321	321	610	610	610	610	1430	1430	1430	1430	1430	1430	1165	1165	1165	1165	512	512	512	976	976	976	698	698	698	356	356
ARSD	1579	1579	1579	4264	4264	4357	4357	4357	4357	1876	1876	1876	1876	5387	5387	5387	5387	2078	2078	2078	2078	3482	3482	3482	4457	4457	4457	4457	7795	7795	7795	7795	7795	7795	7016	7016	7016	7016	1983	1983	1983	3562	3562	3562	2772	2772	2772	2937	2937
ARSE	762	762	762	7890	7890	2060	2060	2060	2060	2939	2939	2939	2939	2053	2053	2053	2053	6173	6173	6173	6173	5178	5178	5178	5967	5967	5967	5967	15035	15035	15035	15035	15035	15035	4410	4410	4410	4410	1631	1631	1631	2026	2026	2026	1579	1579	1579	2763	2763
ARSF	45	45	45	146	146	271	271	271	271	824	824	824	824	641	641	641	641	644	644	644	644	1187	1187	1187	75	75	75	75	974	974	974	974	974	974	743	743	743	743	143	143	143	626	626	626	157	157	157	863	863
ARSG	423	423	423	484	484	629	629	629	629	241	241	241	241	355	355	355	355	131	131	131	131	230	230	230	257	257	257	257	298	298	298	298	298	298	535	535	535	535	174	174	174	195	195	195	252	252	252	134	134
ARSH	1	1	1	2	2	3	3	3	3	0	0	0	0	7	7	7	7	2	2	2	2	19	19	19	9	9	9	9	0	0	0	0	0	0	24	24	24	24	5	5	5	1	1	1	3	3	3	0	0
ARSI	41	41	41	44	44	141	141	141	141	32	32	32	32	48	48	48	48	19	19	19	19	61	61	61	1	1	1	1	7	7	7	7	7	7	21	21	21	21	10	10	10	21	21	21	11	11	11	2	2
ARSJ	959	959	959	642	642	1586	1586	1586	1586	285	285	285	285	1940	1940	1940	1940	1154	1154	1154	1154	449	449	449	814	814	814	814	914	914	914	914	914	914	2008	2008	2008	2008	425	425	425	602	602	602	1390	1390	1390	548	548
ARSK	195	195	195	1805	1805	610	610	610	610	611	611	611	611	1119	1119	1119	1119	402	402	402	402	745	745	745	1314	1314	1314	1314	2698	2698	2698	2698	2698	2698	1372	1372	1372	1372	664	664	664	769	769	769	215	215	215	595	595
ART1	8	8	8	3	3	24	24	24	24	17	17	17	17	15	15	15	15	1	1	1	1	25	25	25	1	1	1	1	0	0	0	0	0	0	8	8	8	8	0	0	0	6	6	6	1	1	1	0	0
ART3	2	2	2	5	5	17	17	17	17	15	15	15	15	6	6	6	6	0	0	0	0	1	1	1	1	1	1	1	23	23	23	23	23	23	2	2	2	2	5	5	5	1	1	1	6	6	6	0	0
ART4	261	261	261	3509	3509	599	599	599	599	567	567	567	567	137	137	137	137	944	944	944	944	915	915	915	1619	1619	1619	1619	5585	5585	5585	5585	5585	5585	4211	4211	4211	4211	393	393	393	1556	1556	1556	971	971	971	1836	1836
ART5	11	11	11	33	33	34	34	34	34	11	11	11	11	27	27	27	27	8	8	8	8	24	24	24	16	16	16	16	10	10	10	10	10	10	11	11	11	11	2	2	2	3	3	3	3	3	3	12	12
ARTN	43	43	43	0	0	20	20	20	20	10	10	10	10	8	8	8	8	2	2	2	2	15	15	15	0	0	0	0	2	2	2	2	2	2	5	5	5	5	2	2	2	6	6	6	8	8	8	2	2
ARV1	259	259	259	754	754	615	615	615	615	379	379	379	379	1013	1013	1013	1013	411	411	411	411	812	812	812	1148	1148	1148	1148	1670	1670	1670	1670	1670	1670	1824	1824	1824	1824	356	356	356	669	669	669	123	123	123	384	384
ARVCF	2185	2185	2185	766	766	1110	1110	1110	1110	408	408	408	408	833	833	833	833	576	576	576	576	702	702	702	402	402	402	402	916	916	916	916	916	916	1237	1237	1237	1237	424	424	424	462	462	462	1686	1686	1686	677	677
ARX	1	1	1	0	0	4	4	4	4	6	6	6	6	4	4	4	4	0	0	0	0	7	7	7	0	0	0	0	0	0	0	0	0	0	6	6	6	6	0	0	0	0	0	0	2	2	2	0	0
AS3MT	331	331	331	5473	5473	973	973	973	973	1011	1011	1011	1011	854	854	854	854	2428	2428	2428	2428	14822	14822	14822	6288	6288	6288	6288	10522	10522	10522	10522	10522	10522	14688	14688	14688	14688	2343	2343	2343	2136	2136	2136	1055	1055	1055	2510	2510
ASAH1	2550	2550	2550	11249	11249	12102	12102	12102	12102	3841	3841	3841	3841	12257	12257	12257	12257	2539	2539	2539	2539	6460	6460	6460	8525	8525	8525	8525	12191	12191	12191	12191	12191	12191	12350	12350	12350	12350	4728	4728	4728	8361	8361	8361	2508	2508	2508	2107	2107
ASAH2	0	0	0	19	19	3	3	3	3	3	3	3	3	0	0	0	0	14	14	14	14	67	67	67	12	12	12	12	12	12	12	12	12	12	50	50	50	50	5	5	5	20	20	20	4	4	4	5	5
ASAH2B	1	1	1	7	7	11	11	11	11	1	1	1	1	3	3	3	3	3	3	3	3	18	18	18	7	7	7	7	12	12	12	12	12	12	4	4	4	4	2	2	2	5	5	5	0	0	0	4	4
ASAP1	2570	2570	2570	1447	1447	2810	2810	2810	2810	734	734	734	734	1717	1717	1717	1717	577	577	577	577	687	687	687	829	829	829	829	1728	1728	1728	1728	1728	1728	1914	1914	1914	1914	1053	1053	1053	1245	1245	1245	1637	1637	1637	1131	1131
ASAP2	3958	3958	3958	841	841	4469	4469	4469	4469	275	275	275	275	3814	3814	3814	3814	168	168	168	168	343	343	343	764	764	764	764	988	988	988	988	988	988	1221	1221	1221	1221	213	213	213	471	471	471	857	857	857	496	496
ASAP3	2833	2833	2833	1592	1592	3554	3554	3554	3554	1116	1116	1116	1116	2189	2189	2189	2189	345	345	345	345	3035	3035	3035	757	757	757	757	1640	1640	1640	1640	1640	1640	3785	3785	3785	3785	725	725	725	1079	1079	1079	2283	2283	2283	1455	1455
ASB1	808	808	808	974	974	695	695	695	695	340	340	340	340	688	688	688	688	566	566	566	566	953	953	953	858	858	858	858	895	895	895	895	895	895	1460	1460	1460	1460	893	893	893	547	547	547	710	710	710	491	491
ASB10	6	6	6	0	0	5	5	5	5	17	17	17	17	6	6	6	6	5	5	5	5	35	35	35	0	0	0	0	0	0	0	0	0	0	6	6	6	6	0	0	0	5	5	5	1	1	1	0	0
ASB11	7	7	7	0	0	2	2	2	2	14	14	14	14	4	4	4	4	1	1	1	1	7	7	7	1	1	1	1	9	9	9	9	9	9	0	0	0	0	0	0	0	2	2	2	0	0	0	0	0
ASB12	16	16	16	13	13	10	10	10	10	19	19	19	19	7	7	7	7	3	3	3	3	4	4	4	6	6	6	6	2	2	2	2	2	2	10	10	10	10	3	3	3	2	2	2	6	6	6	3	3
ASB13	554	554	554	8566	8566	1465	1465	1465	1465	536	536	536	536	782	782	782	782	565	565	565	565	1474	1474	1474	1926	1926	1926	1926	6986	6986	6986	6986	6986	6986	2732	2732	2732	2732	259	259	259	1452	1452	1452	1925	1925	1925	1030	1030
ASB14	6	6	6	1	1	1	1	1	1	7	7	7	7	0	0	0	0	1	1	1	1	5	5	5	0	0	0	0	0	0	0	0	0	0	3	3	3	3	3	3	3	0	0	0	4	4	4	1	1
ASB15	56	56	56	7	7	386	386	386	386	35	35	35	35	29	29	29	29	0	0	0	0	13	13	13	0	0	0	0	0	0	0	0	0	0	2	2	2	2	0	0	0	0	0	0	4	4	4	3	3
ASB16	56	56	56	0	0	25	25	25	25	9	9	9	9	16	16	16	16	0	0	0	0	30	30	30	0	0	0	0	5	5	5	5	5	5	11	11	11	11	0	0	0	4	4	4	6	6	6	0	0
ASB17	33	33	33	0	0	32	32	32	32	0	0	0	0	55	55	55	55	1	1	1	1	0	0	0	0	0	0	0	0	0	0	0	0	0	0	0	0	0	0	0	0	0	0	0	0	0	0	0	0
ASB18	3	3	3	0	0	1	1	1	1	6	6	6	6	1	1	1	1	1	1	1	1	18	18	18	0	0	0	0	3	3	3	3	3	3	2	2	2	2	0	0	0	1	1	1	0	0	0	0	0
ASB2	63	63	63	12	12	89	89	89	89	30	30	30	30	27	27	27	27	11	11	11	11	28	28	28	2	2	2	2	30	30	30	30	30	30	20	20	20	20	1	1	1	30	30	30	22	22	22	2	2
ASB3	1135	1135	1135	1734	1734	1680	1680	1680	1680	1036	1036	1036	1036	1708	1708	1708	1708	599	599	599	599	1058	1058	1058	1185	1185	1185	1185	3673	3673	3673	3673	3673	3673	1567	1567	1567	1567	686	686	686	1658	1658	1658	990	990	990	705	705
ASB4	21	21	21	81	81	23	23	23	23	54	54	54	54	20	20	20	20	54	54	54	54	26	26	26	56	56	56	56	265	265	265	265	265	265	147	147	147	147	11	11	11	87	87	87	45	45	45	53	53
ASB5	1	1	1	0	0	17	17	17	17	6	6	6	6	35	35	35	35	0	0	0	0	6	6	6	2	2	2	2	0	0	0	0	0	0	3	3	3	3	0	0	0	1	1	1	5	5	5	0	0
ASB6	1044	1044	1044	361	361	710	710	710	710	279	279	279	279	877	877	877	877	185	185	185	185	698	698	698	248	248	248	248	609	609	609	609	609	609	841	841	841	841	227	227	227	259	259	259	557	557	557	365	365
ASB7	665	665	665	1298	1298	873	873	873	873	532	532	532	532	844	844	844	844	367	367	367	367	585	585	585	1018	1018	1018	1018	1825	1825	1825	1825	1825	1825	1884	1884	1884	1884	402	402	402	1306	1306	1306	1000	1000	1000	523	523
ASB8	797	797	797	4294	4294	1964	1964	1964	1964	1637	1637	1637	1637	1961	1961	1961	1961	1837	1837	1837	1837	3291	3291	3291	3117	3117	3117	3117	5843	5843	5843	5843	5843	5843	4883	4883	4883	4883	1793	1793	1793	3624	3624	3624	792	792	792	1229	1229
ASB9	302	302	302	2071	2071	1710	1710	1710	1710	264	264	264	264	1208	1208	1208	1208	458	458	458	458	336	336	336	503	503	503	503	3372	3372	3372	3372	3372	3372	641	641	641	641	514	514	514	625	625	625	208	208	208	374	374
ASCC1	1241	1241	1241	7577	7577	2266	2266	2266	2266	1451	1451	1451	1451	2686	2686	2686	2686	2196	2196	2196	2196	5981	5981	5981	6881	6881	6881	6881	11568	11568	11568	11568	11568	11568	6183	6183	6183	6183	3664	3664	3664	3365	3365	3365	1846	1846	1846	3110	3110
ASCC2	2143	2143	2143	3308	3308	1922	1922	1922	1922	1518	1518	1518	1518	1903	1903	1903	1903	2243	2243	2243	2243	3693	3693	3693	5197	5197	5197	5197	8871	8871	8871	8871	8871	8871	7425	7425	7425	7425	2109	2109	2109	1813	1813	1813	3387	3387	3387	2937	2937
ASCC3	5912	5912	5912	34534	34534	5633	5633	5633	5633	7499	7499	7499	7499	8602	8602	8602	8602	6844	6844	6844	6844	11158	11158	11158	17286	17286	17286	17286	24559	24559	24559	24559	24559	24559	27110	27110	27110	27110	21208	21208	21208	23127	23127	23127	17424	17424	17424	9350	9350
ASCL1	1	1	1	11	11	43	43	43	43	1050	1050	1050	1050	0	0	0	0	1	1	1	1	108	108	108	13	13	13	13	660	660	660	660	660	660	5059	5059	5059	5059	5	5	5	1	1	1	1	1	1	0	0
ASCL2	3	3	3	4	4	6	6	6	6	10	10	10	10	7	7	7	7	0	0	0	0	9	9	9	0	0	0	0	0	0	0	0	0	0	25	25	25	25	2	2	2	5	5	5	5	5	5	0	0
ASCL3	9	9	9	0	0	7	7	7	7	1	1	1	1	5	5	5	5	1	1	1	1	6	6	6	0	0	0	0	0	0	0	0	0	0	0	0	0	0	1	1	1	0	0	0	1	1	1	0	0
ASCL4	1	1	1	0	0	4	4	4	4	2	2	2	2	1	1	1	1	1	1	1	1	5	5	5	0	0	0	0	0	0	0	0	0	0	3	3	3	3	0	0	0	5	5	5	0	0	0	0	0
ASCL5	0	0	0	0	0	0	0	0	0	0	0	0	0	0	0	0	0	0	0	0	0	0	0	0	0	0	0	0	0	0	0	0	0	0	0	0	0	0	0	0	0	0	0	0	0	0	0	0	0
ASDURF	0	0	0	0	0	0	0	0	0	0	0	0	0	0	0	0	0	0	0	0	0	0	0	0	0	0	0	0	0	0	0	0	0	0	0	0	0	0	0	0	0	0	0	0	0	0	0	0	0
ASF1A	192	192	192	3482	3482	1664	1664	1664	1664	843	843	843	843	1601	1601	1601	1601	731	731	731	731	973	973	973	1482	1482	1482	1482	3916	3916	3916	3916	3916	3916	2330	2330	2330	2330	560	560	560	1670	1670	1670	280	280	280	517	517
ASF1B	15	15	15	55	55	23	23	23	23	423	423	423	423	33	33	33	33	45	45	45	45	46	46	46	18	18	18	18	74	74	74	74	74	74	102	102	102	102	33	33	33	41	41	41	45	45	45	13	13
ASGR1	48	48	48	42847	42847	93	93	93	93	18206	18206	18206	18206	19	19	19	19	36287	36287	36287	36287	62910	62910	62910	58759	58759	58759	58759	43681	43681	43681	43681	43681	43681	45352	45352	45352	45352	22466	22466	22466	25185	25185	25185	35505	35505	35505	16651	16651
ASGR2	153	153	153	117323	117323	375	375	375	375	30209	30209	30209	30209	101	101	101	101	45594	45594	45594	45594	70481	70481	70481	64807	64807	64807	64807	70876	70876	70876	70876	70876	70876	66601	66601	66601	66601	32989	32989	32989	48384	48384	48384	30841	30841	30841	24592	24592
ASH1L	27280	27280	27280	13166	13166	27078	27078	27078	27078	11003	11003	11003	11003	28776	28776	28776	28776	7695	7695	7695	7695	9000	9000	9000	12301	12301	12301	12301	30604	30604	30604	30604	30604	30604	28401	28401	28401	28401	7991	7991	7991	13345	13345	13345	20170	20170	20170	12906	12906
ASH2L	911	911	911	4956	4956	2474	2474	2474	2474	1563	1563	1563	1563	2388	2388	2388	2388	1769	1769	1769	1769	2103	2103	2103	3031	3031	3031	3031	6457	6457	6457	6457	6457	6457	5340	5340	5340	5340	1718	1718	1718	2886	2886	2886	1872	1872	1872	1517	1517
ASIC1	237	237	237	5	5	182	182	182	182	27	27	27	27	153	153	153	153	5	5	5	5	51	51	51	2	2	2	2	16	16	16	16	16	16	49	49	49	49	2	2	2	21	21	21	17	17	17	1	1
ASIC2	73	73	73	9	9	60	60	60	60	16	16	16	16	21	21	21	21	0	0	0	0	24	24	24	2	2	2	2	0	0	0	0	0	0	7	7	7	7	1	1	1	5	5	5	6	6	6	1	1
ASIC3	269	269	269	19	19	159	159	159	159	54	54	54	54	77	77	77	77	19	19	19	19	150	150	150	32	32	32	32	61	61	61	61	61	61	83	83	83	83	24	24	24	16	16	16	31	31	31	35	35
ASIC4	12	12	12	1	1	3	3	3	3	21	21	21	21	4	4	4	4	2	2	2	2	45	45	45	6	6	6	6	3	3	3	3	3	3	28	28	28	28	0	0	0	2	2	2	3	3	3	3	3
ASIC5	0	0	0	1	1	1	1	1	1	5	5	5	5	0	0	0	0	0	0	0	0	9	9	9	4	4	4	4	8	8	8	8	8	8	9	9	9	9	1	1	1	5	5	5	7	7	7	0	0
ASIP	4	4	4	11	11	3	3	3	3	5	5	5	5	3	3	3	3	12	12	12	12	16	16	16	32	32	32	32	30	30	30	30	30	30	20	20	20	20	16	16	16	2	2	2	2	2	2	12	12
ASL	5093	5093	5093	141496	141496	6515	6515	6515	6515	16370	16370	16370	16370	4758	4758	4758	4758	27167	27167	27167	27167	36254	36254	36254	31888	31888	31888	31888	54818	54818	54818	54818	54818	54818	43787	43787	43787	43787	26004	26004	26004	25253	25253	25253	28154	28154	28154	15611	15611
ASMT	0	0	0	0	0	0	0	0	0	0	0	0	0	0	0	0	0	0	0	0	0	0	0	0	0	0	0	0	0	0	0	0	0	0	0	0	0	0	0	0	0	0	0	0	0	0	0	0	0
ASMTL	5	5	5	5	5	8	8	8	8	0	0	0	0	2	2	2	2	11	11	11	11	6	6	6	1	1	1	1	11	11	11	11	11	11	1	1	1	1	4	4	4	9	9	9	4	4	4	3	3
ASNA1	1514	1514	1514	10423	10423	4691	4691	4691	4691	3989	3989	3989	3989	6077	6077	6077	6077	2301	2301	2301	2301	8306	8306	8306	6327	6327	6327	6327	7388	7388	7388	7388	7388	7388	7665	7665	7665	7665	3045	3045	3045	3341	3341	3341	1690	1690	1690	1375	1375
ASNS	725	725	725	834	834	1174	1174	1174	1174	2196	2196	2196	2196	1892	1892	1892	1892	306	306	306	306	1353	1353	1353	219	219	219	219	793	793	793	793	793	793	1167	1167	1167	1167	541	541	541	1987	1987	1987	246	246	246	91	91
ASNSD1	1663	1663	1663	7023	7023	3502	3502	3502	3502	3245	3245	3245	3245	4019	4019	4019	4019	3297	3297	3297	3297	3838	3838	3838	11322	11322	11322	11322	16867	16867	16867	16867	16867	16867	13420	13420	13420	13420	4149	4149	4149	8468	8468	8468	2901	2901	2901	2625	2625
ASPA	1024	1024	1024	600	600	2408	2408	2408	2408	97	97	97	97	867	867	867	867	175	175	175	175	350	350	350	831	831	831	831	863	863	863	863	863	863	991	991	991	991	222	222	222	250	250	250	56	56	56	118	118
ASPDH	182	182	182	1845	1845	674	674	674	674	213	213	213	213	598	598	598	598	1650	1650	1650	1650	1958	1958	1958	2500	2500	2500	2500	1897	1897	1897	1897	1897	1897	2197	2197	2197	2197	534	534	534	258	258	258	733	733	733	880	880
ASPG	809	809	809	3021	3021	779	779	779	779	2289	2289	2289	2289	212	212	212	212	3894	3894	3894	3894	7563	7563	7563	3640	3640	3640	3640	8716	8716	8716	8716	8716	8716	6616	6616	6616	6616	3761	3761	3761	3219	3219	3219	1779	1779	1779	5470	5470
ASPH	2719	2719	2719	10513	10513	5416	5416	5416	5416	4173	4173	4173	4173	5394	5394	5394	5394	3781	3781	3781	3781	5813	5813	5813	9112	9112	9112	9112	14802	14802	14802	14802	14802	14802	10604	10604	10604	10604	3653	3653	3653	7779	7779	7779	2596	2596	2596	3856	3856
ASPHD1	193	193	193	172	172	73	73	73	73	116	116	116	116	90	90	90	90	8	8	8	8	99	99	99	29	29	29	29	28	28	28	28	28	28	33	33	33	33	36	36	36	37	37	37	82	82	82	3	3
ASPHD2	101	101	101	9	9	150	150	150	150	26	26	26	26	178	178	178	178	2	2	2	2	37	37	37	3	3	3	3	8	8	8	8	8	8	51	51	51	51	14	14	14	22	22	22	12	12	12	3	3
ASPM	238	238	238	583	583	164	164	164	164	3883	3883	3883	3883	147	147	147	147	435	435	435	435	239	239	239	274	274	274	274	1049	1049	1049	1049	1049	1049	1256	1256	1256	1256	712	712	712	818	818	818	1496	1496	1496	98	98
ASPN	17	17	17	4764	4764	635	635	635	635	875	875	875	875	110	110	110	110	1367	1367	1367	1367	580	580	580	2596	2596	2596	2596	2621	2621	2621	2621	2621	2621	3305	3305	3305	3305	1971	1971	1971	3235	3235	3235	181	181	181	641	641
ASPRV1	304	304	304	28	28	220	220	220	220	55	55	55	55	104	104	104	104	18	18	18	18	70	70	70	20	20	20	20	158	158	158	158	158	158	93	93	93	93	16	16	16	19	19	19	79	79	79	28	28
ASPSCR1	1505	1505	1505	3423	3423	1841	1841	1841	1841	938	938	938	938	1686	1686	1686	1686	827	827	827	827	2453	2453	2453	1178	1178	1178	1178	3556	3556	3556	3556	3556	3556	2893	2893	2893	2893	831	831	831	1352	1352	1352	1804	1804	1804	966	966
ASRGL1	1187	1187	1187	463	463	1698	1698	1698	1698	486	486	486	486	1835	1835	1835	1835	573	573	573	573	170	170	170	259	259	259	259	229	229	229	229	229	229	472	472	472	472	1272	1272	1272	1045	1045	1045	175	175	175	187	187
ASS1	1451	1451	1451	37160	37160	4042	4042	4042	4042	2721	2721	2721	2721	3359	3359	3359	3359	17076	17076	17076	17076	17041	17041	17041	33232	33232	33232	33232	51153	51153	51153	51153	51153	51153	23518	23518	23518	23518	6935	6935	6935	5177	5177	5177	4736	4736	4736	9226	9226
ASTE1	295	295	295	1039	1039	562	562	562	562	882	882	882	882	893	893	893	893	411	411	411	411	754	754	754	589	589	589	589	3318	3318	3318	3318	3318	3318	1528	1528	1528	1528	473	473	473	1641	1641	1641	431	431	431	509	509
ASTL	2	2	2	0	0	2	2	2	2	23	23	23	23	1	1	1	1	1	1	1	1	38	38	38	0	0	0	0	1	1	1	1	1	1	15	15	15	15	0	0	0	2	2	2	5	5	5	0	0
ASTN1	11	11	11	147	147	23	23	23	23	390	390	390	390	20	20	20	20	19	19	19	19	49	49	49	22	22	22	22	67	67	67	67	67	67	19	19	19	19	32	32	32	26	26	26	40	40	40	0	0
ASTN2	1884	1884	1884	464	464	2176	2176	2176	2176	401	401	401	401	1112	1112	1112	1112	186	186	186	186	517	517	517	216	216	216	216	930	930	930	930	930	930	690	690	690	690	134	134	134	149	149	149	521	521	521	179	179
ASXL1	11856	11856	11856	11813	11813	10630	10630	10630	10630	7396	7396	7396	7396	9318	9318	9318	9318	4654	4654	4654	4654	7622	7622	7622	6263	6263	6263	6263	13425	13425	13425	13425	13425	13425	12629	12629	12629	12629	4466	4466	4466	7707	7707	7707	11263	11263	11263	6799	6799
ASXL2	5322	5322	5322	3931	3931	4955	4955	4955	4955	2222	2222	2222	2222	5125	5125	5125	5125	1640	1640	1640	1640	4030	4030	4030	3162	3162	3162	3162	6574	6574	6574	6574	6574	6574	9296	9296	9296	9296	1816	1816	1816	2571	2571	2571	5416	5416	5416	2548	2548
ASXL3	1329	1329	1329	352	352	1499	1499	1499	1499	546	546	546	546	1409	1409	1409	1409	284	284	284	284	508	508	508	484	484	484	484	1185	1185	1185	1185	1185	1185	740	740	740	740	345	345	345	361	361	361	572	572	572	594	594
ASZ1	0	0	0	0	0	0	0	0	0	0	0	0	0	0	0	0	0	0	0	0	0	296	296	296	0	0	0	0	0	0	0	0	0	0	0	0	0	0	55	55	55	4	4	4	2	2	2	0	0
ATAD1	790	790	790	3136	3136	2235	2235	2235	2235	1250	1250	1250	1250	2351	2351	2351	2351	1249	1249	1249	1249	2583	2583	2583	4827	4827	4827	4827	4383	4383	4383	4383	4383	4383	4685	4685	4685	4685	1862	1862	1862	2428	2428	2428	735	735	735	1102	1102
ATAD2	571	571	571	5661	5661	860	860	860	860	4026	4026	4026	4026	567	567	567	567	1706	1706	1706	1706	1850	1850	1850	3099	3099	3099	3099	6608	6608	6608	6608	6608	6608	4762	4762	4762	4762	2049	2049	2049	3282	3282	3282	2587	2587	2587	2753	2753
ATAD2B	5686	5686	5686	3303	3303	4147	4147	4147	4147	1467	1467	1467	1467	3306	3306	3306	3306	1433	1433	1433	1433	1687	1687	1687	2842	2842	2842	2842	6577	6577	6577	6577	6577	6577	5605	5605	5605	5605	2104	2104	2104	3385	3385	3385	5556	5556	5556	3067	3067
ATAD3A	411	411	411	517	517	273	273	273	273	282	282	282	282	287	287	287	287	235	235	235	235	472	472	472	446	446	446	446	959	959	959	959	959	959	659	659	659	659	235	235	235	331	331	331	510	510	510	248	248
ATAD3B	687	687	687	271	271	307	307	307	307	187	187	187	187	251	251	251	251	103	103	103	103	223	223	223	127	127	127	127	546	546	546	546	546	546	253	253	253	253	167	167	167	263	263	263	418	418	418	188	188
ATAD3C	145	145	145	40	40	118	118	118	118	30	30	30	30	122	122	122	122	166	166	166	166	156	156	156	213	213	213	213	751	751	751	751	751	751	121	121	121	121	47	47	47	145	145	145	60	60	60	41	41
ATAD5	368	368	368	204	204	398	398	398	398	610	610	610	610	201	201	201	201	156	156	156	156	45	45	45	206	206	206	206	403	403	403	403	403	403	410	410	410	410	359	359	359	445	445	445	467	467	467	92	92
ATAT1	701	701	701	762	762	691	691	691	691	512	512	512	512	680	680	680	680	207	207	207	207	671	671	671	260	260	260	260	1296	1296	1296	1296	1296	1296	639	639	639	639	265	265	265	443	443	443	249	249	249	403	403
ATCAY	3	3	3	0	0	16	16	16	16	168	168	168	168	9	9	9	9	0	0	0	0	31	31	31	2	2	2	2	0	0	0	0	0	0	12	12	12	12	1	1	1	13	13	13	5	5	5	0	0
ATE1	2322	2322	2322	5113	5113	3019	3019	3019	3019	1705	1705	1705	1705	3013	3013	3013	3013	1739	1739	1739	1739	2280	2280	2280	3219	3219	3219	3219	6998	6998	6998	6998	6998	6998	4951	4951	4951	4951	1801	1801	1801	3041	3041	3041	1675	1675	1675	1752	1752
ATF1	353	353	353	2708	2708	982	982	982	982	1251	1251	1251	1251	1524	1524	1524	1524	1150	1150	1150	1150	1866	1866	1866	2228	2228	2228	2228	3150	3150	3150	3150	3150	3150	3092	3092	3092	3092	1044	1044	1044	2248	2248	2248	442	442	442	797	797
ATF2	2166	2166	2166	3997	3997	3118	3118	3118	3118	2351	2351	2351	2351	4118	4118	4118	4118	2489	2489	2489	2489	3376	3376	3376	6238	6238	6238	6238	9386	9386	9386	9386	9386	9386	7679	7679	7679	7679	2696	2696	2696	3690	3690	3690	2856	2856	2856	2539	2539
ATF3	296	296	296	2021	2021	744	744	744	744	927	927	927	927	549	549	549	549	5397	5397	5397	5397	10448	10448	10448	10923	10923	10923	10923	2262	2262	2262	2262	2262	2262	2814	2814	2814	2814	2850	2850	2850	293	293	293	10441	10441	10441	1385	1385
ATF4	814	814	814	579	579	469	469	469	469	499	499	499	499	435	435	435	435	354	354	354	354	784	784	784	630	630	630	630	1630	1630	1630	1630	1630	1630	908	908	908	908	274	274	274	983	983	983	1397	1397	1397	220	220
ATF5	422	422	422	40230	40230	264	264	264	264	23469	23469	23469	23469	372	372	372	372	90852	90852	90852	90852	193716	193716	193716	150196	150196	150196	150196	116591	116591	116591	116591	116591	116591	193764	193764	193764	193764	46873	46873	46873	25270	25270	25270	64595	64595	64595	37187	37187
ATF6	2437	2437	2437	15140	15140	5585	5585	5585	5585	5504	5504	5504	5504	6302	6302	6302	6302	4773	4773	4773	4773	7069	7069	7069	14412	14412	14412	14412	16308	16308	16308	16308	16308	16308	13806	13806	13806	13806	6788	6788	6788	7800	7800	7800	4800	4800	4800	5264	5264
ATF6B	2276	2276	2276	4118	4118	2641	2641	2641	2641	1645	1645	1645	1645	2155	2155	2155	2155	1437	1437	1437	1437	2554	2554	2554	1972	1972	1972	1972	3675	3675	3675	3675	3675	3675	3410	3410	3410	3410	936	936	936	1724	1724	1724	1568	1568	1568	1048	1048
ATF7	997	997	997	1247	1247	1242	1242	1242	1242	366	366	366	366	1000	1000	1000	1000	523	523	523	523	653	653	653	594	594	594	594	1559	1559	1559	1559	1559	1559	1047	1047	1047	1047	491	491	491	831	831	831	852	852	852	663	663
ATF7IP	9594	9594	9594	10341	10341	11318	11318	11318	11318	4080	4080	4080	4080	9964	9964	9964	9964	3790	3790	3790	3790	6722	6722	6722	5969	5969	5969	5969	17375	17375	17375	17375	17375	17375	14503	14503	14503	14503	4879	4879	4879	7823	7823	7823	7949	7949	7949	5490	5490
ATF7IP2	634	634	634	2405	2405	831	831	831	831	1369	1369	1369	1369	1145	1145	1145	1145	943	943	943	943	1372	1372	1372	1799	1799	1799	1799	7352	7352	7352	7352	7352	7352	3965	3965	3965	3965	1304	1304	1304	2514	2514	2514	1089	1089	1089	2115	2115
ATG10	233	233	233	527	527	513	513	513	513	263	263	263	263	487	487	487	487	160	160	160	160	462	462	462	369	369	369	369	690	690	690	690	690	690	822	822	822	822	228	228	228	363	363	363	338	338	338	151	151
ATG101	743	743	743	1621	1621	604	604	604	604	719	719	719	719	967	967	967	967	903	903	903	903	1413	1413	1413	1401	1401	1401	1401	1919	1919	1919	1919	1919	1919	1841	1841	1841	1841	687	687	687	778	778	778	1672	1672	1672	941	941
ATG12	386	386	386	1783	1783	559	559	559	559	739	739	739	739	584	584	584	584	760	760	760	760	1671	1671	1671	1722	1722	1722	1722	2734	2734	2734	2734	2734	2734	2433	2433	2433	2433	719	719	719	1277	1277	1277	295	295	295	594	594
ATG13	1741	1741	1741	4449	4449	2781	2781	2781	2781	2383	2383	2383	2383	2966	2966	2966	2966	1602	1602	1602	1602	4311	4311	4311	3853	3853	3853	3853	7677	7677	7677	7677	7677	7677	9569	9569	9569	9569	2080	2080	2080	3070	3070	3070	3915	3915	3915	3702	3702
ATG14	736	736	736	2367	2367	1308	1308	1308	1308	603	603	603	603	879	879	879	879	606	606	606	606	1049	1049	1049	1606	1606	1606	1606	1748	1748	1748	1748	1748	1748	1983	1983	1983	1983	797	797	797	872	872	872	1074	1074	1074	644	644
ATG16L1	870	870	870	3021	3021	1057	1057	1057	1057	1030	1030	1030	1030	1228	1228	1228	1228	865	865	865	865	2327	2327	2327	1383	1383	1383	1383	3864	3864	3864	3864	3864	3864	4243	4243	4243	4243	1389	1389	1389	1638	1638	1638	1760	1760	1760	1237	1237
ATG16L2	1966	1966	1966	446	446	723	723	723	723	254	254	254	254	467	467	467	467	216	216	216	216	453	453	453	142	142	142	142	892	892	892	892	892	892	822	822	822	822	478	478	478	163	163	163	1040	1040	1040	452	452
ATG2A	3321	3321	3321	12388	12388	2264	2264	2264	2264	3876	3876	3876	3876	1583	1583	1583	1583	2821	2821	2821	2821	4291	4291	4291	4216	4216	4216	4216	5701	5701	5701	5701	5701	5701	8127	8127	8127	8127	3415	3415	3415	5300	5300	5300	9746	9746	9746	4918	4918
ATG2B	5399	5399	5399	12399	12399	6866	6866	6866	6866	6358	6358	6358	6358	6341	6341	6341	6341	4126	4126	4126	4126	4644	4644	4644	8659	8659	8659	8659	15893	15893	15893	15893	15893	15893	16459	16459	16459	16459	6438	6438	6438	17151	17151	17151	7484	7484	7484	6682	6682
ATG3	981	981	981	7679	7679	3690	3690	3690	3690	3131	3131	3131	3131	4216	4216	4216	4216	2244	2244	2244	2244	3706	3706	3706	6575	6575	6575	6575	8926	8926	8926	8926	8926	8926	7887	7887	7887	7887	3208	3208	3208	7344	7344	7344	1055	1055	1055	1814	1814
ATG4A	318	318	318	2772	2772	737	737	737	737	908	908	908	908	855	855	855	855	738	738	738	738	1958	1958	1958	3422	3422	3422	3422	3338	3338	3338	3338	3338	3338	5408	5408	5408	5408	1567	1567	1567	2192	2192	2192	645	645	645	929	929
ATG4B	4006	4006	4006	2938	2938	3263	3263	3263	3263	1115	1115	1115	1115	2377	2377	2377	2377	1258	1258	1258	1258	3125	3125	3125	1719	1719	1719	1719	3642	3642	3642	3642	3642	3642	3764	3764	3764	3764	1755	1755	1755	1634	1634	1634	2483	2483	2483	1397	1397
ATG4C	645	645	645	1300	1300	1119	1119	1119	1119	941	941	941	941	1531	1531	1531	1531	723	723	723	723	1091	1091	1091	1516	1516	1516	1516	4535	4535	4535	4535	4535	4535	3028	3028	3028	3028	1053	1053	1053	1918	1918	1918	707	707	707	856	856
ATG4D	1509	1509	1509	592	592	1487	1487	1487	1487	215	215	215	215	1067	1067	1067	1067	264	264	264	264	1123	1123	1123	1063	1063	1063	1063	677	677	677	677	677	677	2148	2148	2148	2148	692	692	692	201	201	201	784	784	784	473	473
ATG5	1238	1238	1238	4923	4923	1848	1848	1848	1848	1826	1826	1826	1826	2221	2221	2221	2221	1435	1435	1435	1435	2868	2868	2868	4457	4457	4457	4457	8073	8073	8073	8073	8073	8073	6038	6038	6038	6038	1931	1931	1931	4657	4657	4657	961	961	961	1316	1316
ATG7	2159	2159	2159	5050	5050	2556	2556	2556	2556	1363	1363	1363	1363	1949	1949	1949	1949	1259	1259	1259	1259	2414	2414	2414	1843	1843	1843	1843	5103	5103	5103	5103	5103	5103	4166	4166	4166	4166	1684	1684	1684	3989	3989	3989	1485	1485	1485	987	987
ATG9A	1636	1636	1636	3871	3871	1910	1910	1910	1910	1243	1243	1243	1243	2291	2291	2291	2291	1104	1104	1104	1104	2637	2637	2637	1057	1057	1057	1057	4325	4325	4325	4325	4325	4325	4651	4651	4651	4651	775	775	775	1812	1812	1812	2642	2642	2642	1689	1689
ATG9B	13	13	13	0	0	11	11	11	11	32	32	32	32	3	3	3	3	8	8	8	8	78	78	78	12	12	12	12	14	14	14	14	14	14	38	38	38	38	7	7	7	21	21	21	16	16	16	2	2
ATIC	1526	1526	1526	7112	7112	2948	2948	2948	2948	3289	3289	3289	3289	3898	3898	3898	3898	2150	2150	2150	2150	4069	4069	4069	4236	4236	4236	4236	8736	8736	8736	8736	8736	8736	5329	5329	5329	5329	2539	2539	2539	6865	6865	6865	2347	2347	2347	1783	1783
ATL1	191	191	191	252	252	841	841	841	841	663	663	663	663	753	753	753	753	39	39	39	39	184	184	184	154	154	154	154	129	129	129	129	129	129	363	363	363	363	132	132	132	133	133	133	83	83	83	14	14
ATL2	3616	3616	3616	18639	18639	5276	5276	5276	5276	5956	5956	5956	5956	6336	6336	6336	6336	6784	6784	6784	6784	11431	11431	11431	19558	19558	19558	19558	27032	27032	27032	27032	27032	27032	23160	23160	23160	23160	8603	8603	8603	19388	19388	19388	10291	10291	10291	6761	6761
ATL3	1636	1636	1636	28927	28927	5849	5849	5849	5849	9423	9423	9423	9423	7381	7381	7381	7381	4047	4047	4047	4047	9667	9667	9667	7936	7936	7936	7936	25279	25279	25279	25279	25279	25279	20930	20930	20930	20930	6655	6655	6655	26392	26392	26392	4937	4937	4937	4005	4005
ATM	11316	11316	11316	16582	16582	13884	13884	13884	13884	5017	5017	5017	5017	14536	14536	14536	14536	4867	4867	4867	4867	5700	5700	5700	9112	9112	9112	9112	33462	33462	33462	33462	33462	33462	24778	24778	24778	24778	10211	10211	10211	23452	23452	23452	13535	13535	13535	9185	9185
ATMIN	1074	1074	1074	3091	3091	1947	1947	1947	1947	1432	1432	1432	1432	2890	2890	2890	2890	1384	1384	1384	1384	2743	2743	2743	3949	3949	3949	3949	5396	5396	5396	5396	5396	5396	7893	7893	7893	7893	1887	1887	1887	2744	2744	2744	1802	1802	1802	2351	2351
ATN1	12484	12484	12484	1367	1367	6340	6340	6340	6340	873	873	873	873	6627	6627	6627	6627	936	936	936	936	2534	2534	2534	1547	1547	1547	1547	2747	2747	2747	2747	2747	2747	3853	3853	3853	3853	1140	1140	1140	776	776	776	3234	3234	3234	2245	2245
ATOH1	0	0	0	3	3	0	0	0	0	2	2	2	2	0	0	0	0	0	0	0	0	14	14	14	0	0	0	0	1	1	1	1	1	1	4	4	4	4	2	2	2	3	3	3	0	0	0	0	0
ATOH7	22	22	22	7	7	18	18	18	18	19	19	19	19	2	2	2	2	12	12	12	12	17	17	17	8	8	8	8	52	52	52	52	52	52	25	25	25	25	2	2	2	4	4	4	23	23	23	12	12
ATOH8	201	201	201	1287	1287	317	317	317	317	1143	1143	1143	1143	357	357	357	357	1833	1833	1833	1833	13754	13754	13754	4046	4046	4046	4046	2010	2010	2010	2010	2010	2010	5531	5531	5531	5531	3372	3372	3372	683	683	683	2850	2850	2850	2500	2500
ATOX1	641	641	641	9913	9913	2760	2760	2760	2760	2301	2301	2301	2301	3116	3116	3116	3116	2319	2319	2319	2319	7479	7479	7479	3111	3111	3111	3111	5728	5728	5728	5728	5728	5728	3291	3291	3291	3291	1283	1283	1283	2406	2406	2406	3593	3593	3593	707	707
ATP10A	1418	1418	1418	86	86	850	850	850	850	88	88	88	88	1121	1121	1121	1121	27	27	27	27	142	142	142	17	17	17	17	52	52	52	52	52	52	56	56	56	56	28	28	28	68	68	68	97	97	97	11	11
ATP10B	57	57	57	112	112	40	40	40	40	76	76	76	76	15	15	15	15	2	2	2	2	90	90	90	2	2	2	2	0	0	0	0	0	0	12	12	12	12	28	28	28	21	21	21	28	28	28	1	1
ATP10D	5272	5272	5272	2898	2898	7762	7762	7762	7762	1589	1589	1589	1589	7624	7624	7624	7624	856	856	856	856	3481	3481	3481	3916	3916	3916	3916	4216	4216	4216	4216	4216	4216	9520	9520	9520	9520	2828	2828	2828	3767	3767	3767	3641	3641	3641	2574	2574
ATP11A	8455	8455	8455	5102	5102	5708	5708	5708	5708	2271	2271	2271	2271	6922	6922	6922	6922	1801	1801	1801	1801	5060	5060	5060	4313	4313	4313	4313	5703	5703	5703	5703	5703	5703	9104	9104	9104	9104	3848	3848	3848	2541	2541	2541	10109	10109	10109	4563	4563
ATP11B	3555	3555	3555	9750	9750	6651	6651	6651	6651	2959	2959	2959	2959	6333	6333	6333	6333	3522	3522	3522	3522	4676	4676	4676	8921	8921	8921	8921	15733	15733	15733	15733	15733	15733	15145	15145	15145	15145	6936	6936	6936	10982	10982	10982	5689	5689	5689	5438	5438
ATP11C	2089	2089	2089	6101	6101	3704	3704	3704	3704	1952	1952	1952	1952	2905	2905	2905	2905	2490	2490	2490	2490	1863	1863	1863	3572	3572	3572	3572	13334	13334	13334	13334	13334	13334	6292	6292	6292	6292	2579	2579	2579	6639	6639	6639	4247	4247	4247	2368	2368
ATP12A	50	50	50	2	2	179	179	179	179	50	50	50	50	59	59	59	59	7	7	7	7	53	53	53	3	3	3	3	0	0	0	0	0	0	11	11	11	11	0	0	0	2	2	2	7	7	7	2	2
ATP13A1	2973	2973	2973	6426	6426	2519	2519	2519	2519	1703	1703	1703	1703	3680	3680	3680	3680	1044	1044	1044	1044	2170	2170	2170	1099	1099	1099	1099	4227	4227	4227	4227	4227	4227	3236	3236	3236	3236	1244	1244	1244	3341	3341	3341	3055	3055	3055	1083	1083
ATP13A2	1869	1869	1869	521	521	1237	1237	1237	1237	466	466	466	466	1528	1528	1528	1528	302	302	302	302	569	569	569	128	128	128	128	1084	1084	1084	1084	1084	1084	1062	1062	1062	1062	314	314	314	383	383	383	1057	1057	1057	425	425
ATP13A3	6410	6410	6410	24002	24002	10744	10744	10744	10744	12392	12392	12392	12392	11767	11767	11767	11767	11007	11007	11007	11007	14080	14080	14080	27936	27936	27936	27936	55060	55060	55060	55060	55060	55060	71110	71110	71110	71110	20081	20081	20081	23360	23360	23360	20764	20764	20764	17496	17496
ATP13A4	109	109	109	134	134	165	165	165	165	83	83	83	83	146	146	146	146	46	46	46	46	69	69	69	23	23	23	23	61	61	61	61	61	61	49	49	49	49	33	33	33	35	35	35	169	169	169	22	22
ATP13A5	4	4	4	0	0	10	10	10	10	30	30	30	30	11	11	11	11	4	4	4	4	36	36	36	2	2	2	2	3	3	3	3	3	3	6	6	6	6	0	0	0	2	2	2	8	8	8	1	1
ATP1A1	55677	55677	55677	50745	50745	210764	210764	210764	210764	15351	15351	15351	15351	257592	257592	257592	257592	11604	11604	11604	11604	15863	15863	15863	16132	16132	16132	16132	42349	42349	42349	42349	42349	42349	32457	32457	32457	32457	18872	18872	18872	40960	40960	40960	11767	11767	11767	9609	9609
ATP1A2	198	198	198	23	23	311	311	311	311	50	50	50	50	372	372	372	372	16	16	16	16	115	115	115	5	5	5	5	34	34	34	34	34	34	25	25	25	25	1	1	1	20	20	20	24	24	24	0	0
ATP1A3	24	24	24	16	16	27	27	27	27	433	433	433	433	3	3	3	3	10	10	10	10	118	118	118	5	5	5	5	12	12	12	12	12	12	29	29	29	29	3	3	3	36	36	36	27	27	27	4	4
ATP1A4	20	20	20	0	0	10	10	10	10	60	60	60	60	3	3	3	3	3	3	3	3	86	86	86	0	0	0	0	0	0	0	0	0	0	10	10	10	10	4	4	4	13	13	13	6	6	6	1	1
ATP1B1	8510	8510	8510	11038	11038	78566	78566	78566	78566	2893	2893	2893	2893	102565	102565	102565	102565	2117	2117	2117	2117	14926	14926	14926	41952	41952	41952	41952	35771	35771	35771	35771	35771	35771	33572	33572	33572	33572	12894	12894	12894	5897	5897	5897	2602	2602	2602	10940	10940
ATP1B2	262	262	262	160	160	649	649	649	649	88	88	88	88	873	873	873	873	118	118	118	118	80	80	80	31	31	31	31	158	158	158	158	158	158	94	94	94	94	43	43	43	127	127	127	19	19	19	39	39
ATP1B3	329	329	329	1271	1271	1441	1441	1441	1441	401	401	401	401	1527	1527	1527	1527	255	255	255	255	241	241	241	411	411	411	411	604	604	604	604	604	604	1127	1127	1127	1127	388	388	388	1150	1150	1150	257	257	257	106	106
ATP1B4	3	3	3	0	0	0	0	0	0	2	2	2	2	0	0	0	0	0	0	0	0	5	5	5	0	0	0	0	0	0	0	0	0	0	5	5	5	5	0	0	0	0	0	0	2	2	2	0	0
ATP23	84	84	84	188	188	221	221	221	221	171	171	171	171	154	154	154	154	115	115	115	115	216	216	216	323	323	323	323	458	458	458	458	458	458	396	396	396	396	137	137	137	144	144	144	19	19	19	107	107
ATP2A1	155	155	155	50	50	49	49	49	49	79	79	79	79	11	11	11	11	41	41	41	41	141	141	141	16	16	16	16	89	89	89	89	89	89	140	140	140	140	30	30	30	26	26	26	163	163	163	30	30
ATP2A2	10901	10901	10901	46695	46695	13483	13483	13483	13483	25050	25050	25050	25050	32640	32640	32640	32640	10460	10460	10460	10460	33951	33951	33951	13704	13704	13704	13704	84138	84138	84138	84138	84138	84138	40277	40277	40277	40277	14273	14273	14273	40204	40204	40204	18991	18991	18991	14015	14015
ATP2A3	826	826	826	268	268	918	918	918	918	575	575	575	575	559	559	559	559	79	79	79	79	231	231	231	53	53	53	53	240	240	240	240	240	240	271	271	271	271	275	275	275	136	136	136	349	349	349	28	28
ATP2B1	2998	2998	2998	4360	4360	3477	3477	3477	3477	2126	2126	2126	2126	4688	4688	4688	4688	1314	1314	1314	1314	2988	2988	2988	6088	6088	6088	6088	11233	11233	11233	11233	11233	11233	8138	8138	8138	8138	3678	3678	3678	4867	4867	4867	2939	2939	2939	4974	4974
ATP2B2	21	21	21	7763	7763	58	58	58	58	4481	4481	4481	4481	50	50	50	50	4539	4539	4539	4539	8643	8643	8643	10862	10862	10862	10862	6902	6902	6902	6902	6902	6902	21174	21174	21174	21174	6215	6215	6215	7708	7708	7708	20633	20633	20633	5759	5759
ATP2B3	19	19	19	20	20	108	108	108	108	123	123	123	123	116	116	116	116	7	7	7	7	59	59	59	8	8	8	8	4	4	4	4	4	4	18	18	18	18	4	4	4	9	9	9	12	12	12	1	1
ATP2B4	5544	5544	5544	29636	29636	7109	7109	7109	7109	16279	16279	16279	16279	5591	5591	5591	5591	8127	8127	8127	8127	26969	26969	26969	32832	32832	32832	32832	8845	8845	8845	8845	8845	8845	138114	138114	138114	138114	33911	33911	33911	32442	32442	32442	23822	23822	23822	4922	4922
ATP2C1	3999	3999	3999	12836	12836	9240	9240	9240	9240	4941	4941	4941	4941	14816	14816	14816	14816	2685	2685	2685	2685	6546	6546	6546	6757	6757	6757	6757	16602	16602	16602	16602	16602	16602	18814	18814	18814	18814	5355	5355	5355	15505	15505	15505	7058	7058	7058	3738	3738
ATP2C2	722	722	722	58	58	297	297	297	297	55	55	55	55	966	966	966	966	8	8	8	8	240	240	240	41	41	41	41	50	50	50	50	50	50	165	165	165	165	133	133	133	35	35	35	43	43	43	12	12
ATP4A	0	0	0	0	0	13	13	13	13	44	44	44	44	2	2	2	2	1	1	1	1	77	77	77	4	4	4	4	0	0	0	0	0	0	28	28	28	28	1	1	1	21	21	21	7	7	7	0	0
ATP4B	3	3	3	1	1	14	14	14	14	9	9	9	9	4	4	4	4	0	0	0	0	27	27	27	3	3	3	3	0	0	0	0	0	0	5	5	5	5	0	0	0	8	8	8	2	2	2	0	0
ATP5F1A	2476	2476	2476	33030	33030	11563	11563	11563	11563	6191	6191	6191	6191	14902	14902	14902	14902	7177	7177	7177	7177	14700	14700	14700	18982	18982	18982	18982	25652	25652	25652	25652	25652	25652	26238	26238	26238	26238	9094	9094	9094	15811	15811	15811	3404	3404	3404	3442	3442
ATP5F1B	7526	7526	7526	98163	98163	26162	26162	26162	26162	17821	17821	17821	17821	31561	31561	31561	31561	20447	20447	20447	20447	54633	54633	54633	60977	60977	60977	60977	63430	63430	63430	63430	63430	63430	73354	73354	73354	73354	27266	27266	27266	25858	25858	25858	8097	8097	8097	10550	10550
ATP5F1C	1520	1520	1520	17647	17647	8002	8002	8002	8002	3725	3725	3725	3725	7686	7686	7686	7686	4205	4205	4205	4205	10987	10987	10987	22319	22319	22319	22319	18880	18880	18880	18880	18880	18880	17981	17981	17981	17981	6026	6026	6026	9087	9087	9087	935	935	935	2845	2845
ATP5F1D	864	864	864	3828	3828	1055	1055	1055	1055	659	659	659	659	1179	1179	1179	1179	1067	1067	1067	1067	2712	2712	2712	1792	1792	1792	1792	3405	3405	3405	3405	3405	3405	1694	1694	1694	1694	623	623	623	842	842	842	889	889	889	328	328
ATP5F1E	1232	1232	1232	9158	9158	9071	9071	9071	9071	7737	7737	7737	7737	8452	8452	8452	8452	1798	1798	1798	1798	11014	11014	11014	6569	6569	6569	6569	14276	14276	14276	14276	14276	14276	7280	7280	7280	7280	2689	2689	2689	6342	6342	6342	1246	1246	1246	1270	1270
ATP5IF1	5313	5313	5313	16775	16775	10357	10357	10357	10357	2871	2871	2871	2871	8179	8179	8179	8179	4800	4800	4800	4800	10004	10004	10004	8963	8963	8963	8963	20187	20187	20187	20187	20187	20187	8418	8418	8418	8418	2517	2517	2517	3558	3558	3558	2791	2791	2791	3115	3115
ATP5MC1	73	73	73	2051	2051	692	692	692	692	627	627	627	627	1121	1121	1121	1121	484	484	484	484	2324	2324	2324	1920	1920	1920	1920	1604	1604	1604	1604	1604	1604	1771	1771	1771	1771	472	472	472	446	446	446	67	67	67	176	176
ATP5MC2	695	695	695	3424	3424	2330	2330	2330	2330	1487	1487	1487	1487	2568	2568	2568	2568	1674	1674	1674	1674	3917	3917	3917	3042	3042	3042	3042	4300	4300	4300	4300	4300	4300	4264	4264	4264	4264	1555	1555	1555	1368	1368	1368	791	791	791	945	945
ATP5MC3	1246	1246	1246	23820	23820	6502	6502	6502	6502	4361	4361	4361	4361	8329	8329	8329	8329	8135	8135	8135	8135	22411	22411	22411	26031	26031	26031	26031	18003	18003	18003	18003	18003	18003	22763	22763	22763	22763	7484	7484	7484	6728	6728	6728	1278	1278	1278	3267	3267
ATP5MD	103	103	103	4234	4234	1678	1678	1678	1678	1027	1027	1027	1027	972	972	972	972	325	325	325	325	2151	2151	2151	2072	2072	2072	2072	2387	2387	2387	2387	2387	2387	1773	1773	1773	1773	536	536	536	1893	1893	1893	109	109	109	318	318
ATP5ME	1615	1615	1615	12136	12136	4647	4647	4647	4647	4929	4929	4929	4929	5141	5141	5141	5141	3540	3540	3540	3540	15084	15084	15084	7614	7614	7614	7614	11575	11575	11575	11575	11575	11575	8552	8552	8552	8552	3138	3138	3138	4183	4183	4183	1562	1562	1562	1469	1469
ATP5MF	125	125	125	5575	5575	2241	2241	2241	2241	2230	2230	2230	2230	1750	1750	1750	1750	1037	1037	1037	1037	4833	4833	4833	2881	2881	2881	2881	3559	3559	3559	3559	3559	3559	4070	4070	4070	4070	998	998	998	1374	1374	1374	111	111	111	539	539
ATP5MG	1484	1484	1484	12526	12526	8957	8957	8957	8957	6206	6206	6206	6206	7860	7860	7860	7860	3293	3293	3293	3293	15327	15327	15327	11118	11118	11118	11118	17681	17681	17681	17681	17681	17681	16862	16862	16862	16862	4134	4134	4134	4397	4397	4397	631	631	631	2238	2238
ATP5MGL	37	37	37	13	13	22	22	22	22	21	21	21	21	38	38	38	38	32	32	32	32	3	3	3	5	5	5	5	29	29	29	29	29	29	40	40	40	40	20	20	20	12	12	12	23	23	23	16	16
ATP5MPL	612	612	612	10767	10767	4965	4965	4965	4965	4896	4896	4896	4896	5591	5591	5591	5591	2239	2239	2239	2239	9996	9996	9996	7389	7389	7389	7389	15136	15136	15136	15136	15136	15136	9152	9152	9152	9152	2602	2602	2602	6377	6377	6377	1334	1334	1334	1305	1305
ATP5PB	1069	1069	1069	14138	14138	5846	5846	5846	5846	3665	3665	3665	3665	7371	7371	7371	7371	4001	4001	4001	4001	12410	12410	12410	18464	18464	18464	18464	12772	12772	12772	12772	12772	12772	17597	17597	17597	17597	5751	5751	5751	6593	6593	6593	1248	1248	1248	2034	2034
ATP5PD	826	826	826	4488	4488	4769	4769	4769	4769	2167	2167	2167	2167	4242	4242	4242	4242	1469	1469	1469	1469	5987	5987	5987	10133	10133	10133	10133	7550	7550	7550	7550	7550	7550	5057	5057	5057	5057	2082	2082	2082	1685	1685	1685	538	538	538	1000	1000
ATP5PF	344	344	344	6790	6790	2369	2369	2369	2369	1571	1571	1571	1571	2722	2722	2722	2722	1624	1624	1624	1624	5618	5618	5618	7442	7442	7442	7442	7141	7141	7141	7141	7141	7141	5596	5596	5596	5596	1960	1960	1960	2446	2446	2446	535	535	535	1002	1002
ATP5PO	1174	1174	1174	19200	19200	9609	9609	9609	9609	6726	6726	6726	6726	10081	10081	10081	10081	4402	4402	4402	4402	16135	16135	16135	29941	29941	29941	29941	20374	20374	20374	20374	20374	20374	26832	26832	26832	26832	5425	5425	5425	11568	11568	11568	1842	1842	1842	2154	2154
ATP6AP1	1787	1787	1787	6131	6131	4428	4428	4428	4428	1677	1677	1677	1677	5639	5639	5639	5639	2154	2154	2154	2154	6086	6086	6086	5838	5838	5838	5838	5717	5717	5717	5717	5717	5717	4811	4811	4811	4811	1956	1956	1956	2029	2029	2029	1043	1043	1043	1568	1568
ATP6AP1L	180	180	180	255	255	289	289	289	289	90	90	90	90	226	226	226	226	141	141	141	141	214	214	214	171	171	171	171	381	381	381	381	381	381	487	487	487	487	86	86	86	94	94	94	102	102	102	105	105
ATP6AP2	678	678	678	9817	9817	4223	4223	4223	4223	2578	2578	2578	2578	6321	6321	6321	6321	1930	1930	1930	1930	4480	4480	4480	6501	6501	6501	6501	9619	9619	9619	9619	9619	9619	8417	8417	8417	8417	2838	2838	2838	7103	7103	7103	1022	1022	1022	1425	1425
ATP6V0A1	6021	6021	6021	9079	9079	8479	8479	8479	8479	2943	2943	2943	2943	7642	7642	7642	7642	2648	2648	2648	2648	4638	4638	4638	4140	4140	4140	4140	11358	11358	11358	11358	11358	11358	8467	8467	8467	8467	2853	2853	2853	7459	7459	7459	5346	5346	5346	3394	3394
ATP6V0A2	1360	1360	1360	4408	4408	1947	1947	1947	1947	2100	2100	2100	2100	2901	2901	2901	2901	1131	1131	1131	1131	1652	1652	1652	1731	1731	1731	1731	6649	6649	6649	6649	6649	6649	5096	5096	5096	5096	1666	1666	1666	5929	5929	5929	2047	2047	2047	1475	1475
ATP6V0A4	3497	3497	3497	2	2	5736	5736	5736	5736	27	27	27	27	5758	5758	5758	5758	0	0	0	0	52	52	52	3	3	3	3	7	7	7	7	7	7	13	13	13	13	1	1	1	5	5	5	15	15	15	1	1
ATP6V0B	2772	2772	2772	30338	30338	10883	10883	10883	10883	11482	11482	11482	11482	13867	13867	13867	13867	5182	5182	5182	5182	18846	18846	18846	13664	13664	13664	13664	19551	19551	19551	19551	19551	19551	24576	24576	24576	24576	7464	7464	7464	13484	13484	13484	1766	1766	1766	3624	3624
ATP6V0C	1774	1774	1774	10271	10271	4841	4841	4841	4841	1643	1643	1643	1643	5562	5562	5562	5562	2780	2780	2780	2780	7409	7409	7409	9642	9642	9642	9642	6634	6634	6634	6634	6634	6634	7659	7659	7659	7659	3177	3177	3177	2760	2760	2760	1694	1694	1694	2641	2641
ATP6V0D1	1745	1745	1745	12092	12092	5486	5486	5486	5486	3633	3633	3633	3633	7789	7789	7789	7789	3665	3665	3665	3665	6716	6716	6716	4543	4543	4543	4543	8941	8941	8941	8941	8941	8941	10191	10191	10191	10191	3291	3291	3291	6108	6108	6108	2526	2526	2526	1611	1611
ATP6V0D2	1293	1293	1293	31	31	9442	9442	9442	9442	19	19	19	19	7264	7264	7264	7264	20	20	20	20	44	44	44	8	8	8	8	28	28	28	28	28	28	27	27	27	27	9	9	9	65	65	65	27	27	27	5	5
ATP6V0E1	450	450	450	3753	3753	3460	3460	3460	3460	1292	1292	1292	1292	4503	4503	4503	4503	1264	1264	1264	1264	4117	4117	4117	6542	6542	6542	6542	5219	5219	5219	5219	5219	5219	6360	6360	6360	6360	2667	2667	2667	1846	1846	1846	405	405	405	1549	1549
ATP6V0E2	987	987	987	1574	1574	1121	1121	1121	1121	240	240	240	240	554	554	554	554	646	646	646	646	2125	2125	2125	1287	1287	1287	1287	2946	2946	2946	2946	2946	2946	3216	3216	3216	3216	995	995	995	400	400	400	1261	1261	1261	652	652
ATP6V1A	3742	3742	3742	14380	14380	18343	18343	18343	18343	5990	5990	5990	5990	21724	21724	21724	21724	4742	4742	4742	4742	11067	11067	11067	10304	10304	10304	10304	20997	20997	20997	20997	20997	20997	17635	17635	17635	17635	7139	7139	7139	14517	14517	14517	3025	3025	3025	3448	3448
ATP6V1B1	3327	3327	3327	0	0	9594	9594	9594	9594	41	41	41	41	10839	10839	10839	10839	2	2	2	2	54	54	54	0	0	0	0	97	97	97	97	97	97	21	21	21	21	5	5	5	8	8	8	30	30	30	1	1
ATP6V1B2	3488	3488	3488	7565	7565	7981	7981	7981	7981	2663	2663	2663	2663	5021	5021	5021	5021	3015	3015	3015	3015	5291	5291	5291	6015	6015	6015	6015	9268	9268	9268	9268	9268	9268	11131	11131	11131	11131	3787	3787	3787	4638	4638	4638	2108	2108	2108	2174	2174
ATP6V1C1	1634	1634	1634	2032	2032	3190	3190	3190	3190	1040	1040	1040	1040	2939	2939	2939	2939	991	991	991	991	1952	1952	1952	3576	3576	3576	3576	3360	3360	3360	3360	3360	3360	4034	4034	4034	4034	1839	1839	1839	2155	2155	2155	1373	1373	1373	1465	1465
ATP6V1C2	2185	2185	2185	12	12	2986	2986	2986	2986	33	33	33	33	1869	1869	1869	1869	6	6	6	6	53	53	53	11	11	11	11	6	6	6	6	6	6	72	72	72	72	16	16	16	18	18	18	10	10	10	7	7
ATP6V1D	1297	1297	1297	2237	2237	4203	4203	4203	4203	1392	1392	1392	1392	4169	4169	4169	4169	1103	1103	1103	1103	2389	2389	2389	3350	3350	3350	3350	3803	3803	3803	3803	3803	3803	3325	3325	3325	3325	2445	2445	2445	2098	2098	2098	608	608	608	770	770
ATP6V1E1	941	941	941	4700	4700	3838	3838	3838	3838	1655	1655	1655	1655	4459	4459	4459	4459	988	988	988	988	3396	3396	3396	5026	5026	5026	5026	5077	5077	5077	5077	5077	5077	6026	6026	6026	6026	2197	2197	2197	3186	3186	3186	643	643	643	1091	1091
ATP6V1E2	114	114	114	295	295	102	102	102	102	119	119	119	119	234	234	234	234	41	41	41	41	225	225	225	147	147	147	147	505	505	505	505	505	505	423	423	423	423	49	49	49	158	158	158	255	255	255	117	117
ATP6V1F	1074	1074	1074	4014	4014	7126	7126	7126	7126	1665	1665	1665	1665	4380	4380	4380	4380	1169	1169	1169	1169	5184	5184	5184	4021	4021	4021	4021	3340	3340	3340	3340	3340	3340	3988	3988	3988	3988	1527	1527	1527	779	779	779	379	379	379	817	817
ATP6V1FNB	59	59	59	1	1	43	43	43	43	8	8	8	8	14	14	14	14	2	2	2	2	24	24	24	4	4	4	4	19	19	19	19	19	19	23	23	23	23	2	2	2	0	0	0	5	5	5	5	5
ATP6V1G1	1316	1316	1316	9606	9606	5175	5175	5175	5175	2554	2554	2554	2554	5806	5806	5806	5806	2627	2627	2627	2627	6889	6889	6889	9859	9859	9859	9859	9516	9516	9516	9516	9516	9516	7993	7993	7993	7993	4182	4182	4182	4380	4380	4380	1265	1265	1265	1558	1558
ATP6V1G2	32	32	32	4	4	61	61	61	61	39	39	39	39	53	53	53	53	13	13	13	13	48	48	48	7	7	7	7	20	20	20	20	20	20	28	28	28	28	17	17	17	2	2	2	18	18	18	13	13
ATP6V1G3	284	284	284	0	0	3301	3301	3301	3301	0	0	0	0	1680	1680	1680	1680	0	0	0	0	1	1	1	0	0	0	0	0	0	0	0	0	0	2	2	2	2	0	0	0	0	0	0	0	0	0	0	0
ATP6V1H	1950	1950	1950	6395	6395	6698	6698	6698	6698	2151	2151	2151	2151	8274	8274	8274	8274	1326	1326	1326	1326	2948	2948	2948	2879	2879	2879	2879	8338	8338	8338	8338	8338	8338	5164	5164	5164	5164	1913	1913	1913	4888	4888	4888	1876	1876	1876	1210	1210
ATP7A	1757	1757	1757	2193	2193	4301	4301	4301	4301	1258	1258	1258	1258	3882	3882	3882	3882	1151	1151	1151	1151	1036	1036	1036	1576	1576	1576	1576	3180	3180	3180	3180	3180	3180	3155	3155	3155	3155	1456	1456	1456	2156	2156	2156	1034	1034	1034	1097	1097
ATP7B	2035	2035	2035	10101	10101	2238	2238	2238	2238	2404	2404	2404	2404	1460	1460	1460	1460	4084	4084	4084	4084	4649	4649	4649	3681	3681	3681	3681	17269	17269	17269	17269	17269	17269	11998	11998	11998	11998	2244	2244	2244	7334	7334	7334	6684	6684	6684	5127	5127
ATP8A1	1365	1365	1365	634	634	2348	2348	2348	2348	372	372	372	372	1826	1826	1826	1826	151	151	151	151	182	182	182	253	253	253	253	1625	1625	1625	1625	1625	1625	460	460	460	460	1089	1089	1089	661	661	661	940	940	940	140	140
ATP8A2	44	44	44	1	1	144	144	144	144	364	364	364	364	89	89	89	89	4	4	4	4	41	41	41	12	12	12	12	22	22	22	22	22	22	20	20	20	20	4	4	4	8	8	8	41	41	41	12	12
ATP8B1	2377	2377	2377	6509	6509	3024	3024	3024	3024	2508	2508	2508	2508	3835	3835	3835	3835	1890	1890	1890	1890	3381	3381	3381	5260	5260	5260	5260	10213	10213	10213	10213	10213	10213	8569	8569	8569	8569	3052	3052	3052	5586	5586	5586	3815	3815	3815	2453	2453
ATP8B2	1326	1326	1326	499	499	2129	2129	2129	2129	766	766	766	766	2164	2164	2164	2164	175	175	175	175	849	849	849	170	170	170	170	1773	1773	1773	1773	1773	1773	567	567	567	567	378	378	378	519	519	519	665	665	665	922	922
ATP8B3	78	78	78	312	312	59	59	59	59	128	128	128	128	69	69	69	69	62	62	62	62	343	343	343	122	122	122	122	253	253	253	253	253	253	471	471	471	471	106	106	106	107	107	107	389	389	389	62	62
ATP8B4	963	963	963	1356	1356	1768	1768	1768	1768	429	429	429	429	715	715	715	715	329	329	329	329	638	638	638	906	906	906	906	2163	2163	2163	2163	2163	2163	2454	2454	2454	2454	1824	1824	1824	1820	1820	1820	1115	1115	1115	253	253
ATP9A	3718	3718	3718	3412	3412	3416	3416	3416	3416	2899	2899	2899	2899	4743	4743	4743	4743	1561	1561	1561	1561	3280	3280	3280	1812	1812	1812	1812	4021	4021	4021	4021	4021	4021	5437	5437	5437	5437	1600	1600	1600	2860	2860	2860	3297	3297	3297	2201	2201
ATP9B	3092	3092	3092	2562	2562	3800	3800	3800	3800	1419	1419	1419	1419	3027	3027	3027	3027	1005	1005	1005	1005	1525	1525	1525	1885	1885	1885	1885	4055	4055	4055	4055	4055	4055	3670	3670	3670	3670	1124	1124	1124	2165	2165	2165	2728	2728	2728	1551	1551
ATPAF1	796	796	796	5884	5884	2459	2459	2459	2459	2030	2030	2030	2030	3302	3302	3302	3302	1938	1938	1938	1938	4113	4113	4113	5023	5023	5023	5023	8294	8294	8294	8294	8294	8294	7518	7518	7518	7518	2507	2507	2507	3099	3099	3099	1353	1353	1353	1460	1460
ATPAF2	389	389	389	3041	3041	887	887	887	887	731	731	731	731	1182	1182	1182	1182	989	989	989	989	2143	2143	2143	2510	2510	2510	2510	2662	2662	2662	2662	2662	2662	2438	2438	2438	2438	1041	1041	1041	1306	1306	1306	755	755	755	559	559
ATPSCKMT	559	559	559	796	796	710	710	710	710	578	578	578	578	933	933	933	933	232	232	232	232	754	754	754	337	337	337	337	1818	1818	1818	1818	1818	1818	927	927	927	927	303	303	303	613	613	613	453	453	453	378	378
ATR	6930	6930	6930	12232	12232	7643	7643	7643	7643	4992	4992	4992	4992	8505	8505	8505	8505	2380	2380	2380	2380	4227	4227	4227	5730	5730	5730	5730	18263	18263	18263	18263	18263	18263	14209	14209	14209	14209	6760	6760	6760	18108	18108	18108	10444	10444	10444	4643	4643
ATRAID	707	707	707	10655	10655	5408	5408	5408	5408	4194	4194	4194	4194	5846	5846	5846	5846	2914	2914	2914	2914	7857	7857	7857	9174	9174	9174	9174	8232	8232	8232	8232	8232	8232	10065	10065	10065	10065	2977	2977	2977	5527	5527	5527	952	952	952	1839	1839
ATRIP	530	530	530	936	936	469	469	469	469	472	472	472	472	491	491	491	491	334	334	334	334	479	479	479	418	418	418	418	1116	1116	1116	1116	1116	1116	1037	1037	1037	1037	335	335	335	550	550	550	589	589	589	350	350
ATRN	3455	3455	3455	49089	49089	9044	9044	9044	9044	9878	9878	9878	9878	10455	10455	10455	10455	8174	8174	8174	8174	20104	20104	20104	15275	15275	15275	15275	38041	38041	38041	38041	38041	38041	34272	34272	34272	34272	8332	8332	8332	25190	25190	25190	11497	11497	11497	7767	7767
ATRNL1	1249	1249	1249	1157	1157	2247	2247	2247	2247	217	217	217	217	1882	1882	1882	1882	224	224	224	224	295	295	295	597	597	597	597	556	556	556	556	556	556	656	656	656	656	250	250	250	485	485	485	183	183	183	132	132
ATRX	23737	23737	23737	14870	14870	27902	27902	27902	27902	6537	6537	6537	6537	24184	24184	24184	24184	5471	5471	5471	5471	5104	5104	5104	7893	7893	7893	7893	29180	29180	29180	29180	29180	29180	18908	18908	18908	18908	9129	9129	9129	21434	21434	21434	22206	22206	22206	7851	7851
ATXN1	2437	2437	2437	1312	1312	1607	1607	1607	1607	690	690	690	690	1294	1294	1294	1294	1583	1583	1583	1583	2478	2478	2478	2813	2813	2813	2813	3219	3219	3219	3219	3219	3219	4640	4640	4640	4640	997	997	997	666	666	666	2802	2802	2802	1864	1864
ATXN10	2321	2321	2321	18085	18085	7706	7706	7706	7706	7357	7357	7357	7357	8360	8360	8360	8360	5447	5447	5447	5447	10249	10249	10249	12502	12502	12502	12502	25040	25040	25040	25040	25040	25040	16902	16902	16902	16902	6520	6520	6520	17978	17978	17978	2501	2501	2501	3705	3705
ATXN1L	2170	2170	2170	1042	1042	2204	2204	2204	2204	623	623	623	623	2300	2300	2300	2300	737	737	737	737	1799	1799	1799	1882	1882	1882	1882	2636	2636	2636	2636	2636	2636	4314	4314	4314	4314	966	966	966	660	660	660	1636	1636	1636	2408	2408
ATXN2	6456	6456	6456	4032	4032	6295	6295	6295	6295	2612	2612	2612	2612	4845	4845	4845	4845	1748	1748	1748	1748	4052	4052	4052	5385	5385	5385	5385	8593	8593	8593	8593	8593	8593	8703	8703	8703	8703	2932	2932	2932	4611	4611	4611	4268	4268	4268	3850	3850
ATXN2L	8190	8190	8190	4315	4315	4414	4414	4414	4414	3050	3050	3050	3050	5477	5477	5477	5477	2290	2290	2290	2290	5998	5998	5998	4293	4293	4293	4293	8403	8403	8403	8403	8403	8403	9236	9236	9236	9236	2680	2680	2680	3604	3604	3604	6844	6844	6844	4926	4926
ATXN3	1131	1131	1131	613	613	953	953	953	953	400	400	400	400	829	829	829	829	392	392	392	392	605	605	605	855	855	855	855	1443	1443	1443	1443	1443	1443	1260	1260	1260	1260	646	646	646	568	568	568	737	737	737	707	707
ATXN3L	0	0	0	0	0	0	0	0	0	1	1	1	1	0	0	0	0	0	0	0	0	1	1	1	0	0	0	0	0	0	0	0	0	0	0	0	0	0	0	0	0	0	0	0	0	0	0	0	0
ATXN7	28	28	28	11	11	30	30	30	30	2	2	2	2	20	20	20	20	24	24	24	24	21	21	21	5	5	5	5	58	58	58	58	58	58	55	55	55	55	34	34	34	31	31	31	17	17	17	65	65
ATXN7L1	1996	1996	1996	485	485	1328	1328	1328	1328	186	186	186	186	817	817	817	817	251	251	251	251	460	460	460	358	358	358	358	1315	1315	1315	1315	1315	1315	865	865	865	865	175	175	175	265	265	265	758	758	758	508	508
ATXN7L2	856	856	856	146	146	332	332	332	332	113	113	113	113	280	280	280	280	93	93	93	93	288	288	288	70	70	70	70	284	284	284	284	284	284	371	371	371	371	195	195	195	106	106	106	175	175	175	207	207
ATXN7L3	1121	1121	1121	386	386	756	756	756	756	334	334	334	334	760	760	760	760	214	214	214	214	833	833	833	699	699	699	699	1172	1172	1172	1172	1172	1172	1558	1558	1558	1558	417	417	417	323	323	323	986	986	986	993	993
ATXN7L3B	1004	1004	1004	2172	2172	2068	2068	2068	2068	1061	1061	1061	1061	2117	2117	2117	2117	1130	1130	1130	1130	2493	2493	2493	1974	1974	1974	1974	4270	4270	4270	4270	4270	4270	3007	3007	3007	3007	790	790	790	1177	1177	1177	609	609	609	1252	1252
AUH	2979	2979	2979	5847	5847	5457	5457	5457	5457	2039	2039	2039	2039	4916	4916	4916	4916	2041	2041	2041	2041	4559	4559	4559	6799	6799	6799	6799	7134	7134	7134	7134	7134	7134	7134	7134	7134	7134	2952	2952	2952	3305	3305	3305	2743	2743	2743	1856	1856
AUNIP	7	7	7	2	2	13	13	13	13	30	30	30	30	9	9	9	9	55	55	55	55	33	33	33	6	6	6	6	44	44	44	44	44	44	88	88	88	88	28	28	28	27	27	27	9	9	9	2	2
AUP1	3223	3223	3223	16853	16853	4460	4460	4460	4460	7224	7224	7224	7224	5898	5898	5898	5898	6593	6593	6593	6593	10905	10905	10905	12795	12795	12795	12795	18915	18915	18915	18915	18915	18915	17258	17258	17258	17258	6758	6758	6758	7897	7897	7897	4889	4889	4889	5414	5414
AURKA	56	56	56	274	274	120	120	120	120	496	496	496	496	96	96	96	96	108	108	108	108	1048	1048	1048	869	869	869	869	287	287	287	287	287	287	1313	1313	1313	1313	642	642	642	131	131	131	117	117	117	110	110
AURKAIP1	2237	2237	2237	8193	8193	4031	4031	4031	4031	3738	3738	3738	3738	4460	4460	4460	4460	3815	3815	3815	3815	9734	9734	9734	9015	9015	9015	9015	10965	10965	10965	10965	10965	10965	7002	7002	7002	7002	4061	4061	4061	2716	2716	2716	2248	2248	2248	2503	2503
AURKB	34	34	34	72	72	18	18	18	18	206	206	206	206	18	18	18	18	68	68	68	68	65	65	65	44	44	44	44	104	104	104	104	104	104	141	141	141	141	42	42	42	36	36	36	143	143	143	17	17
AURKC	90	90	90	79	79	134	134	134	134	23	23	23	23	21	21	21	21	60	60	60	60	65	65	65	65	65	65	65	101	101	101	101	101	101	122	122	122	122	71	71	71	64	64	64	85	85	85	28	28
AUTS2	2628	2628	2628	697	697	3189	3189	3189	3189	926	926	926	926	2673	2673	2673	2673	880	880	880	880	1585	1585	1585	1806	1806	1806	1806	2388	2388	2388	2388	2388	2388	3488	3488	3488	3488	863	863	863	1068	1068	1068	5770	5770	5770	1523	1523
AVEN	407	407	407	2409	2409	426	426	426	426	916	916	916	916	370	370	370	370	569	569	569	569	1327	1327	1327	1366	1366	1366	1366	2917	2917	2917	2917	2917	2917	2957	2957	2957	2957	830	830	830	1912	1912	1912	1350	1350	1350	855	855
AVIL	2427	2427	2427	108	108	164	164	164	164	132	132	132	132	478	478	478	478	22	22	22	22	143	143	143	25	25	25	25	420	420	420	420	420	420	278	278	278	278	53	53	53	93	93	93	213	213	213	344	344
AVL9	3088	3088	3088	6796	6796	4738	4738	4738	4738	2640	2640	2640	2640	4274	4274	4274	4274	2167	2167	2167	2167	3929	3929	3929	4261	4261	4261	4261	7386	7386	7386	7386	7386	7386	8605	8605	8605	8605	2626	2626	2626	5891	5891	5891	4034	4034	4034	2227	2227
AVP	12	12	12	9	9	17	17	17	17	4	4	4	4	5	5	5	5	0	0	0	0	13	13	13	3	3	3	3	3	3	3	3	3	3	2	2	2	2	0	0	0	0	0	0	0	0	0	0	0
AVPI1	104	104	104	1619	1619	255	255	255	255	400	400	400	400	293	293	293	293	1716	1716	1716	1716	2557	2557	2557	2199	2199	2199	2199	2799	2799	2799	2799	2799	2799	2643	2643	2643	2643	1558	1558	1558	253	253	253	2046	2046	2046	1082	1082
AVPR1A	414	414	414	16256	16256	480	480	480	480	12061	12061	12061	12061	420	420	420	420	1041	1041	1041	1041	11841	11841	11841	10465	10465	10465	10465	1251	1251	1251	1251	1251	1251	15863	15863	15863	15863	3584	3584	3584	15405	15405	15405	1650	1650	1650	539	539
AVPR1B	10	10	10	0	0	12	12	12	12	22	22	22	22	6	6	6	6	2	2	2	2	22	22	22	3	3	3	3	0	0	0	0	0	0	9	9	9	9	0	0	0	1	1	1	2	2	2	0	0
AVPR2	29	29	29	0	0	121	121	121	121	2	2	2	2	218	218	218	218	1	1	1	1	11	11	11	3	3	3	3	0	0	0	0	0	0	3	3	3	3	0	0	0	6	6	6	0	0	0	0	0
AWAT1	2	2	2	9	9	0	0	0	0	2	2	2	2	0	0	0	0	2	2	2	2	8	8	8	5	5	5	5	0	0	0	0	0	0	4	4	4	4	0	0	0	3	3	3	4	4	4	1	1
AWAT2	0	0	0	1	1	0	0	0	0	7	7	7	7	0	0	0	0	28	28	28	28	16	16	16	0	0	0	0	2	2	2	2	2	2	4	4	4	4	0	0	0	1	1	1	1	1	1	0	0
AXDND1	75	75	75	32	32	147	147	147	147	36	36	36	36	199	199	199	199	14	14	14	14	26	26	26	25	25	25	25	42	42	42	42	42	42	53	53	53	53	11	11	11	23	23	23	25	25	25	14	14
AXIN1	3412	3412	3412	1685	1685	1736	1736	1736	1736	1052	1052	1052	1052	1789	1789	1789	1789	850	850	850	850	1808	1808	1808	1217	1217	1217	1217	2921	2921	2921	2921	2921	2921	3188	3188	3188	3188	987	987	987	1028	1028	1028	2930	2930	2930	1917	1917
AXIN2	613	613	613	181	181	456	456	456	456	183	183	183	183	249	249	249	249	59	59	59	59	154	154	154	133	133	133	133	102	102	102	102	102	102	366	366	366	366	91	91	91	165	165	165	762	762	762	35	35
AXL	1360	1360	1360	6250	6250	2056	2056	2056	2056	1414	1414	1414	1414	1748	1748	1748	1748	2218	2218	2218	2218	2225	2225	2225	1149	1149	1149	1149	6202	6202	6202	6202	6202	6202	3781	3781	3781	3781	1202	1202	1202	3348	3348	3348	4236	4236	4236	436	436
AZGP1	2157	2157	2157	399724	399724	5586	5586	5586	5586	73960	73960	73960	73960	6472	6472	6472	6472	215875	215875	215875	215875	255830	255830	255830	263133	263133	263133	263133	554501	554501	554501	554501	554501	554501	147815	147815	147815	147815	87766	87766	87766	148036	148036	148036	55276	55276	55276	88151	88151
AZI2	1742	1742	1742	3960	3960	3192	3192	3192	3192	1717	1717	1717	1717	3180	3180	3180	3180	3788	3788	3788	3788	2441	2441	2441	6070	6070	6070	6070	5561	5561	5561	5561	5561	5561	7021	7021	7021	7021	8443	8443	8443	4867	4867	4867	1898	1898	1898	2574	2574
AZIN1	1942	1942	1942	13885	13885	4462	4462	4462	4462	6867	6867	6867	6867	6315	6315	6315	6315	5102	5102	5102	5102	6640	6640	6640	12505	12505	12505	12505	27383	27383	27383	27383	27383	27383	12973	12973	12973	12973	6335	6335	6335	14472	14472	14472	5431	5431	5431	4744	4744
AZIN2	389	389	389	84	84	331	331	331	331	57	57	57	57	177	177	177	177	49	49	49	49	98	98	98	48	48	48	48	119	119	119	119	119	119	191	191	191	191	25	25	25	20	20	20	64	64	64	21	21
AZU1	35	35	35	26	26	42	42	42	42	32	32	32	32	14	14	14	14	107	107	107	107	44	44	44	6	6	6	6	614	614	614	614	614	614	266	266	266	266	1065	1065	1065	210	210	210	23	23	23	12	12
B2M	8236	8236	8236	306678	306678	41843	41843	41843	41843	44427	44427	44427	44427	34123	34123	34123	34123	53222	53222	53222	53222	133249	133249	133249	154819	154819	154819	154819	154692	154692	154692	154692	154692	154692	235055	235055	235055	235055	54607	54607	54607	102716	102716	102716	21530	21530	21530	20097	20097
B3GALNT1	352	352	352	292	292	1891	1891	1891	1891	246	246	246	246	2872	2872	2872	2872	99	99	99	99	76	76	76	82	82	82	82	136	136	136	136	136	136	333	333	333	333	65	65	65	287	287	287	72	72	72	26	26
B3GALNT2	1189	1189	1189	2338	2338	1410	1410	1410	1410	632	632	632	632	1373	1373	1373	1373	346	346	346	346	762	762	762	1047	1047	1047	1047	2792	2792	2792	2792	2792	2792	2559	2559	2559	2559	696	696	696	1736	1736	1736	1585	1585	1585	719	719
B3GALT1	6	6	6	0	0	23	23	23	23	1	1	1	1	33	33	33	33	1	1	1	1	14	14	14	0	0	0	0	5	5	5	5	5	5	0	0	0	0	0	0	0	2	2	2	1	1	1	0	0
B3GALT2	7	7	7	30	30	136	136	136	136	109	109	109	109	88	88	88	88	3	3	3	3	29	29	29	7	7	7	7	14	14	14	14	14	14	14	14	14	14	37	37	37	40	40	40	1	1	1	7	7
B3GALT4	265	265	265	240	240	353	353	353	353	127	127	127	127	378	378	378	378	53	53	53	53	57	57	57	81	81	81	81	109	109	109	109	109	109	177	177	177	177	40	40	40	67	67	67	162	162	162	18	18
B3GALT5	59	59	59	47	47	40	40	40	40	40	40	40	40	11	11	11	11	2	2	2	2	77	77	77	8	8	8	8	2	2	2	2	2	2	28	28	28	28	10	10	10	26	26	26	46	46	46	3	3
B3GALT6	118	118	118	126	126	51	51	51	51	43	43	43	43	61	61	61	61	43	43	43	43	136	136	136	107	107	107	107	109	109	109	109	109	109	195	195	195	195	37	37	37	58	58	58	156	156	156	95	95
B3GAT1	270	270	270	14	14	48	48	48	48	89	89	89	89	21	21	21	21	33	33	33	33	32	32	32	2	2	2	2	126	126	126	126	126	126	126	126	126	126	21	21	21	24	24	24	11	11	11	269	269
B3GAT2	3	3	3	1	1	0	0	0	0	4	4	4	4	2	2	2	2	2	2	2	2	23	23	23	0	0	0	0	0	0	0	0	0	0	16	16	16	16	1	1	1	3	3	3	12	12	12	2	2
B3GAT3	874	874	874	2039	2039	826	826	826	826	1366	1366	1366	1366	1862	1862	1862	1862	683	683	683	683	2205	2205	2205	1190	1190	1190	1190	2558	2558	2558	2558	2558	2558	2078	2078	2078	2078	569	569	569	1197	1197	1197	1360	1360	1360	884	884
B3GLCT	317	317	317	609	609	873	873	873	873	571	571	571	571	1111	1111	1111	1111	204	204	204	204	786	786	786	852	852	852	852	1295	1295	1295	1295	1295	1295	1799	1799	1799	1799	443	443	443	667	667	667	386	386	386	616	616
B3GNT10	0	0	0	0	0	0	0	0	0	0	0	0	0	1	1	1	1	0	0	0	0	0	0	0	0	0	0	0	0	0	0	0	0	0	0	0	0	0	0	0	0	0	0	0	0	0	0	0	0
B3GNT2	2007	2007	2007	5011	5011	5540	5540	5540	5540	1514	1514	1514	1514	5850	5850	5850	5850	1032	1032	1032	1032	3341	3341	3341	3427	3427	3427	3427	8887	8887	8887	8887	8887	8887	6891	6891	6891	6891	2187	2187	2187	3184	3184	3184	2041	2041	2041	1058	1058
B3GNT3	380	380	380	1186	1186	373	373	373	373	828	828	828	828	517	517	517	517	122	122	122	122	1687	1687	1687	691	691	691	691	571	571	571	571	571	571	728	728	728	728	793	793	793	56	56	56	193	193	193	550	550
B3GNT4	148	148	148	68	68	381	381	381	381	20	20	20	20	266	266	266	266	10	10	10	10	79	79	79	7	7	7	7	5	5	5	5	5	5	35	35	35	35	9	9	9	10	10	10	48	48	48	4	4
B3GNT5	492	492	492	3407	3407	1101	1101	1101	1101	748	748	748	748	1351	1351	1351	1351	168	168	168	168	561	561	561	799	799	799	799	2422	2422	2422	2422	2422	2422	3396	3396	3396	3396	796	796	796	722	722	722	1454	1454	1454	55	55
B3GNT6	0	0	0	11	11	0	0	0	0	9	9	9	9	0	0	0	0	7	7	7	7	41	41	41	0	0	0	0	0	0	0	0	0	0	27	27	27	27	0	0	0	2	2	2	0	0	0	0	0
B3GNT7	102	102	102	147	147	134	134	134	134	83	83	83	83	88	88	88	88	131	131	131	131	115	115	115	35	35	35	35	141	141	141	141	141	141	245	245	245	245	47	47	47	167	167	167	222	222	222	8	8
B3GNT8	66	66	66	33	33	151	151	151	151	43	43	43	43	140	140	140	140	14	14	14	14	40	40	40	9	9	9	9	27	27	27	27	27	27	25	25	25	25	7	7	7	33	33	33	22	22	22	12	12
B3GNT9	137	137	137	93	93	245	245	245	245	22	22	22	22	245	245	245	245	14	14	14	14	83	83	83	29	29	29	29	59	59	59	59	59	59	77	77	77	77	33	33	33	22	22	22	23	23	23	9	9
B3GNTL1	150	150	150	217	217	150	150	150	150	103	103	103	103	105	105	105	105	57	57	57	57	151	151	151	79	79	79	79	198	198	198	198	198	198	195	195	195	195	88	88	88	155	155	155	127	127	127	39	39
B4GALNT1	38	38	38	70	70	66	66	66	66	342	342	342	342	63	63	63	63	21	21	21	21	303	303	303	58	58	58	58	60	60	60	60	60	60	316	316	316	316	51	51	51	28	28	28	101	101	101	30	30
B4GALNT2	108	108	108	0	0	685	685	685	685	21	21	21	21	360	360	360	360	0	0	0	0	43	43	43	0	0	0	0	0	0	0	0	0	0	7	7	7	7	0	0	0	5	5	5	3	3	3	1	1
B4GALNT3	846	846	846	41	41	713	713	713	713	72	72	72	72	512	512	512	512	13	13	13	13	136	136	136	12	12	12	12	16	16	16	16	16	16	71	71	71	71	23	23	23	51	51	51	125	125	125	19	19
B4GALNT4	61	61	61	15	15	56	56	56	56	233	233	233	233	22	22	22	22	16	16	16	16	254	254	254	7	7	7	7	197	197	197	197	197	197	154	154	154	154	4	4	4	24	24	24	34	34	34	8	8
B4GALT1	1100	1100	1100	8686	8686	3510	3510	3510	3510	4449	4449	4449	4449	4545	4545	4545	4545	4446	4446	4446	4446	6251	6251	6251	9640	9640	9640	9640	12981	12981	12981	12981	12981	12981	14556	14556	14556	14556	4689	4689	4689	8031	8031	8031	6264	6264	6264	4681	4681
B4GALT2	642	642	642	948	948	675	675	675	675	728	728	728	728	888	888	888	888	518	518	518	518	2019	2019	2019	955	955	955	955	1279	1279	1279	1279	1279	1279	2031	2031	2031	2031	358	358	358	419	419	419	1563	1563	1563	527	527
B4GALT3	1517	1517	1517	1752	1752	1557	1557	1557	1557	1644	1644	1644	1644	2100	2100	2100	2100	903	903	903	903	2854	2854	2854	2284	2284	2284	2284	3056	3056	3056	3056	3056	3056	3430	3430	3430	3430	1218	1218	1218	1190	1190	1190	2279	2279	2279	1286	1286
B4GALT4	1443	1443	1443	2002	2002	1940	1940	1940	1940	827	827	827	827	1445	1445	1445	1445	584	584	584	584	958	958	958	1422	1422	1422	1422	2498	2498	2498	2498	2498	2498	2318	2318	2318	2318	713	713	713	1487	1487	1487	1561	1561	1561	863	863
B4GALT5	2399	2399	2399	1597	1597	2859	2859	2859	2859	1164	1164	1164	1164	2805	2805	2805	2805	1625	1625	1625	1625	2872	2872	2872	3350	3350	3350	3350	2394	2394	2394	2394	2394	2394	4298	4298	4298	4298	2276	2276	2276	1336	1336	1336	1084	1084	1084	1855	1855
B4GALT6	192	192	192	368	368	682	682	682	682	177	177	177	177	754	754	754	754	82	82	82	82	240	240	240	293	293	293	293	703	703	703	703	703	703	537	537	537	537	129	129	129	275	275	275	320	320	320	149	149
B4GALT7	555	555	555	511	511	569	569	569	569	661	661	661	661	831	831	831	831	431	431	431	431	1028	1028	1028	763	763	763	763	1276	1276	1276	1276	1276	1276	925	925	925	925	408	408	408	552	552	552	668	668	668	474	474
B4GAT1	514	514	514	3439	3439	1603	1603	1603	1603	1013	1013	1013	1013	2070	2070	2070	2070	608	608	608	608	1848	1848	1848	945	945	945	945	5135	5135	5135	5135	5135	5135	2178	2178	2178	2178	308	308	308	1265	1265	1265	563	563	563	455	455
B9D1	526	526	526	868	868	1205	1205	1205	1205	617	617	617	617	870	870	870	870	184	184	184	184	549	549	549	486	486	486	486	777	777	777	777	777	777	534	534	534	534	257	257	257	921	921	921	138	138	138	66	66
B9D2	57	57	57	162	162	88	88	88	88	102	102	102	102	192	192	192	192	49	49	49	49	156	156	156	106	106	106	106	92	92	92	92	92	92	122	122	122	122	62	62	62	128	128	128	60	60	60	25	25
BAALC	53	53	53	304	304	60	60	60	60	157	157	157	157	48	48	48	48	42	42	42	42	48	48	48	75	75	75	75	134	134	134	134	134	134	148	148	148	148	57	57	57	142	142	142	203	203	203	27	27
BAAT	27	27	27	225519	225519	18	18	18	18	19709	19709	19709	19709	9	9	9	9	65815	65815	65815	65815	202111	202111	202111	313432	313432	313432	313432	178382	178382	178382	178382	178382	178382	262785	262785	262785	262785	104626	104626	104626	27043	27043	27043	38442	38442	38442	77011	77011
BABAM1	1413	1413	1413	7818	7818	2835	2835	2835	2835	2467	2467	2467	2467	2652	2652	2652	2652	1787	1787	1787	1787	4237	4237	4237	4572	4572	4572	4572	6807	6807	6807	6807	6807	6807	6428	6428	6428	6428	2209	2209	2209	2231	2231	2231	3569	3569	3569	1596	1596
BABAM2	2190	2190	2190	4253	4253	3369	3369	3369	3369	1702	1702	1702	1702	3215	3215	3215	3215	1573	1573	1573	1573	2252	2252	2252	4464	4464	4464	4464	3665	3665	3665	3665	3665	3665	5499	5499	5499	5499	2859	2859	2859	2151	2151	2151	1280	1280	1280	1598	1598
BACE1	805	805	805	1805	1805	946	946	946	946	908	908	908	908	921	921	921	921	925	925	925	925	2243	2243	2243	1884	1884	1884	1884	4419	4419	4419	4419	4419	4419	4698	4698	4698	4698	1046	1046	1046	1248	1248	1248	1826	1826	1826	1761	1761
BACE2	1116	1116	1116	1277	1277	2486	2486	2486	2486	3570	3570	3570	3570	2581	2581	2581	2581	668	668	668	668	398	398	398	1725	1725	1725	1725	530	530	530	530	530	530	8367	8367	8367	8367	4717	4717	4717	647	647	647	621	621	621	127	127
BACH1	6777	6777	6777	11396	11396	8870	8870	8870	8870	6188	6188	6188	6188	6573	6573	6573	6573	7149	7149	7149	7149	10598	10598	10598	12845	12845	12845	12845	17486	17486	17486	17486	17486	17486	16173	16173	16173	16173	7627	7627	7627	8401	8401	8401	6567	6567	6567	6048	6048
BACH2	379	379	379	642	642	264	264	264	264	691	691	691	691	148	148	148	148	428	428	428	428	1714	1714	1714	1309	1309	1309	1309	534	534	534	534	534	534	1354	1354	1354	1354	317	317	317	1120	1120	1120	1297	1297	1297	281	281
BAD	386	386	386	1098	1098	811	811	811	811	693	693	693	693	976	976	976	976	673	673	673	673	2243	2243	2243	1778	1778	1778	1778	2194	2194	2194	2194	2194	2194	2214	2214	2214	2214	807	807	807	580	580	580	511	511	511	577	577
BAG1	4591	4591	4591	2469	2469	5940	5940	5940	5940	1500	1500	1500	1500	4604	4604	4604	4604	1838	1838	1838	1838	2096	2096	2096	5986	5986	5986	5986	5896	5896	5896	5896	5896	5896	4944	4944	4944	4944	2318	2318	2318	2204	2204	2204	2577	2577	2577	1152	1152
BAG2	172	172	172	1072	1072	347	347	347	347	301	301	301	301	482	482	482	482	221	221	221	221	850	850	850	1165	1165	1165	1165	1882	1882	1882	1882	1882	1882	1074	1074	1074	1074	232	232	232	565	565	565	155	155	155	344	344
BAG3	3233	3233	3233	3414	3414	4569	4569	4569	4569	3671	3671	3671	3671	6977	6977	6977	6977	2167	2167	2167	2167	22779	22779	22779	3742	3742	3742	3742	7855	7855	7855	7855	7855	7855	5149	5149	5149	5149	2338	2338	2338	1272	1272	1272	1895	1895	1895	2632	2632
BAG4	890	890	890	1926	1926	1765	1765	1765	1765	940	940	940	940	1780	1780	1780	1780	1834	1834	1834	1834	3752	3752	3752	4337	4337	4337	4337	5534	5534	5534	5534	5534	5534	5757	5757	5757	5757	2080	2080	2080	1379	1379	1379	619	619	619	1937	1937
BAG5	3429	3429	3429	4661	4661	5327	5327	5327	5327	1820	1820	1820	1820	5709	5709	5709	5709	1403	1403	1403	1403	1937	1937	1937	2530	2530	2530	2530	8018	8018	8018	8018	8018	8018	5073	5073	5073	5073	1700	1700	1700	6084	6084	6084	1987	1987	1987	1655	1655
BAG6	6042	6042	6042	17847	17847	8390	8390	8390	8390	8582	8582	8582	8582	9980	9980	9980	9980	5849	5849	5849	5849	12700	12700	12700	7825	7825	7825	7825	24436	24436	24436	24436	24436	24436	18910	18910	18910	18910	6606	6606	6606	15989	15989	15989	9364	9364	9364	7713	7713
BAHCC1	1869	1869	1869	146	146	1185	1185	1185	1185	283	283	283	283	923	923	923	923	134	134	134	134	807	807	807	222	222	222	222	569	569	569	569	569	569	764	764	764	764	178	178	178	145	145	145	693	693	693	524	524
BAHD1	1602	1602	1602	886	886	1422	1422	1422	1422	446	446	446	446	1434	1434	1434	1434	421	421	421	421	1282	1282	1282	526	526	526	526	1570	1570	1570	1570	1570	1570	1523	1523	1523	1523	360	360	360	540	540	540	665	665	665	1264	1264
BAIAP2	1589	1589	1589	4676	4676	2490	2490	2490	2490	1839	1839	1839	1839	2047	2047	2047	2047	4839	4839	4839	4839	8654	8654	8654	6490	6490	6490	6490	7868	7868	7868	7868	7868	7868	7343	7343	7343	7343	2902	2902	2902	1165	1165	1165	4378	4378	4378	4002	4002
BAIAP2L1	2076	2076	2076	6690	6690	1386	1386	1386	1386	2361	2361	2361	2361	1443	1443	1443	1443	2361	2361	2361	2361	4390	4390	4390	3119	3119	3119	3119	4628	4628	4628	4628	4628	4628	8234	8234	8234	8234	3142	3142	3142	3249	3249	3249	5149	5149	5149	3037	3037
BAIAP2L2	1005	1005	1005	62	62	465	465	465	465	23	23	23	23	482	482	482	482	36	36	36	36	194	194	194	84	84	84	84	36	36	36	36	36	36	110	110	110	110	50	50	50	40	40	40	220	220	220	61	61
BAIAP3	1467	1467	1467	442	442	772	772	772	772	120	120	120	120	739	739	739	739	265	265	265	265	738	738	738	226	226	226	226	931	931	931	931	931	931	528	528	528	528	108	108	108	116	116	116	390	390	390	485	485
BAK1	177	177	177	148	148	213	213	213	213	61	61	61	61	255	255	255	255	85	85	85	85	149	149	149	166	166	166	166	154	154	154	154	154	154	468	468	468	468	112	112	112	112	112	112	158	158	158	90	90
BAMBI	353	353	353	2539	2539	652	652	652	652	670	670	670	670	2178	2178	2178	2178	515	515	515	515	902	902	902	812	812	812	812	1266	1266	1266	1266	1266	1266	1074	1074	1074	1074	289	289	289	737	737	737	843	843	843	736	736
BANF1	433	433	433	2229	2229	999	999	999	999	1197	1197	1197	1197	1375	1375	1375	1375	675	675	675	675	2672	2672	2672	1359	1359	1359	1359	3038	3038	3038	3038	3038	3038	1674	1674	1674	1674	787	787	787	893	893	893	928	928	928	467	467
BANF2	1	1	1	0	0	0	0	0	0	9	9	9	9	0	0	0	0	2	2	2	2	6	6	6	0	0	0	0	0	0	0	0	0	0	2	2	2	2	0	0	0	0	0	0	0	0	0	0	0
BANK1	540	540	540	12	12	491	491	491	491	22	22	22	22	425	425	425	425	5	5	5	5	49	49	49	7	7	7	7	53	53	53	53	53	53	81	81	81	81	22	22	22	66	66	66	15	15	15	14	14
BANP	752	752	752	2085	2085	875	875	875	875	1098	1098	1098	1098	994	994	994	994	1027	1027	1027	1027	2374	2374	2374	2129	2129	2129	2129	3640	3640	3640	3640	3640	3640	3214	3214	3214	3214	909	909	909	911	911	911	967	967	967	1091	1091
BAP1	2569	2569	2569	1910	1910	2126	2126	2126	2126	1214	1214	1214	1214	2022	2022	2022	2022	903	903	903	903	3907	3907	3907	2133	2133	2133	2133	3722	3722	3722	3722	3722	3722	5795	5795	5795	5795	1428	1428	1428	1073	1073	1073	3892	3892	3892	2381	2381
BARD1	356	356	356	975	975	1474	1474	1474	1474	2069	2069	2069	2069	1319	1319	1319	1319	178	178	178	178	491	491	491	956	956	956	956	1282	1282	1282	1282	1282	1282	1427	1427	1427	1427	503	503	503	892	892	892	644	644	644	281	281
BARHL1	2	2	2	0	0	4	4	4	4	12	12	12	12	0	0	0	0	1	1	1	1	18	18	18	1	1	1	1	0	0	0	0	0	0	7	7	7	7	2	2	2	4	4	4	0	0	0	0	0
BARHL2	0	0	0	3	3	0	0	0	0	10	10	10	10	0	0	0	0	0	0	0	0	21	21	21	0	0	0	0	2	2	2	2	2	2	1	1	1	1	2	2	2	4	4	4	5	5	5	0	0
BARX1	0	0	0	4	4	3	3	3	3	11	11	11	11	0	0	0	0	5	5	5	5	29	29	29	0	0	0	0	6	6	6	6	6	6	7	7	7	7	0	0	0	3	3	3	5	5	5	2	2
BARX2	135	135	135	22	22	240	240	240	240	21	21	21	21	283	283	283	283	4	4	4	4	17	17	17	4	4	4	4	2	2	2	2	2	2	10	10	10	10	1	1	1	4	4	4	3	3	3	0	0
BASP1	52	52	52	63	63	103	103	103	103	64	64	64	64	74	74	74	74	72	72	72	72	72	72	72	143	143	143	143	283	283	283	283	283	283	124	124	124	124	79	79	79	52	52	52	211	211	211	37	37
BATF	7	7	7	35	35	10	10	10	10	73	73	73	73	8	8	8	8	26	26	26	26	44	44	44	14	14	14	14	16	16	16	16	16	16	35	35	35	35	70	70	70	59	59	59	66	66	66	15	15
BATF2	100	100	100	174	174	158	158	158	158	48	48	48	48	139	139	139	139	56	56	56	56	120	120	120	32	32	32	32	207	207	207	207	207	207	134	134	134	134	45	45	45	47	47	47	90	90	90	103	103
BATF3	109	109	109	15	15	78	78	78	78	54	54	54	54	88	88	88	88	7	7	7	7	18	18	18	24	24	24	24	49	49	49	49	49	49	36	36	36	36	14	14	14	35	35	35	46	46	46	7	7
BAX	1895	1895	1895	3532	3532	1301	1301	1301	1301	908	908	908	908	1447	1447	1447	1447	994	994	994	994	2603	2603	2603	1316	1316	1316	1316	2230	2230	2230	2230	2230	2230	2472	2472	2472	2472	1042	1042	1042	883	883	883	1129	1129	1129	759	759
BAZ1A	3681	3681	3681	5819	5819	2893	2893	2893	2893	3399	3399	3399	3399	3086	3086	3086	3086	2016	2016	2016	2016	2654	2654	2654	3556	3556	3556	3556	9582	9582	9582	9582	9582	9582	7376	7376	7376	7376	4073	4073	4073	6760	6760	6760	5399	5399	5399	4218	4218
BAZ1B	7694	7694	7694	6799	6799	5727	5727	5727	5727	4309	4309	4309	4309	7147	7147	7147	7147	3677	3677	3677	3677	6147	6147	6147	7035	7035	7035	7035	17013	17013	17013	17013	17013	17013	16623	16623	16623	16623	4634	4634	4634	6343	6343	6343	8353	8353	8353	7342	7342
BAZ2A	13044	13044	13044	8241	8241	11674	11674	11674	11674	3856	3856	3856	3856	9433	9433	9433	9433	3584	3584	3584	3584	9639	9639	9639	4768	4768	4768	4768	11789	11789	11789	11789	11789	11789	16419	16419	16419	16419	6114	6114	6114	4309	4309	4309	10082	10082	10082	6291	6291
BAZ2B	17528	17528	17528	5409	5409	13332	13332	13332	13332	2149	2149	2149	2149	7658	7658	7658	7658	3185	3185	3185	3185	2679	2679	2679	6033	6033	6033	6033	8741	8741	8741	8741	8741	8741	10440	10440	10440	10440	4443	4443	4443	5282	5282	5282	20472	20472	20472	5621	5621
BBC3	83	83	83	80	80	35	35	35	35	18	18	18	18	28	28	28	28	40	40	40	40	157	157	157	129	129	129	129	98	98	98	98	98	98	104	104	104	104	52	52	52	9	9	9	108	108	108	42	42
BBIP1	181	181	181	887	887	959	959	959	959	544	544	544	544	919	919	919	919	369	369	369	369	637	637	637	725	725	725	725	1417	1417	1417	1417	1417	1417	677	677	677	677	361	361	361	846	846	846	79	79	79	314	314
BBOF1	529	529	529	155	155	758	758	758	758	77	77	77	77	603	603	603	603	33	33	33	33	93	93	93	121	121	121	121	215	215	215	215	215	215	189	189	189	189	90	90	90	96	96	96	188	188	188	70	70
BBOX1	6148	6148	6148	1792	1792	20002	20002	20002	20002	43	43	43	43	20426	20426	20426	20426	3558	3558	3558	3558	772	772	772	392	392	392	392	12596	12596	12596	12596	12596	12596	856	856	856	856	425	425	425	778	778	778	47	47	47	281	281
BBS1	2296	2296	2296	834	834	2931	2931	2931	2931	468	468	468	468	2558	2558	2558	2558	362	362	362	362	771	771	771	857	857	857	857	1127	1127	1127	1127	1127	1127	1297	1297	1297	1297	503	503	503	550	550	550	686	686	686	360	360
BBS10	474	474	474	3189	3189	1624	1624	1624	1624	1896	1896	1896	1896	2802	2802	2802	2802	1494	1494	1494	1494	1662	1662	1662	2436	2436	2436	2436	7632	7632	7632	7632	7632	7632	5301	5301	5301	5301	1727	1727	1727	3599	3599	3599	677	677	677	1372	1372
BBS12	894	894	894	1493	1493	4108	4108	4108	4108	365	365	365	365	3099	3099	3099	3099	150	150	150	150	195	195	195	498	498	498	498	1058	1058	1058	1058	1058	1058	982	982	982	982	224	224	224	1238	1238	1238	230	230	230	169	169
BBS2	2520	2520	2520	5097	5097	6318	6318	6318	6318	1032	1032	1032	1032	3782	3782	3782	3782	945	945	945	945	2400	2400	2400	4000	4000	4000	4000	3644	3644	3644	3644	3644	3644	6717	6717	6717	6717	1915	1915	1915	1970	1970	1970	2439	2439	2439	952	952
BBS4	901	901	901	2024	2024	1526	1526	1526	1526	534	534	534	534	1310	1310	1310	1310	672	672	672	672	770	770	770	1340	1340	1340	1340	2205	2205	2205	2205	2205	2205	1985	1985	1985	1985	732	732	732	2280	2280	2280	582	582	582	544	544
BBS5	406	406	406	1299	1299	1096	1096	1096	1096	336	336	336	336	1065	1065	1065	1065	174	174	174	174	434	434	434	315	315	315	315	1005	1005	1005	1005	1005	1005	624	624	624	624	425	425	425	1291	1291	1291	273	273	273	148	148
BBS7	843	843	843	1283	1283	1177	1177	1177	1177	403	403	403	403	1513	1513	1513	1513	313	313	313	313	476	476	476	590	590	590	590	1372	1372	1372	1372	1372	1372	912	912	912	912	420	420	420	874	874	874	348	348	348	372	372
BBS9	2625	2625	2625	740	740	2806	2806	2806	2806	863	863	863	863	2122	2122	2122	2122	406	406	406	406	765	765	765	1138	1138	1138	1138	1958	1958	1958	1958	1958	1958	2066	2066	2066	2066	713	713	713	1198	1198	1198	1063	1063	1063	830	830
BBX	4449	4449	4449	3426	3426	7446	7446	7446	7446	2202	2202	2202	2202	8103	8103	8103	8103	1242	1242	1242	1242	2204	2204	2204	3296	3296	3296	3296	6669	6669	6669	6669	6669	6669	6554	6554	6554	6554	1950	1950	1950	4208	4208	4208	3965	3965	3965	1959	1959
BCAM	13985	13985	13985	3084	3084	13234	13234	13234	13234	2293	2293	2293	2293	18822	18822	18822	18822	2376	2376	2376	2376	1339	1339	1339	3689	3689	3689	3689	3790	3790	3790	3790	3790	3790	3184	3184	3184	3184	4179	4179	4179	2974	2974	2974	1592	1592	1592	2382	2382
BCAN	30	30	30	3	3	8	8	8	8	56	56	56	56	37	37	37	37	4	4	4	4	37	37	37	1	1	1	1	16	16	16	16	16	16	32	32	32	32	2	2	2	7	7	7	9	9	9	2	2
BCAP29	619	619	619	5415	5415	2306	2306	2306	2306	1560	1560	1560	1560	2666	2666	2666	2666	1523	1523	1523	1523	1754	1754	1754	4731	4731	4731	4731	8625	8625	8625	8625	8625	8625	5197	5197	5197	5197	2451	2451	2451	10660	10660	10660	922	922	922	1948	1948
BCAP31	1154	1154	1154	13481	13481	2912	2912	2912	2912	2506	2506	2506	2506	4114	4114	4114	4114	2879	2879	2879	2879	6498	6498	6498	5662	5662	5662	5662	8761	8761	8761	8761	8761	8761	6341	6341	6341	6341	2752	2752	2752	7057	7057	7057	3697	3697	3697	1230	1230
BCAR1	5915	5915	5915	2234	2234	4205	4205	4205	4205	1252	1252	1252	1252	4121	4121	4121	4121	4150	4150	4150	4150	4633	4633	4633	6667	6667	6667	6667	2345	2345	2345	2345	2345	2345	7721	7721	7721	7721	4250	4250	4250	1089	1089	1089	4835	4835	4835	3171	3171
BCAR3	1706	1706	1706	2200	2200	2163	2163	2163	2163	633	633	633	633	2776	2776	2776	2776	2260	2260	2260	2260	3744	3744	3744	2044	2044	2044	2044	2866	2866	2866	2866	2866	2866	3982	3982	3982	3982	980	980	980	1983	1983	1983	934	934	934	1030	1030
BCAS1	128	128	128	28	28	220	220	220	220	36	36	36	36	148	148	148	148	2	2	2	2	43	43	43	0	0	0	0	11	11	11	11	11	11	21	21	21	21	2	2	2	3	3	3	13	13	13	1	1
BCAS2	242	242	242	2021	2021	1051	1051	1051	1051	1104	1104	1104	1104	1398	1398	1398	1398	825	825	825	825	2124	2124	2124	2763	2763	2763	2763	3256	3256	3256	3256	3256	3256	2508	2508	2508	2508	1372	1372	1372	2171	2171	2171	370	370	370	659	659
BCAS3	2531	2531	2531	5932	5932	3559	3559	3559	3559	1750	1750	1750	1750	2517	2517	2517	2517	1819	1819	1819	1819	3098	3098	3098	3000	3000	3000	3000	6895	6895	6895	6895	6895	6895	5396	5396	5396	5396	1804	1804	1804	3888	3888	3888	2079	2079	2079	1879	1879
BCAS4	161	161	161	103	103	219	219	219	219	60	60	60	60	282	282	282	282	15	15	15	15	122	122	122	40	40	40	40	44	44	44	44	44	44	102	102	102	102	39	39	39	31	31	31	37	37	37	22	22
BCAT1	108	108	108	548	548	232	232	232	232	149	149	149	149	262	262	262	262	183	183	183	183	209	209	209	292	292	292	292	707	707	707	707	707	707	865	865	865	865	358	358	358	220	220	220	548	548	548	47	47
BCAT2	1884	1884	1884	1624	1624	1954	1954	1954	1954	471	471	471	471	2503	2503	2503	2503	360	360	360	360	1595	1595	1595	440	440	440	440	4235	4235	4235	4235	4235	4235	1810	1810	1810	1810	448	448	448	375	375	375	449	449	449	919	919
BCCIP	1355	1355	1355	4903	4903	2363	2363	2363	2363	1827	1827	1827	1827	3368	3368	3368	3368	1063	1063	1063	1063	2174	2174	2174	4337	4337	4337	4337	8170	8170	8170	8170	8170	8170	5059	5059	5059	5059	2196	2196	2196	7254	7254	7254	999	999	999	1213	1213
BCDIN3D	274	274	274	1956	1956	484	484	484	484	845	845	845	845	671	671	671	671	421	421	421	421	1000	1000	1000	431	431	431	431	2447	2447	2447	2447	2447	2447	1234	1234	1234	1234	241	241	241	1045	1045	1045	210	210	210	438	438
BCHE	107	107	107	16218	16218	459	459	459	459	2664	2664	2664	2664	211	211	211	211	7775	7775	7775	7775	7064	7064	7064	12168	12168	12168	12168	25089	25089	25089	25089	25089	25089	5643	5643	5643	5643	2036	2036	2036	7103	7103	7103	815	815	815	2602	2602
BCKDHA	1351	1351	1351	21722	21722	3734	3734	3734	3734	6030	6030	6030	6030	3473	3473	3473	3473	10973	10973	10973	10973	12176	12176	12176	14314	14314	14314	14314	19465	19465	19465	19465	19465	19465	13037	13037	13037	13037	5650	5650	5650	6976	6976	6976	3425	3425	3425	4034	4034
BCKDHB	1466	1466	1466	17350	17350	2972	2972	2972	2972	3161	3161	3161	3161	3963	3963	3963	3963	6204	6204	6204	6204	11319	11319	11319	10528	10528	10528	10528	28215	28215	28215	28215	28215	28215	11281	11281	11281	11281	3863	3863	3863	11843	11843	11843	2592	2592	2592	3708	3708
BCKDK	1275	1275	1275	4572	4572	2574	2574	2574	2574	1569	1569	1569	1569	2136	2136	2136	2136	4902	4902	4902	4902	6222	6222	6222	8497	8497	8497	8497	3528	3528	3528	3528	3528	3528	8182	8182	8182	8182	3129	3129	3129	2417	2417	2417	2934	2934	2934	2131	2131
BCL10	313	313	313	1359	1359	1043	1043	1043	1043	428	428	428	428	1225	1225	1225	1225	510	510	510	510	532	532	532	1348	1348	1348	1348	1956	1956	1956	1956	1956	1956	1676	1676	1676	1676	746	746	746	1533	1533	1533	328	328	328	397	397
BCL11A	132	132	132	37	37	96	96	96	96	33	33	33	33	75	75	75	75	94	94	94	94	79	79	79	1	1	1	1	74	74	74	74	74	74	108	108	108	108	91	91	91	66	66	66	57	57	57	8	8
BCL11B	138	138	138	361	361	168	168	168	168	117	117	117	117	95	95	95	95	81	81	81	81	122	122	122	136	136	136	136	150	150	150	150	150	150	361	361	361	361	77	77	77	200	200	200	84	84	84	30	30
BCL2	1082	1082	1082	181	181	890	890	890	890	86	86	86	86	840	840	840	840	67	67	67	67	151	151	151	51	51	51	51	176	176	176	176	176	176	240	240	240	240	79	79	79	129	129	129	359	359	359	27	27
BCL2A1	171	171	171	794	794	1189	1189	1189	1189	1495	1495	1495	1495	349	349	349	349	362	362	362	362	2157	2157	2157	2464	2464	2464	2464	2120	2120	2120	2120	2120	2120	1175	1175	1175	1175	1418	1418	1418	1478	1478	1478	290	290	290	366	366
BCL2L1	4649	4649	4649	6865	6865	5858	5858	5858	5858	2571	2571	2571	2571	6884	6884	6884	6884	5082	5082	5082	5082	6068	6068	6068	8281	8281	8281	8281	7336	7336	7336	7336	7336	7336	12243	12243	12243	12243	4551	4551	4551	5347	5347	5347	11169	11169	11169	3897	3897
BCL2L10	26	26	26	113	113	55	55	55	55	141	141	141	141	123	123	123	123	52	52	52	52	557	557	557	169	169	169	169	283	283	283	283	283	283	495	495	495	495	51	51	51	226	226	226	22	22	22	69	69
BCL2L11	394	394	394	386	386	693	693	693	693	307	307	307	307	838	838	838	838	289	289	289	289	237	237	237	532	532	532	532	1109	1109	1109	1109	1109	1109	909	909	909	909	357	357	357	555	555	555	390	390	390	533	533
BCL2L12	99	99	99	417	417	213	213	213	213	241	241	241	241	191	191	191	191	259	259	259	259	432	432	432	298	298	298	298	874	874	874	874	874	874	456	456	456	456	125	125	125	176	176	176	105	105	105	172	172
BCL2L13	3172	3172	3172	4877	4877	5008	5008	5008	5008	2102	2102	2102	2102	4354	4354	4354	4354	2655	2655	2655	2655	5404	5404	5404	6939	6939	6939	6939	8428	8428	8428	8428	8428	8428	11269	11269	11269	11269	3577	3577	3577	4133	4133	4133	3552	3552	3552	3860	3860
BCL2L14	46	46	46	32	32	59	59	59	59	12	12	12	12	4	4	4	4	9	9	9	9	18	18	18	3	3	3	3	34	34	34	34	34	34	15	15	15	15	7	7	7	23	23	23	25	25	25	4	4
BCL2L15	90	90	90	9	9	152	152	152	152	21	21	21	21	79	79	79	79	4	4	4	4	14	14	14	3	3	3	3	25	25	25	25	25	25	16	16	16	16	36	36	36	20	20	20	9	9	9	10	10
BCL2L2	1306	1306	1306	215	215	599	599	599	599	164	164	164	164	584	584	584	584	122	122	122	122	460	460	460	157	157	157	157	574	574	574	574	574	574	549	549	549	549	148	148	148	235	235	235	488	488	488	453	453
BCL3	1247	1247	1247	1001	1001	768	768	768	768	1276	1276	1276	1276	1034	1034	1034	1034	2109	2109	2109	2109	2218	2218	2218	2344	2344	2344	2344	2116	2116	2116	2116	2116	2116	2676	2676	2676	2676	1394	1394	1394	673	673	673	1797	1797	1797	2572	2572
BCL6	10555	10555	10555	7440	7440	5444	5444	5444	5444	4988	4988	4988	4988	5598	5598	5598	5598	5472	5472	5472	5472	10541	10541	10541	10391	10391	10391	10391	11118	11118	11118	11118	11118	11118	9477	9477	9477	9477	3794	3794	3794	5826	5826	5826	7527	7527	7527	5072	5072
BCL6B	258	258	258	187	187	306	306	306	306	44	44	44	44	200	200	200	200	144	144	144	144	137	137	137	55	55	55	55	53	53	53	53	53	53	93	93	93	93	54	54	54	103	103	103	67	67	67	32	32
BCL7A	455	455	455	262	262	770	770	770	770	206	206	206	206	535	535	535	535	162	162	162	162	537	537	537	567	567	567	567	588	588	588	588	588	588	665	665	665	665	194	194	194	253	253	253	381	381	381	268	268
BCL7B	395	395	395	873	873	756	756	756	756	521	521	521	521	1054	1054	1054	1054	461	461	461	461	1426	1426	1426	1368	1368	1368	1368	1443	1443	1443	1443	1443	1443	2277	2277	2277	2277	671	671	671	360	360	360	770	770	770	840	840
BCL7C	546	546	546	922	922	975	975	975	975	379	379	379	379	1496	1496	1496	1496	473	473	473	473	1173	1173	1173	713	713	713	713	1147	1147	1147	1147	1147	1147	1090	1090	1090	1090	353	353	353	345	345	345	757	757	757	515	515
BCL9	3744	3744	3744	1098	1098	3548	3548	3548	3548	925	925	925	925	3253	3253	3253	3253	814	814	814	814	1236	1236	1236	765	765	765	765	1338	1338	1338	1338	1338	1338	2604	2604	2604	2604	620	620	620	929	929	929	1415	1415	1415	1280	1280
BCL9L	4452	4452	4452	936	936	2934	2934	2934	2934	786	786	786	786	2772	2772	2772	2772	1565	1565	1565	1565	3106	3106	3106	1562	1562	1562	1562	2923	2923	2923	2923	2923	2923	4323	4323	4323	4323	1373	1373	1373	872	872	872	3124	3124	3124	2800	2800
BCLAF1	2851	2851	2851	5556	5556	5256	5256	5256	5256	2104	2104	2104	2104	5094	5094	5094	5094	1954	1954	1954	1954	2447	2447	2447	5115	5115	5115	5115	8175	8175	8175	8175	8175	8175	6623	6623	6623	6623	3161	3161	3161	6071	6071	6071	2407	2407	2407	2900	2900
BCLAF3	2935	2935	2935	993	993	2540	2540	2540	2540	457	457	457	457	2005	2005	2005	2005	466	466	466	466	493	493	493	684	684	684	684	1491	1491	1491	1491	1491	1491	1694	1694	1694	1694	783	783	783	778	778	778	1577	1577	1577	817	817
BCO1	237	237	237	137	137	267	267	267	267	109	109	109	109	375	375	375	375	238	238	238	238	257	257	257	429	429	429	429	140	140	140	140	140	140	1133	1133	1133	1133	230	230	230	160	160	160	141	141	141	106	106
BCO2	677	677	677	3678	3678	446	446	446	446	1391	1391	1391	1391	555	555	555	555	2085	2085	2085	2085	7310	7310	7310	5088	5088	5088	5088	17339	17339	17339	17339	17339	17339	5567	5567	5567	5567	7096	7096	7096	6204	6204	6204	4974	4974	4974	1601	1601
BCOR	3564	3564	3564	3958	3958	5132	5132	5132	5132	3069	3069	3069	3069	6880	6880	6880	6880	6870	6870	6870	6870	4279	4279	4279	4626	4626	4626	4626	8195	8195	8195	8195	8195	8195	6786	6786	6786	6786	2371	2371	2371	2716	2716	2716	5830	5830	5830	2857	2857
BCORL1	2282	2282	2282	828	828	1859	1859	1859	1859	568	568	568	568	1885	1885	1885	1885	341	341	341	341	951	951	951	730	730	730	730	2057	2057	2057	2057	2057	2057	2347	2347	2347	2347	390	390	390	348	348	348	822	822	822	1668	1668
BCR	10448	10448	10448	2608	2608	6874	6874	6874	6874	1334	1334	1334	1334	6225	6225	6225	6225	1273	1273	1273	1273	2719	2719	2719	1720	1720	1720	1720	3771	3771	3771	3771	3771	3771	4860	4860	4860	4860	1560	1560	1560	1636	1636	1636	4962	4962	4962	2981	2981
BCS1L	1048	1048	1048	5113	5113	1560	1560	1560	1560	1919	1919	1919	1919	2114	2114	2114	2114	1608	1608	1608	1608	4836	4836	4836	2376	2376	2376	2376	5359	5359	5359	5359	5359	5359	3326	3326	3326	3326	1668	1668	1668	1889	1889	1889	1422	1422	1422	1173	1173
BDH1	750	750	750	16178	16178	970	970	970	970	4067	4067	4067	4067	1455	1455	1455	1455	8687	8687	8687	8687	24764	24764	24764	11862	11862	11862	11862	20050	20050	20050	20050	20050	20050	14476	14476	14476	14476	5198	5198	5198	6541	6541	6541	5173	5173	5173	3686	3686
BDH2	1676	1676	1676	2358	2358	5439	5439	5439	5439	651	651	651	651	4360	4360	4360	4360	1569	1569	1569	1569	1635	1635	1635	1494	1494	1494	1494	5854	5854	5854	5854	5854	5854	1992	1992	1992	1992	1224	1224	1224	1119	1119	1119	506	506	506	883	883
BDKRB1	54	54	54	14	14	48	48	48	48	17	17	17	17	63	63	63	63	5	5	5	5	35	35	35	45	45	45	45	0	0	0	0	0	0	20	20	20	20	0	0	0	2	2	2	3	3	3	0	0
BDKRB2	511	511	511	78	78	480	480	480	480	40	40	40	40	846	846	846	846	22	22	22	22	85	85	85	476	476	476	476	1	1	1	1	1	1	178	178	178	178	40	40	40	38	38	38	53	53	53	1	1
BDNF	23	23	23	0	0	74	74	74	74	26	26	26	26	27	27	27	27	1	1	1	1	14	14	14	1	1	1	1	0	0	0	0	0	0	12	12	12	12	1	1	1	17	17	17	4	4	4	1	1
BDP1	13243	13243	13243	3230	3230	7213	7213	7213	7213	2077	2077	2077	2077	6321	6321	6321	6321	1886	1886	1886	1886	2215	2215	2215	4576	4576	4576	4576	7703	7703	7703	7703	7703	7703	9483	9483	9483	9483	4550	4550	4550	3886	3886	3886	10899	10899	10899	4497	4497
BEAN1	3	3	3	7	7	3	3	3	3	8	8	8	8	5	5	5	5	7	7	7	7	25	25	25	0	0	0	0	4	4	4	4	4	4	7	7	7	7	4	4	4	8	8	8	4	4	4	3	3
BECN1	2399	2399	2399	5031	5031	2982	2982	2982	2982	1358	1358	1358	1358	2467	2467	2467	2467	1340	1340	1340	1340	2277	2277	2277	4750	4750	4750	4750	4497	4497	4497	4497	4497	4497	5710	5710	5710	5710	2072	2072	2072	2894	2894	2894	2515	2515	2515	1511	1511
BECN2	0	0	0	0	0	0	0	0	0	0	0	0	0	0	0	0	0	0	0	0	0	0	0	0	0	0	0	0	0	0	0	0	0	0	0	0	0	0	0	0	0	0	0	0	0	0	0	0	0
BEGAIN	40	40	40	25	25	43	43	43	43	37	37	37	37	9	9	9	9	15	15	15	15	44	44	44	3	3	3	3	18	18	18	18	18	18	21	21	21	21	4	4	4	8	8	8	21	21	21	5	5
BEND2	1	1	1	4	4	17	17	17	17	6	6	6	6	5	5	5	5	0	0	0	0	11	11	11	4	4	4	4	8	8	8	8	8	8	4	4	4	4	1	1	1	13	13	13	2	2	2	1	1
BEND3	318	318	318	260	260	227	227	227	227	186	186	186	186	279	279	279	279	58	58	58	58	244	244	244	59	59	59	59	313	313	313	313	313	313	283	283	283	283	64	64	64	323	323	323	139	139	139	66	66
BEND4	9	9	9	8	8	22	22	22	22	58	58	58	58	12	12	12	12	19	19	19	19	23	23	23	0	0	0	0	10	10	10	10	10	10	13	13	13	13	19	19	19	5	5	5	9	9	9	3	3
BEND5	340	340	340	23	23	631	631	631	631	94	94	94	94	406	406	406	406	4	4	4	4	16	16	16	25	25	25	25	32	32	32	32	32	32	12	12	12	12	19	19	19	6	6	6	19	19	19	4	4
BEND6	20	20	20	6	6	30	30	30	30	2	2	2	2	17	17	17	17	0	0	0	0	6	6	6	1	1	1	1	8	8	8	8	8	8	7	7	7	7	3	3	3	6	6	6	2	2	2	4	4
BEND7	1934	1934	1934	427	427	2266	2266	2266	2266	301	301	301	301	1774	1774	1774	1774	324	324	324	324	662	662	662	959	959	959	959	1622	1622	1622	1622	1622	1622	1731	1731	1731	1731	335	335	335	395	395	395	726	726	726	749	749
BEST1	267	267	267	314	314	359	359	359	359	195	195	195	195	351	351	351	351	93	93	93	93	174	174	174	100	100	100	100	345	345	345	345	345	345	206	206	206	206	130	130	130	283	283	283	276	276	276	41	41
BEST2	6	6	6	0	0	4	4	4	4	23	23	23	23	4	4	4	4	6	6	6	6	77	77	77	0	0	0	0	6	6	6	6	6	6	11	11	11	11	2	2	2	8	8	8	1	1	1	1	1
BEST3	39	39	39	3	3	61	61	61	61	233	233	233	233	44	44	44	44	1	1	1	1	17	17	17	1	1	1	1	6	6	6	6	6	6	5	5	5	5	0	0	0	2	2	2	7	7	7	0	0
BEST4	13	13	13	0	0	10	10	10	10	19	19	19	19	11	11	11	11	11	11	11	11	24	24	24	2	2	2	2	7	7	7	7	7	7	46	46	46	46	2	2	2	2	2	2	14	14	14	17	17
BET1	289	289	289	2882	2882	1358	1358	1358	1358	1490	1490	1490	1490	2443	2443	2443	2443	1200	1200	1200	1200	2209	2209	2209	3073	3073	3073	3073	8984	8984	8984	8984	8984	8984	3636	3636	3636	3636	1617	1617	1617	5046	5046	5046	700	700	700	916	916
BET1L	341	341	341	1335	1335	633	633	633	633	770	770	770	770	746	746	746	746	492	492	492	492	985	985	985	719	719	719	719	1519	1519	1519	1519	1519	1519	1067	1067	1067	1067	509	509	509	1049	1049	1049	932	932	932	434	434
BEX1	17	17	17	243	243	240	240	240	240	1679	1679	1679	1679	355	355	355	355	51	51	51	51	45	45	45	49	49	49	49	105	105	105	105	105	105	155	155	155	155	85	85	85	67	67	67	4	4	4	8	8
BEX2	226	226	226	299	299	1150	1150	1150	1150	469	469	469	469	1705	1705	1705	1705	10	10	10	10	114	114	114	44	44	44	44	37	37	37	37	37	37	45	45	45	45	40	40	40	45	45	45	26	26	26	8	8
BEX3	836	836	836	1271	1271	3859	3859	3859	3859	1315	1315	1315	1315	4263	4263	4263	4263	589	589	589	589	1871	1871	1871	1319	1319	1319	1319	1764	1764	1764	1764	1764	1764	1152	1152	1152	1152	416	416	416	652	652	652	1090	1090	1090	102	102
BEX4	308	308	308	465	465	1444	1444	1444	1444	278	278	278	278	1171	1171	1171	1171	49	49	49	49	120	120	120	141	141	141	141	306	306	306	306	306	306	208	208	208	208	88	88	88	352	352	352	54	54	54	20	20
BEX5	59	59	59	99	99	819	819	819	819	280	280	280	280	945	945	945	945	19	19	19	19	403	403	403	400	400	400	400	610	610	610	610	610	610	467	467	467	467	52	52	52	37	37	37	3	3	3	83	83
BFAR	1091	1091	1091	3934	3934	2411	2411	2411	2411	1951	1951	1951	1951	2372	2372	2372	2372	1692	1692	1692	1692	3685	3685	3685	5013	5013	5013	5013	5762	5762	5762	5762	5762	5762	6211	6211	6211	6211	2188	2188	2188	3357	3357	3357	1801	1801	1801	1948	1948
BFSP1	111	111	111	62	62	179	179	179	179	41	41	41	41	86	86	86	86	21	21	21	21	48	48	48	26	26	26	26	58	58	58	58	58	58	66	66	66	66	23	23	23	54	54	54	29	29	29	10	10
BFSP2	3	3	3	4	4	1	1	1	1	12	12	12	12	0	0	0	0	1	1	1	1	23	23	23	3	3	3	3	0	0	0	0	0	0	9	9	9	9	1	1	1	2	2	2	0	0	0	0	0
BGLAP	172	172	172	153	153	247	247	247	247	222	222	222	222	487	487	487	487	139	139	139	139	542	542	542	205	205	205	205	928	928	928	928	928	928	441	441	441	441	231	231	231	136	136	136	127	127	127	172	172
BGN	2688	2688	2688	4994	4994	7145	7145	7145	7145	1574	1574	1574	1574	6042	6042	6042	6042	1979	1979	1979	1979	649	649	649	542	542	542	542	1120	1120	1120	1120	1120	1120	1577	1577	1577	1577	1504	1504	1504	2374	2374	2374	3365	3365	3365	214	214
BHLHA15	11	11	11	40	40	7	7	7	7	183	183	183	183	29	29	29	29	46	46	46	46	66	66	66	49	49	49	49	368	368	368	368	368	368	81	81	81	81	34	34	34	116	116	116	17	17	17	81	81
BHLHA9	0	0	0	0	0	0	0	0	0	2	2	2	2	0	0	0	0	4	4	4	4	12	12	12	0	0	0	0	1	1	1	1	1	1	2	2	2	2	0	0	0	0	0	0	0	0	0	1	1
BHLHB9	302	302	302	552	552	595	595	595	595	306	306	306	306	825	825	825	825	205	205	205	205	562	562	562	362	362	362	362	1241	1241	1241	1241	1241	1241	856	856	856	856	199	199	199	405	405	405	197	197	197	239	239
BHLHE22	0	0	0	8	8	7	7	7	7	16	16	16	16	5	5	5	5	9	9	9	9	15	15	15	1	1	1	1	8	8	8	8	8	8	7	7	7	7	6	6	6	9	9	9	5	5	5	0	0
BHLHE23	0	0	0	0	0	0	0	0	0	5	5	5	5	0	0	0	0	0	0	0	0	18	18	18	0	0	0	0	0	0	0	0	0	0	7	7	7	7	0	0	0	1	1	1	0	0	0	0	0
BHLHE40	6847	6847	6847	16885	16885	14318	14318	14318	14318	8576	8576	8576	8576	11099	11099	11099	11099	54332	54332	54332	54332	29434	29434	29434	39274	39274	39274	39274	16545	16545	16545	16545	16545	16545	25348	25348	25348	25348	18524	18524	18524	7653	7653	7653	27868	27868	27868	20085	20085
BHLHE41	254	254	254	42	42	480	480	480	480	27	27	27	27	139	139	139	139	8	8	8	8	22	22	22	22	22	22	22	38	38	38	38	38	38	34	34	34	34	26	26	26	15	15	15	86	86	86	8	8
BHMG1	2	2	2	4	4	0	0	0	0	14	14	14	14	2	2	2	2	0	0	0	0	44	44	44	0	0	0	0	1	1	1	1	1	1	5	5	5	5	0	0	0	0	0	0	0	0	0	0	0
BHMT	2970	2970	2970	121445	121445	16136	16136	16136	16136	1030	1030	1030	1030	8024	8024	8024	8024	52340	52340	52340	52340	71780	71780	71780	46019	46019	46019	46019	185247	185247	185247	185247	185247	185247	53995	53995	53995	53995	42736	42736	42736	1995	1995	1995	10564	10564	10564	20296	20296
BHMT2	6629	6629	6629	15247	15247	9931	9931	9931	9931	2029	2029	2029	2029	5219	5219	5219	5219	8716	8716	8716	8716	13267	13267	13267	16462	16462	16462	16462	23644	23644	23644	23644	23644	23644	26526	26526	26526	26526	8557	8557	8557	4592	4592	4592	7058	7058	7058	7261	7261
BICC1	7155	7155	7155	1093	1093	12752	12752	12752	12752	253	253	253	253	10873	10873	10873	10873	129	129	129	129	176	176	176	125	125	125	125	216	216	216	216	216	216	361	361	361	361	437	437	437	380	380	380	778	778	778	82	82
BICD1	2168	2168	2168	446	446	1241	1241	1241	1241	186	186	186	186	924	924	924	924	76	76	76	76	223	223	223	157	157	157	157	249	249	249	249	249	249	438	438	438	438	160	160	160	334	334	334	660	660	660	156	156
BICD2	2293	2293	2293	750	750	1169	1169	1169	1169	554	554	554	554	1164	1164	1164	1164	452	452	452	452	1205	1205	1205	1129	1129	1129	1129	1404	1404	1404	1404	1404	1404	1870	1870	1870	1870	631	631	631	471	471	471	1489	1489	1489	735	735
BICDL1	11092	11092	11092	150	150	4958	4958	4958	4958	171	171	171	171	3450	3450	3450	3450	32	32	32	32	281	281	281	250	250	250	250	298	298	298	298	298	298	1668	1668	1668	1668	199	199	199	56	56	56	1330	1330	1330	1048	1048
BICDL2	349	349	349	9	9	116	116	116	116	10	10	10	10	79	79	79	79	5	5	5	5	57	57	57	6	6	6	6	65	65	65	65	65	65	32	32	32	32	20	20	20	13	13	13	181	181	181	2	2
BICRA	935	935	935	203	203	335	335	335	335	152	152	152	152	368	368	368	368	311	311	311	311	902	902	902	500	500	500	500	610	610	610	610	610	610	901	901	901	901	318	318	318	147	147	147	695	695	695	668	668
BICRAL	2152	2152	2152	2157	2157	2524	2524	2524	2524	1427	1427	1427	1427	2420	2420	2420	2420	1804	1804	1804	1804	2544	2544	2544	2527	2527	2527	2527	4735	4735	4735	4735	4735	4735	4253	4253	4253	4253	1405	1405	1405	1621	1621	1621	1811	1811	1811	2811	2811
BID	163	163	163	3712	3712	288	288	288	288	1207	1207	1207	1207	348	348	348	348	1075	1075	1075	1075	2033	2033	2033	1464	1464	1464	1464	3521	3521	3521	3521	3521	3521	2288	2288	2288	2288	968	968	968	2313	2313	2313	983	983	983	873	873
BIK	39	39	39	120	120	63	63	63	63	30	30	30	30	141	141	141	141	5	5	5	5	58	58	58	24	24	24	24	46	46	46	46	46	46	102	102	102	102	15	15	15	5	5	5	9	9	9	2	2
BIN1	5050	5050	5050	971	971	6415	6415	6415	6415	476	476	476	476	4097	4097	4097	4097	785	785	785	785	1441	1441	1441	1434	1434	1434	1434	2474	2474	2474	2474	2474	2474	2522	2522	2522	2522	605	605	605	506	506	506	1333	1333	1333	861	861
BIN2	251	251	251	287	287	236	236	236	236	124	124	124	124	109	109	109	109	91	91	91	91	94	94	94	69	69	69	69	474	474	474	474	474	474	414	414	414	414	229	229	229	371	371	371	275	275	275	71	71
BIN3	1026	1026	1026	679	679	1020	1020	1020	1020	311	311	311	311	721	721	721	721	435	435	435	435	517	517	517	612	612	612	612	690	690	690	690	690	690	806	806	806	806	402	402	402	392	392	392	509	509	509	331	331
BIRC2	3592	3592	3592	9029	9029	6011	6011	6011	6011	3705	3705	3705	3705	7215	7215	7215	7215	3927	3927	3927	3927	6211	6211	6211	10275	10275	10275	10275	19455	19455	19455	19455	19455	19455	16543	16543	16543	16543	6053	6053	6053	7511	7511	7511	5682	5682	5682	5996	5996
BIRC3	1626	1626	1626	13471	13471	2504	2504	2504	2504	1377	1377	1377	1377	3103	3103	3103	3103	2309	2309	2309	2309	2216	2216	2216	32229	32229	32229	32229	2040	2040	2040	2040	2040	2040	11773	11773	11773	11773	6145	6145	6145	3621	3621	3621	8535	8535	8535	1446	1446
BIRC5	4	4	4	53	53	20	20	20	20	322	322	322	322	17	17	17	17	70	70	70	70	137	137	137	89	89	89	89	116	116	116	116	116	116	588	588	588	588	44	44	44	62	62	62	70	70	70	4	4
BIRC6	29696	29696	29696	68277	68277	39678	39678	39678	39678	20833	20833	20833	20833	39113	39113	39113	39113	21016	21016	21016	21016	26230	26230	26230	28194	28194	28194	28194	81415	81415	81415	81415	81415	81415	69916	69916	69916	69916	22716	22716	22716	59430	59430	59430	43351	43351	43351	25439	25439
BIRC7	46	46	46	0	0	6	6	6	6	22	22	22	22	4	4	4	4	0	0	0	0	22	22	22	4	4	4	4	1	1	1	1	1	1	7	7	7	7	2	2	2	8	8	8	10	10	10	1	1
BIRC8	0	0	0	0	0	0	0	0	0	4	4	4	4	0	0	0	0	0	0	0	0	17	17	17	0	0	0	0	0	0	0	0	0	0	0	0	0	0	1	1	1	0	0	0	0	0	0	0	0
BIVM	60	60	60	101	101	173	173	173	173	62	62	62	62	206	206	206	206	66	66	66	66	117	117	117	438	438	438	438	713	713	713	713	713	713	775	775	775	775	140	140	140	114	114	114	66	66	66	168	168
BLACAT1	1	1	1	0	0	2	2	2	2	0	0	0	0	0	0	0	0	0	0	0	0	0	0	0	0	0	0	0	0	0	0	0	0	0	0	0	0	0	0	0	0	0	0	0	0	0	0	0	0
BLCAP	624	624	624	1722	1722	1207	1207	1207	1207	617	617	617	617	1613	1613	1613	1613	624	624	624	624	1555	1555	1555	2767	2767	2767	2767	2894	2894	2894	2894	2894	2894	5243	5243	5243	5243	867	867	867	832	832	832	1634	1634	1634	1510	1510
BLID	48	48	48	64	64	131	131	131	131	5	5	5	5	44	44	44	44	10	10	10	10	6	6	6	3	3	3	3	21	21	21	21	21	21	16	16	16	16	5	5	5	16	16	16	12	12	12	6	6
BLK	207	207	207	142	142	39	39	39	39	52	52	52	52	21	21	21	21	31	31	31	31	173	173	173	245	245	245	245	122	122	122	122	122	122	114	114	114	114	16	16	16	65	65	65	280	280	280	54	54
BLM	87	87	87	78	78	60	60	60	60	216	216	216	216	53	53	53	53	56	56	56	56	53	53	53	26	26	26	26	184	184	184	184	184	184	250	250	250	250	144	144	144	102	102	102	106	106	106	10	10
BLMH	845	845	845	2031	2031	1472	1472	1472	1472	1093	1093	1093	1093	1723	1723	1723	1723	475	475	475	475	570	570	570	793	793	793	793	1974	1974	1974	1974	1974	1974	995	995	995	995	448	448	448	1159	1159	1159	573	573	573	261	261
BLNK	2541	2541	2541	6509	6509	2963	2963	2963	2963	3088	3088	3088	3088	2877	2877	2877	2877	5741	5741	5741	5741	4955	4955	4955	8226	8226	8226	8226	5810	5810	5810	5810	5810	5810	8191	8191	8191	8191	4507	4507	4507	6406	6406	6406	4942	4942	4942	2966	2966
BLOC1S1	1337	1337	1337	18312	18312	5422	5422	5422	5422	6236	6236	6236	6236	5692	5692	5692	5692	4425	4425	4425	4425	15191	15191	15191	9113	9113	9113	9113	14454	14454	14454	14454	14454	14454	11824	11824	11824	11824	3424	3424	3424	8430	8430	8430	1883	1883	1883	2343	2343
BLOC1S2	401	401	401	2925	2925	829	829	829	829	807	807	807	807	1279	1279	1279	1279	662	662	662	662	1424	1424	1424	1762	1762	1762	1762	3180	3180	3180	3180	3180	3180	2503	2503	2503	2503	1103	1103	1103	2576	2576	2576	949	949	949	538	538
BLOC1S3	59	59	59	40	40	27	27	27	27	41	41	41	41	34	34	34	34	39	39	39	39	85	85	85	40	40	40	40	83	83	83	83	83	83	80	80	80	80	21	21	21	23	23	23	52	52	52	45	45
BLOC1S4	115	115	115	375	375	179	179	179	179	99	99	99	99	159	159	159	159	116	116	116	116	305	305	305	208	208	208	208	270	270	270	270	270	270	312	312	312	312	115	115	115	106	106	106	162	162	162	86	86
BLOC1S5	756	756	756	742	742	1236	1236	1236	1236	365	365	365	365	1132	1132	1132	1132	513	513	513	513	790	790	790	1426	1426	1426	1426	1424	1424	1424	1424	1424	1424	1506	1506	1506	1506	423	423	423	335	335	335	367	367	367	526	526
BLOC1S6	526	526	526	2553	2553	1265	1265	1265	1265	983	983	983	983	1147	1147	1147	1147	924	924	924	924	2078	2078	2078	3270	3270	3270	3270	3116	3116	3116	3116	3116	3116	3538	3538	3538	3538	1628	1628	1628	2154	2154	2154	730	730	730	781	781
BLVRA	896	896	896	1437	1437	1895	1895	1895	1895	322	322	322	322	1502	1502	1502	1502	178	178	178	178	253	253	253	219	219	219	219	1051	1051	1051	1051	1051	1051	881	881	881	881	410	410	410	1193	1193	1193	392	392	392	68	68
BLVRB	1035	1035	1035	28076	28076	2426	2426	2426	2426	4276	4276	4276	4276	2447	2447	2447	2447	8435	8435	8435	8435	14035	14035	14035	9095	9095	9095	9095	22095	22095	22095	22095	22095	22095	10836	10836	10836	10836	2915	2915	2915	6256	6256	6256	2473	2473	2473	2214	2214
BLZF1	822	822	822	2236	2236	1544	1544	1544	1544	936	936	936	936	2150	2150	2150	2150	633	633	633	633	1002	1002	1002	1692	1692	1692	1692	3184	3184	3184	3184	3184	3184	2571	2571	2571	2571	1159	1159	1159	2811	2811	2811	732	732	732	656	656
BMERB1	689	689	689	378	378	735	735	735	735	162	162	162	162	596	596	596	596	261	261	261	261	345	345	345	541	541	541	541	565	565	565	565	565	565	540	540	540	540	113	113	113	175	175	175	417	417	417	373	373
BMF	146	146	146	80	80	321	321	321	321	38	38	38	38	70	70	70	70	57	57	57	57	47	47	47	16	16	16	16	197	197	197	197	197	197	137	137	137	137	35	35	35	29	29	29	146	146	146	24	24
BMI1	1213	1213	1213	5178	5178	2834	2834	2834	2834	2761	2761	2761	2761	2978	2978	2978	2978	2079	2079	2079	2079	3269	3269	3269	5179	5179	5179	5179	9247	9247	9247	9247	9247	9247	7804	7804	7804	7804	2781	2781	2781	3963	3963	3963	1494	1494	1494	2685	2685
BMP1	3329	3329	3329	4799	4799	1357	1357	1357	1357	729	729	729	729	1496	1496	1496	1496	1026	1026	1026	1026	1578	1578	1578	1594	1594	1594	1594	2966	2966	2966	2966	2966	2966	2839	2839	2839	2839	799	799	799	1503	1503	1503	3338	3338	3338	1055	1055
BMP10	4	4	4	2562	2562	0	0	0	0	1070	1070	1070	1070	4	4	4	4	606	606	606	606	444	444	444	721	721	721	721	3271	3271	3271	3271	3271	3271	526	526	526	526	787	787	787	792	792	792	590	590	590	266	266
BMP15	0	0	0	0	0	0	0	0	0	3	3	3	3	0	0	0	0	1	1	1	1	12	12	12	3	3	3	3	1	1	1	1	1	1	1	1	1	1	0	0	0	1	1	1	0	0	0	0	0
BMP2	254	254	254	2812	2812	842	842	842	842	295	295	295	295	653	653	653	653	168	168	168	168	312	312	312	864	864	864	864	968	968	968	968	968	968	1390	1390	1390	1390	402	402	402	814	814	814	1138	1138	1138	360	360
BMP2K	2776	2776	2776	7000	7000	3594	3594	3594	3594	1758	1758	1758	1758	3502	3502	3502	3502	1954	1954	1954	1954	2211	2211	2211	2989	2989	2989	2989	6344	6344	6344	6344	6344	6344	7346	7346	7346	7346	2875	2875	2875	6204	6204	6204	3271	3271	3271	2061	2061
BMP3	25	25	25	0	0	17	17	17	17	13	13	13	13	1	1	1	1	0	0	0	0	18	18	18	1	1	1	1	0	0	0	0	0	0	9	9	9	9	1	1	1	5	5	5	1	1	1	0	0
BMP4	244	244	244	231	231	498	498	498	498	161	161	161	161	509	509	509	509	116	116	116	116	631	631	631	488	488	488	488	728	728	728	728	728	728	235	235	235	235	76	76	76	95	95	95	78	78	78	386	386
BMP5	93	93	93	357	357	252	252	252	252	99	99	99	99	126	126	126	126	74	74	74	74	37	37	37	23	23	23	23	175	175	175	175	175	175	125	125	125	125	82	82	82	429	429	429	45	45	45	51	51
BMP6	203	203	203	515	515	1143	1143	1143	1143	239	239	239	239	724	724	724	724	87	87	87	87	123	123	123	60	60	60	60	465	465	465	465	465	465	277	277	277	277	148	148	148	540	540	540	56	56	56	63	63
BMP7	90	90	90	0	0	62	62	62	62	20	20	20	20	174	174	174	174	2	2	2	2	32	32	32	3	3	3	3	0	0	0	0	0	0	5	5	5	5	0	0	0	1	1	1	2	2	2	3	3
BMP8A	11	11	11	0	0	20	20	20	20	6	6	6	6	8	8	8	8	0	0	0	0	8	8	8	1	1	1	1	0	0	0	0	0	0	5	5	5	5	0	0	0	0	0	0	5	5	5	1	1
BMP8B	7	7	7	17	17	1	1	1	1	5	5	5	5	7	7	7	7	1	1	1	1	18	18	18	2	2	2	2	22	22	22	22	22	22	23	23	23	23	0	0	0	1	1	1	5	5	5	4	4
BMPER	60	60	60	2334	2334	59	59	59	59	968	968	968	968	42	42	42	42	778	778	778	778	294	294	294	284	284	284	284	1514	1514	1514	1514	1514	1514	646	646	646	646	423	423	423	1253	1253	1253	270	270	270	228	228
BMPR1A	524	524	524	1176	1176	819	819	819	819	510	510	510	510	1066	1066	1066	1066	282	282	282	282	869	869	869	673	673	673	673	2008	2008	2008	2008	2008	2008	1490	1490	1490	1490	393	393	393	1110	1110	1110	485	485	485	373	373
BMPR1B	437	437	437	381	381	2029	2029	2029	2029	70	70	70	70	1869	1869	1869	1869	46	46	46	46	195	195	195	73	73	73	73	845	845	845	845	845	845	85	85	85	85	161	161	161	159	159	159	239	239	239	30	30
BMPR2	3754	3754	3754	14300	14300	10428	10428	10428	10428	5232	5232	5232	5232	10235	10235	10235	10235	6298	6298	6298	6298	5893	5893	5893	9352	9352	9352	9352	14783	14783	14783	14783	14783	14783	13169	13169	13169	13169	4449	4449	4449	9669	9669	9669	6309	6309	6309	5836	5836
BMS1	1807	1807	1807	801	801	973	973	973	973	413	413	413	413	1237	1237	1237	1237	392	392	392	392	477	477	477	1041	1041	1041	1041	1730	1730	1730	1730	1730	1730	1456	1456	1456	1456	639	639	639	1000	1000	1000	1652	1652	1652	809	809
BMT2	417	417	417	300	300	710	710	710	710	174	174	174	174	734	734	734	734	197	197	197	197	200	200	200	432	432	432	432	610	610	610	610	610	610	680	680	680	680	301	301	301	353	353	353	186	186	186	210	210
BMX	18	18	18	106	106	179	179	179	179	87	87	87	87	36	36	36	36	38	38	38	38	45	45	45	81	81	81	81	239	239	239	239	239	239	77	77	77	77	88	88	88	164	164	164	34	34	34	34	34
BNC1	40	40	40	40	40	18	18	18	18	29	29	29	29	21	21	21	21	15	15	15	15	45	45	45	8	8	8	8	43	43	43	43	43	43	40	40	40	40	16	16	16	49	49	49	17	17	17	4	4
BNC2	4432	4432	4432	203	203	6332	6332	6332	6332	145	145	145	145	1959	1959	1959	1959	31	31	31	31	146	146	146	56	56	56	56	168	168	168	168	168	168	119	119	119	119	58	58	58	148	148	148	139	139	139	19	19
BNIP1	149	149	149	1610	1610	537	537	537	537	609	609	609	609	829	829	829	829	377	377	377	377	1498	1498	1498	2391	2391	2391	2391	1708	1708	1708	1708	1708	1708	1877	1877	1877	1877	705	705	705	1063	1063	1063	157	157	157	297	297
BNIP2	2687	2687	2687	6847	6847	3867	3867	3867	3867	2055	2055	2055	2055	3625	3625	3625	3625	2222	2222	2222	2222	3523	3523	3523	6373	6373	6373	6373	9173	9173	9173	9173	9173	9173	8579	8579	8579	8579	3730	3730	3730	7197	7197	7197	5915	5915	5915	2325	2325
BNIP3	1624	1624	1624	21775	21775	6256	6256	6256	6256	5015	5015	5015	5015	5881	5881	5881	5881	9645	9645	9645	9645	19306	19306	19306	28483	28483	28483	28483	30222	30222	30222	30222	30222	30222	27336	27336	27336	27336	10198	10198	10198	6414	6414	6414	5186	5186	5186	5937	5937
BNIP3L	2772	2772	2772	13143	13143	9680	9680	9680	9680	3738	3738	3738	3738	5481	5481	5481	5481	4554	4554	4554	4554	4578	4578	4578	13332	13332	13332	13332	6836	6836	6836	6836	6836	6836	11337	11337	11337	11337	5936	5936	5936	5666	5666	5666	3361	3361	3361	1971	1971
BNIPL	206	206	206	24	24	49	49	49	49	26	26	26	26	90	90	90	90	4	4	4	4	45	45	45	8	8	8	8	153	153	153	153	153	153	68	68	68	68	13	13	13	13	13	13	15	15	15	59	59
BOC	719	719	719	60	60	1313	1313	1313	1313	125	125	125	125	1073	1073	1073	1073	33	33	33	33	128	128	128	19	19	19	19	55	55	55	55	55	55	93	93	93	93	15	15	15	49	49	49	50	50	50	4	4
BOD1	832	832	832	2268	2268	1675	1675	1675	1675	2013	2013	2013	2013	2113	2113	2113	2113	1227	1227	1227	1227	3117	3117	3117	4412	4412	4412	4412	4351	4351	4351	4351	4351	4351	5725	5725	5725	5725	1644	1644	1644	1427	1427	1427	879	879	879	1295	1295
BOD1L1	22552	22552	22552	7619	7619	15228	15228	15228	15228	3409	3409	3409	3409	10972	10972	10972	10972	3708	3708	3708	3708	3174	3174	3174	6202	6202	6202	6202	12059	12059	12059	12059	12059	12059	12540	12540	12540	12540	6259	6259	6259	7208	7208	7208	17625	17625	17625	5981	5981
BOD1L2	0	0	0	0	0	1	1	1	1	0	0	0	0	0	0	0	0	2	2	2	2	12	12	12	0	0	0	0	0	0	0	0	0	0	4	4	4	4	0	0	0	2	2	2	0	0	0	0	0
BOK	334	334	334	1161	1161	287	287	287	287	415	415	415	415	362	362	362	362	779	779	779	779	2774	2774	2774	1277	1277	1277	1277	2257	2257	2257	2257	2257	2257	2106	2106	2106	2106	410	410	410	372	372	372	824	824	824	1777	1777
BOLA1	230	230	230	1595	1595	614	614	614	614	498	498	498	498	601	601	601	601	363	363	363	363	912	912	912	814	814	814	814	1502	1502	1502	1502	1502	1502	965	965	965	965	328	328	328	590	590	590	173	173	173	219	219
BOLA2	0	0	0	0	0	0	0	0	0	0	0	0	0	0	0	0	0	0	0	0	0	0	0	0	0	0	0	0	0	0	0	0	0	0	0	0	0	0	0	0	0	0	0	0	0	0	0	0	0
BOLA2B	0	0	0	0	0	0	0	0	0	0	0	0	0	0	0	0	0	1	1	1	1	0	0	0	0	0	0	0	0	0	0	0	0	0	0	0	0	0	0	0	0	0	0	0	0	0	0	0	0
BOLA3	25	25	25	208	208	197	197	197	197	77	77	77	77	227	227	227	227	52	52	52	52	262	262	262	430	430	430	430	267	267	267	267	267	267	294	294	294	294	156	156	156	105	105	105	3	3	3	39	39
BOLL	1	1	1	0	0	1	1	1	1	2	2	2	2	0	0	0	0	1	1	1	1	3	3	3	0	0	0	0	0	0	0	0	0	0	0	0	0	0	0	0	0	1	1	1	1	1	1	0	0
BOP1	157	157	157	124	124	60	60	60	60	66	66	66	66	133	133	133	133	51	51	51	51	141	141	141	48	48	48	48	217	217	217	217	217	217	150	150	150	150	49	49	49	100	100	100	229	229	229	48	48
BORA	193	193	193	355	355	204	204	204	204	252	252	252	252	306	306	306	306	155	155	155	155	153	153	153	95	95	95	95	666	666	666	666	666	666	450	450	450	450	174	174	174	573	573	573	142	142	142	181	181
BORCS5	133	133	133	535	535	176	176	176	176	109	109	109	109	132	132	132	132	119	119	119	119	172	172	172	193	193	193	193	345	345	345	345	345	345	276	276	276	276	78	78	78	158	158	158	152	152	152	131	131
BORCS6	416	416	416	159	159	235	235	235	235	201	201	201	201	319	319	319	319	101	101	101	101	480	480	480	120	120	120	120	393	393	393	393	393	393	434	434	434	434	93	93	93	114	114	114	344	344	344	169	169
BORCS7	172	172	172	3109	3109	1071	1071	1071	1071	938	938	938	938	847	847	847	847	828	828	828	828	2950	2950	2950	1432	1432	1432	1432	2604	2604	2604	2604	2604	2604	2991	2991	2991	2991	558	558	558	2158	2158	2158	610	610	610	474	474
BORCS8	57	57	57	47	47	53	53	53	53	63	63	63	63	78	78	78	78	17	17	17	17	63	63	63	43	43	43	43	78	78	78	78	78	78	78	78	78	78	21	21	21	31	31	31	22	22	22	49	49
BPGM	819	819	819	1682	1682	2777	2777	2777	2777	957	957	957	957	2464	2464	2464	2464	916	916	916	916	943	943	943	1164	1164	1164	1164	3227	3227	3227	3227	3227	3227	1733	1733	1733	1733	599	599	599	1752	1752	1752	451	451	451	368	368
BPHL	1341	1341	1341	24710	24710	4119	4119	4119	4119	1981	1981	1981	1981	3805	3805	3805	3805	5388	5388	5388	5388	8762	8762	8762	9881	9881	9881	9881	20871	20871	20871	20871	20871	20871	15629	15629	15629	15629	3429	3429	3429	2339	2339	2339	2081	2081	2081	2720	2720
BPI	63	63	63	69	69	250	250	250	250	90	90	90	90	99	99	99	99	58	58	58	58	74	74	74	28	28	28	28	287	287	287	287	287	287	504	504	504	504	592	592	592	79	79	79	21	21	21	6	6
BPIFA1	2	2	2	0	0	3	3	3	3	20	20	20	20	0	0	0	0	0	0	0	0	38	38	38	2	2	2	2	0	0	0	0	0	0	3	3	3	3	0	0	0	5	5	5	0	0	0	1	1
BPIFA2	4	4	4	0	0	6	6	6	6	5	5	5	5	4	4	4	4	1	1	1	1	21	21	21	2	2	2	2	0	0	0	0	0	0	2	2	2	2	6	6	6	0	0	0	3	3	3	0	0
BPIFA3	4	4	4	0	0	1	1	1	1	8	8	8	8	0	0	0	0	0	0	0	0	18	18	18	0	0	0	0	0	0	0	0	0	0	4	4	4	4	0	0	0	2	2	2	1	1	1	0	0
BPIFB1	3	3	3	29	29	7	7	7	7	68	68	68	68	31	31	31	31	6	6	6	6	52	52	52	2	2	2	2	3	3	3	3	3	3	19	19	19	19	10	10	10	9	9	9	11	11	11	0	0
BPIFB2	4	4	4	0	0	2	2	2	2	34	34	34	34	1	1	1	1	27	27	27	27	109	109	109	61	61	61	61	3	3	3	3	3	3	274	274	274	274	165	165	165	48	48	48	9	9	9	12	12
BPIFB3	5	5	5	1	1	3	3	3	3	26	26	26	26	2	2	2	2	5	5	5	5	48	48	48	0	0	0	0	0	0	0	0	0	0	9	9	9	9	3	3	3	6	6	6	6	6	6	0	0
BPIFB4	5	5	5	6	6	2	2	2	2	26	26	26	26	0	0	0	0	3	3	3	3	67	67	67	4	4	4	4	2	2	2	2	2	2	12	12	12	12	10	10	10	6	6	6	10	10	10	1	1
BPIFB6	5	5	5	0	0	2	2	2	2	23	23	23	23	1	1	1	1	3	3	3	3	42	42	42	3	3	3	3	2	2	2	2	2	2	15	15	15	15	0	0	0	4	4	4	2	2	2	0	0
BPIFC	1	1	1	0	0	1	1	1	1	9	9	9	9	2	2	2	2	0	0	0	0	6	6	6	0	0	0	0	0	0	0	0	0	0	6	6	6	6	2	2	2	0	0	0	4	4	4	0	0
BPNT1	730	730	730	5844	5844	1991	1991	1991	1991	1661	1661	1661	1661	2467	2467	2467	2467	2099	2099	2099	2099	4339	4339	4339	3258	3258	3258	3258	6211	6211	6211	6211	6211	6211	5440	5440	5440	5440	1631	1631	1631	2282	2282	2282	1667	1667	1667	1119	1119
BPTF	17967	17967	17967	11242	11242	14639	14639	14639	14639	4396	4396	4396	4396	12960	12960	12960	12960	4317	4317	4317	4317	5117	5117	5117	6910	6910	6910	6910	16084	16084	16084	16084	16084	16084	14997	14997	14997	14997	5345	5345	5345	8219	8219	8219	14916	14916	14916	6987	6987
BPY2	0	0	0	0	0	0	0	0	0	0	0	0	0	0	0	0	0	0	0	0	0	0	0	0	0	0	0	0	0	0	0	0	0	0	0	0	0	0	0	0	0	0	0	0	0	0	0	0	0
BPY2B	0	0	0	0	0	0	0	0	0	0	0	0	0	0	0	0	0	0	0	0	0	0	0	0	0	0	0	0	0	0	0	0	0	0	0	0	0	0	0	0	0	0	0	0	0	0	0	0	0
BPY2C	0	0	0	0	0	0	0	0	0	0	0	0	0	0	0	0	0	0	0	0	0	0	0	0	0	0	0	0	0	0	0	0	0	0	0	0	0	0	0	0	0	0	0	0	0	0	0	0	0
BRAF	2408	2408	2408	3331	3331	3362	3362	3362	3362	1133	1133	1133	1133	2663	2663	2663	2663	1068	1068	1068	1068	1477	1477	1477	2432	2432	2432	2432	3648	3648	3648	3648	3648	3648	3221	3221	3221	3221	1181	1181	1181	2086	2086	2086	1365	1365	1365	1331	1331
BRAP	1055	1055	1055	2736	2736	1455	1455	1455	1455	1167	1167	1167	1167	1474	1474	1474	1474	942	942	942	942	1252	1252	1252	2033	2033	2033	2033	3016	3016	3016	3016	3016	3016	2693	2693	2693	2693	1044	1044	1044	1650	1650	1650	1003	1003	1003	850	850
BRAT1	701	701	701	993	993	773	773	773	773	451	451	451	451	710	710	710	710	404	404	404	404	849	849	849	402	402	402	402	1426	1426	1426	1426	1426	1426	1088	1088	1088	1088	313	313	313	765	765	765	895	895	895	367	367
BRCA1	867	867	867	741	741	572	572	572	572	928	928	928	928	576	576	576	576	465	465	465	465	659	659	659	358	358	358	358	1948	1948	1948	1948	1948	1948	1285	1285	1285	1285	542	542	542	699	699	699	622	622	622	303	303
BRCA2	257	257	257	884	884	437	437	437	437	504	504	504	504	264	264	264	264	182	182	182	182	141	141	141	270	270	270	270	692	692	692	692	692	692	926	926	926	926	601	601	601	1231	1231	1231	1022	1022	1022	237	237
BRCC3	295	295	295	1377	1377	539	539	539	539	344	344	344	344	578	578	578	578	183	183	183	183	556	556	556	368	368	368	368	1320	1320	1320	1320	1320	1320	944	944	944	944	177	177	177	814	814	814	211	211	211	311	311
BRD1	6547	6547	6547	2132	2132	3696	3696	3696	3696	1525	1525	1525	1525	3494	3494	3494	3494	1204	1204	1204	1204	2390	2390	2390	1506	1506	1506	1506	4814	4814	4814	4814	4814	4814	4604	4604	4604	4604	1507	1507	1507	1820	1820	1820	4437	4437	4437	3158	3158
BRD2	10797	10797	10797	12845	12845	10108	10108	10108	10108	6931	6931	6931	6931	13685	13685	13685	13685	9225	9225	9225	9225	19079	19079	19079	18889	18889	18889	18889	29617	29617	29617	29617	29617	29617	28373	28373	28373	28373	10029	10029	10029	6416	6416	6416	14258	14258	14258	15488	15488
BRD3	1912	1912	1912	1550	1550	1819	1819	1819	1819	1242	1242	1242	1242	1493	1493	1493	1493	1614	1614	1614	1614	2677	2677	2677	3945	3945	3945	3945	3272	3272	3272	3272	3272	3272	4886	4886	4886	4886	1744	1744	1744	1533	1533	1533	4569	4569	4569	1887	1887
BRD3OS	1	1	1	3	3	9	9	9	9	0	0	0	0	1	1	1	1	3	3	3	3	1	1	1	2	2	2	2	5	5	5	5	5	5	1	1	1	1	2	2	2	4	4	4	2	2	2	0	0
BRD4	7510	7510	7510	3995	3995	5905	5905	5905	5905	2690	2690	2690	2690	5675	5675	5675	5675	3937	3937	3937	3937	5933	5933	5933	7385	7385	7385	7385	9467	9467	9467	9467	9467	9467	10116	10116	10116	10116	3935	3935	3935	3155	3155	3155	7609	7609	7609	5466	5466
BRD7	415	415	415	804	804	659	659	659	659	342	342	342	342	742	742	742	742	291	291	291	291	502	502	502	448	448	448	448	1331	1331	1331	1331	1331	1331	1017	1017	1017	1017	491	491	491	750	750	750	420	420	420	261	261
BRD8	6458	6458	6458	5508	5508	4758	4758	4758	4758	2958	2958	2958	2958	4092	4092	4092	4092	1328	1328	1328	1328	2213	2213	2213	2260	2260	2260	2260	5450	5450	5450	5450	5450	5450	5623	5623	5623	5623	2392	2392	2392	4197	4197	4197	5381	5381	5381	1686	1686
BRD9	3372	3372	3372	742	742	1808	1808	1808	1808	440	440	440	440	1387	1387	1387	1387	386	386	386	386	885	885	885	964	964	964	964	1775	1775	1775	1775	1775	1775	1702	1702	1702	1702	954	954	954	511	511	511	2617	2617	2617	819	819
BRDT	4	4	4	0	0	11	11	11	11	13	13	13	13	1	1	1	1	2	2	2	2	7	7	7	0	0	0	0	0	0	0	0	0	0	0	0	0	0	5	5	5	2	2	2	7	7	7	0	0
BRF1	1950	1950	1950	839	839	1249	1249	1249	1249	625	625	625	625	1138	1138	1138	1138	1997	1997	1997	1997	1486	1486	1486	1302	1302	1302	1302	1769	1769	1769	1769	1769	1769	3073	3073	3073	3073	4244	4244	4244	660	660	660	1992	1992	1992	1024	1024
BRF2	464	464	464	1694	1694	630	630	630	630	837	837	837	837	744	744	744	744	612	612	612	612	1719	1719	1719	677	677	677	677	1848	1848	1848	1848	1848	1848	1300	1300	1300	1300	551	551	551	808	808	808	546	546	546	346	346
BRI3	471	471	471	1569	1569	1140	1140	1140	1140	776	776	776	776	1299	1299	1299	1299	758	758	758	758	3670	3670	3670	2572	2572	2572	2572	4603	4603	4603	4603	4603	4603	4530	4530	4530	4530	815	815	815	627	627	627	509	509	509	809	809
BRI3BP	249	249	249	693	693	445	445	445	445	275	275	275	275	654	654	654	654	248	248	248	248	730	730	730	592	592	592	592	928	928	928	928	928	928	1460	1460	1460	1460	345	345	345	419	419	419	339	339	339	404	404
BRICD5	297	297	297	42	42	60	60	60	60	84	84	84	84	141	141	141	141	35	35	35	35	102	102	102	5	5	5	5	160	160	160	160	160	160	90	90	90	90	14	14	14	11	11	11	87	87	87	49	49
BRINP1	118	118	118	47	47	363	363	363	363	201	201	201	201	386	386	386	386	4	4	4	4	59	59	59	2	2	2	2	20	20	20	20	20	20	17	17	17	17	9	9	9	22	22	22	16	16	16	3	3
BRINP2	5	5	5	31	31	1	1	1	1	766	766	766	766	7	7	7	7	3	3	3	3	50	50	50	6	6	6	6	38	38	38	38	38	38	33	33	33	33	7	7	7	12	12	12	12	12	12	0	0
BRINP3	76	76	76	40	40	260	260	260	260	9	9	9	9	329	329	329	329	7	7	7	7	11	11	11	16	16	16	16	3	3	3	3	3	3	172	172	172	172	8	8	8	1	1	1	2	2	2	0	0
BRIP1	96	96	96	193	193	137	137	137	137	571	571	571	571	54	54	54	54	112	112	112	112	80	80	80	180	180	180	180	664	664	664	664	664	664	440	440	440	440	185	185	185	253	253	253	532	532	532	165	165
BRIX1	340	340	340	683	683	834	834	834	834	535	535	535	535	1061	1061	1061	1061	303	303	303	303	529	529	529	1350	1350	1350	1350	1496	1496	1496	1496	1496	1496	1393	1393	1393	1393	628	628	628	815	815	815	147	147	147	435	435
BRK1	405	405	405	2691	2691	1264	1264	1264	1264	693	693	693	693	1193	1193	1193	1193	739	739	739	739	1727	1727	1727	1570	1570	1570	1570	2760	2760	2760	2760	2760	2760	2445	2445	2445	2445	548	548	548	1153	1153	1153	770	770	770	399	399
BRMS1	707	707	707	786	786	527	527	527	527	441	441	441	441	751	751	751	751	302	302	302	302	764	764	764	616	616	616	616	1382	1382	1382	1382	1382	1382	1397	1397	1397	1397	396	396	396	359	359	359	532	532	532	481	481
BRMS1L	379	379	379	446	446	417	417	417	417	231	231	231	231	404	404	404	404	147	147	147	147	220	220	220	456	456	456	456	821	821	821	821	821	821	523	523	523	523	325	325	325	646	646	646	338	338	338	243	243
BROX	1356	1356	1356	5421	5421	3755	3755	3755	3755	1771	1771	1771	1771	3908	3908	3908	3908	1784	1784	1784	1784	2180	2180	2180	5051	5051	5051	5051	6545	6545	6545	6545	6545	6545	6109	6109	6109	6109	2751	2751	2751	5088	5088	5088	1206	1206	1206	1731	1731
BRPF1	1641	1641	1641	724	724	1142	1142	1142	1142	587	587	587	587	1421	1421	1421	1421	409	409	409	409	1000	1000	1000	568	568	568	568	1270	1270	1270	1270	1270	1270	1565	1565	1565	1565	482	482	482	527	527	527	971	971	971	867	867
BRPF3	6235	6235	6235	2470	2470	4368	4368	4368	4368	2740	2740	2740	2740	5786	5786	5786	5786	1390	1390	1390	1390	4137	4137	4137	2154	2154	2154	2154	7293	7293	7293	7293	7293	7293	8274	8274	8274	8274	1909	1909	1909	2616	2616	2616	4880	4880	4880	5749	5749
BRS3	1	1	1	0	0	0	0	0	0	26	26	26	26	3	3	3	3	0	0	0	0	1	1	1	0	0	0	0	0	0	0	0	0	0	0	0	0	0	0	0	0	0	0	0	0	0	0	0	0
BRSK1	108	108	108	21	21	117	117	117	117	110	110	110	110	85	85	85	85	9	9	9	9	96	96	96	9	9	9	9	52	52	52	52	52	52	39	39	39	39	6	6	6	18	18	18	21	21	21	0	0
BRSK2	44	44	44	18	18	57	57	57	57	123	123	123	123	23	23	23	23	3	3	3	3	124	124	124	4	4	4	4	9	9	9	9	9	9	58	58	58	58	4	4	4	18	18	18	18	18	18	17	17
BRWD1	15305	15305	15305	18110	18110	15209	15209	15209	15209	6344	6344	6344	6344	12581	12581	12581	12581	5109	5109	5109	5109	7068	7068	7068	10832	10832	10832	10832	27185	27185	27185	27185	27185	27185	23021	23021	23021	23021	10215	10215	10215	17189	17189	17189	26765	26765	26765	9938	9938
BRWD3	4199	4199	4199	2595	2595	4385	4385	4385	4385	1572	1572	1572	1572	2883	2883	2883	2883	1417	1417	1417	1417	1644	1644	1644	2609	2609	2609	2609	4925	4925	4925	4925	4925	4925	5161	5161	5161	5161	2577	2577	2577	3401	3401	3401	5012	5012	5012	2362	2362
BSCL2	1366	1366	1366	1378	1378	2053	2053	2053	2053	748	748	748	748	2421	2421	2421	2421	466	466	466	466	1774	1774	1774	1234	1234	1234	1234	1920	1920	1920	1920	1920	1920	3338	3338	3338	3338	801	801	801	586	586	586	1268	1268	1268	744	744
BSDC1	4267	4267	4267	7875	7875	3144	3144	3144	3144	2660	2660	2660	2660	2600	2600	2600	2600	3098	3098	3098	3098	12207	12207	12207	11001	11001	11001	11001	9266	9266	9266	9266	9266	9266	12096	12096	12096	12096	4238	4238	4238	2605	2605	2605	5998	5998	5998	6071	6071
BSG	7123	7123	7123	26953	26953	19544	19544	19544	19544	4113	4113	4113	4113	22981	22981	22981	22981	9005	9005	9005	9005	9502	9502	9502	18836	18836	18836	18836	9584	9584	9584	9584	9584	9584	16695	16695	16695	16695	5794	5794	5794	6719	6719	6719	3437	3437	3437	3337	3337
BSN	553	553	553	237	237	286	286	286	286	547	547	547	547	202	202	202	202	132	132	132	132	481	481	481	180	180	180	180	303	303	303	303	303	303	515	515	515	515	73	73	73	209	209	209	1133	1133	1133	471	471
BSND	452	452	452	0	0	1939	1939	1939	1939	15	15	15	15	3670	3670	3670	3670	1	1	1	1	30	30	30	0	0	0	0	33	33	33	33	33	33	2	2	2	2	0	0	0	4	4	4	1	1	1	3	3
BSPH1	0	0	0	0	0	2	2	2	2	3	3	3	3	0	0	0	0	0	0	0	0	0	0	0	0	0	0	0	0	0	0	0	0	0	0	0	0	0	0	0	0	0	0	0	1	1	1	0	0
BSPRY	709	709	709	288	288	1052	1052	1052	1052	212	212	212	212	1963	1963	1963	1963	101	101	101	101	210	210	210	63	63	63	63	171	171	171	171	171	171	262	262	262	262	238	238	238	51	51	51	66	66	66	35	35
BST1	160	160	160	618	618	555	555	555	555	237	237	237	237	326	326	326	326	83	83	83	83	192	192	192	186	186	186	186	1093	1093	1093	1093	1093	1093	389	389	389	389	204	204	204	608	608	608	84	84	84	57	57
BST2	690	690	690	78046	78046	2863	2863	2863	2863	6652	6652	6652	6652	3862	3862	3862	3862	7585	7585	7585	7585	13874	13874	13874	5092	5092	5092	5092	52880	52880	52880	52880	52880	52880	10810	10810	10810	10810	3426	3426	3426	18890	18890	18890	7456	7456	7456	5580	5580
BSX	0	0	0	0	0	1	1	1	1	29	29	29	29	0	0	0	0	1	1	1	1	12	12	12	2	2	2	2	0	0	0	0	0	0	3	3	3	3	0	0	0	1	1	1	5	5	5	0	0
BTAF1	7509	7509	7509	7387	7387	6589	6589	6589	6589	4158	4158	4158	4158	6461	6461	6461	6461	4606	4606	4606	4606	4698	4698	4698	7064	7064	7064	7064	16146	16146	16146	16146	16146	16146	14595	14595	14595	14595	6763	6763	6763	9253	9253	9253	9637	9637	9637	5464	5464
BTBD1	1079	1079	1079	10444	10444	3985	3985	3985	3985	3587	3587	3587	3587	5162	5162	5162	5162	2914	2914	2914	2914	4807	4807	4807	6822	6822	6822	6822	10454	10454	10454	10454	10454	10454	10625	10625	10625	10625	3963	3963	3963	7025	7025	7025	2105	2105	2105	2779	2779
BTBD10	703	703	703	2071	2071	1349	1349	1349	1349	1018	1018	1018	1018	1585	1585	1585	1585	622	622	622	622	959	959	959	1388	1388	1388	1388	2216	2216	2216	2216	2216	2216	2889	2889	2889	2889	852	852	852	1295	1295	1295	662	662	662	509	509
BTBD11	273	273	273	124	124	1389	1389	1389	1389	356	356	356	356	784	784	784	784	25	25	25	25	110	110	110	24	24	24	24	177	177	177	177	177	177	223	223	223	223	38	38	38	108	108	108	53	53	53	6	6
BTBD16	33	33	33	289	289	17	17	17	17	296	296	296	296	20	20	20	20	278	278	278	278	702	702	702	949	949	949	949	315	315	315	315	315	315	410	410	410	410	178	178	178	394	394	394	106	106	106	210	210
BTBD17	0	0	0	0	0	5	5	5	5	8	8	8	8	0	0	0	0	0	0	0	0	24	24	24	2	2	2	2	0	0	0	0	0	0	12	12	12	12	1	1	1	11	11	11	0	0	0	0	0
BTBD18	6	6	6	3	3	1	1	1	1	24	24	24	24	1	1	1	1	0	0	0	0	20	20	20	0	0	0	0	0	0	0	0	0	0	3	3	3	3	0	0	0	1	1	1	2	2	2	0	0
BTBD19	870	870	870	99	99	466	466	466	466	77	77	77	77	342	342	342	342	117	117	117	117	359	359	359	169	169	169	169	293	293	293	293	293	293	282	282	282	282	139	139	139	110	110	110	243	243	243	256	256
BTBD2	1878	1878	1878	1535	1535	1934	1934	1934	1934	981	981	981	981	2381	2381	2381	2381	999	999	999	999	2650	2650	2650	1863	1863	1863	1863	2401	2401	2401	2401	2401	2401	4135	4135	4135	4135	699	699	699	719	719	719	1791	1791	1791	1805	1805
BTBD3	1383	1383	1383	2837	2837	2478	2478	2478	2478	1652	1652	1652	1652	2683	2683	2683	2683	1187	1187	1187	1187	1497	1497	1497	2293	2293	2293	2293	2325	2325	2325	2325	2325	2325	4003	4003	4003	4003	1374	1374	1374	3028	3028	3028	1195	1195	1195	928	928
BTBD6	1074	1074	1074	1658	1658	1335	1335	1335	1335	1130	1130	1130	1130	2133	2133	2133	2133	980	980	980	980	3109	3109	3109	1574	1574	1574	1574	3903	3903	3903	3903	3903	3903	3192	3192	3192	3192	1303	1303	1303	959	959	959	1776	1776	1776	1860	1860
BTBD7	4290	4290	4290	2346	2346	6251	6251	6251	6251	2057	2057	2057	2057	6495	6495	6495	6495	1030	1030	1030	1030	1853	1853	1853	1990	1990	1990	1990	5179	5179	5179	5179	5179	5179	5456	5456	5456	5456	1214	1214	1214	3556	3556	3556	3076	3076	3076	1974	1974
BTBD8	1741	1741	1741	3241	3241	2376	2376	2376	2376	806	806	806	806	1919	1919	1919	1919	485	485	485	485	760	760	760	1215	1215	1215	1215	2683	2683	2683	2683	2683	2683	2364	2364	2364	2364	738	738	738	2064	2064	2064	1401	1401	1401	1266	1266
BTBD9	1549	1549	1549	1988	1988	2026	2026	2026	2026	636	636	636	636	2058	2058	2058	2058	568	568	568	568	1073	1073	1073	922	922	922	922	1908	1908	1908	1908	1908	1908	2328	2328	2328	2328	1120	1120	1120	1585	1585	1585	1097	1097	1097	760	760
BTC	110	110	110	71	71	263	263	263	263	17	17	17	17	228	228	228	228	15	15	15	15	21	21	21	22	22	22	22	55	55	55	55	55	55	27	27	27	27	9	9	9	63	63	63	29	29	29	11	11
BTD	1398	1398	1398	38911	38911	6822	6822	6822	6822	6553	6553	6553	6553	5583	5583	5583	5583	13861	13861	13861	13861	22502	22502	22502	12246	12246	12246	12246	39928	39928	39928	39928	39928	39928	18235	18235	18235	18235	5430	5430	5430	14174	14174	14174	3046	3046	3046	3169	3169
BTF3	658	658	658	1412	1412	1382	1382	1382	1382	540	540	540	540	1053	1053	1053	1053	367	367	367	367	678	678	678	1226	1226	1226	1226	2062	2062	2062	2062	2062	2062	957	957	957	957	501	501	501	1108	1108	1108	369	369	369	261	261
BTF3L4	254	254	254	2114	2114	838	838	838	838	933	933	933	933	854	854	854	854	462	462	462	462	1174	1174	1174	1196	1196	1196	1196	3290	3290	3290	3290	3290	3290	1992	1992	1992	1992	530	530	530	2729	2729	2729	210	210	210	309	309
BTG1	1460	1460	1460	11389	11389	4437	4437	4437	4437	4032	4032	4032	4032	3717	3717	3717	3717	5146	5146	5146	5146	4377	4377	4377	7749	7749	7749	7749	10736	10736	10736	10736	10736	10736	6906	6906	6906	6906	2558	2558	2558	4921	4921	4921	4271	4271	4271	2753	2753
BTG2	1670	1670	1670	1277	1277	2404	2404	2404	2404	369	369	369	369	1959	1959	1959	1959	181	181	181	181	623	623	623	573	573	573	573	446	446	446	446	446	446	524	524	524	524	429	429	429	181	181	181	313	313	313	165	165
BTG3	283	283	283	3018	3018	2048	2048	2048	2048	933	933	933	933	2510	2510	2510	2510	447	447	447	447	466	466	466	1773	1773	1773	1773	1131	1131	1131	1131	1131	1131	1058	1058	1058	1058	611	611	611	1153	1153	1153	447	447	447	228	228
BTG4	1	1	1	0	0	1	1	1	1	1	1	1	1	1	1	1	1	0	0	0	0	12	12	12	0	0	0	0	0	0	0	0	0	0	1	1	1	1	0	0	0	0	0	0	1	1	1	0	0
BTK	211	211	211	651	651	252	252	252	252	216	216	216	216	164	164	164	164	176	176	176	176	282	282	282	196	196	196	196	729	729	729	729	729	729	1016	1016	1016	1016	345	345	345	894	894	894	508	508	508	66	66
BTLA	64	64	64	24	24	30	30	30	30	7	7	7	7	10	10	10	10	6	6	6	6	613	613	613	12	12	12	12	26	26	26	26	26	26	36	36	36	36	13	13	13	33	33	33	9	9	9	18	18
BTN1A1	2	2	2	0	0	1	1	1	1	7	7	7	7	1	1	1	1	0	0	0	0	16	16	16	1	1	1	1	4	4	4	4	4	4	6	6	6	6	0	0	0	0	0	0	7	7	7	0	0
BTN2A1	2146	2146	2146	1238	1238	1475	1475	1475	1475	895	895	895	895	1873	1873	1873	1873	1085	1085	1085	1085	1601	1601	1601	1445	1445	1445	1445	1991	1991	1991	1991	1991	1991	1850	1850	1850	1850	1000	1000	1000	557	557	557	914	914	914	962	962
BTN2A2	821	821	821	938	938	666	666	666	666	182	182	182	182	572	572	572	572	236	236	236	236	606	606	606	382	382	382	382	892	892	892	892	892	892	689	689	689	689	186	186	186	320	320	320	310	310	310	143	143
BTN3A1	1110	1110	1110	1865	1865	1515	1515	1515	1515	1454	1454	1454	1454	1176	1176	1176	1176	783	783	783	783	2674	2674	2674	1137	1137	1137	1137	4822	4822	4822	4822	4822	4822	4177	4177	4177	4177	1471	1471	1471	1327	1327	1327	2567	2567	2567	757	757
BTN3A2	518	518	518	856	856	416	416	416	416	514	514	514	514	509	509	509	509	477	477	477	477	982	982	982	691	691	691	691	1756	1756	1756	1756	1756	1756	1252	1252	1252	1252	309	309	309	478	478	478	639	639	639	307	307
BTN3A3	785	785	785	622	622	680	680	680	680	384	384	384	384	416	416	416	416	215	215	215	215	401	401	401	349	349	349	349	1069	1069	1069	1069	1069	1069	1145	1145	1145	1145	276	276	276	360	360	360	1066	1066	1066	176	176
BTNL2	2	2	2	0	0	1	1	1	1	21	21	21	21	2	2	2	2	2	2	2	2	20	20	20	1	1	1	1	0	0	0	0	0	0	16	16	16	16	1	1	1	0	0	0	5	5	5	0	0
BTNL3	11	11	11	0	0	11	11	11	11	18	18	18	18	11	11	11	11	2	2	2	2	23	23	23	2	2	2	2	4	4	4	4	4	4	15	15	15	15	19	19	19	11	11	11	2	2	2	3	3
BTNL8	27	27	27	554	554	30	30	30	30	85	85	85	85	30	30	30	30	55	55	55	55	81	81	81	96	96	96	96	174	174	174	174	174	174	120	120	120	120	9	9	9	24	24	24	37	37	37	9	9
BTNL9	1201	1201	1201	1300	1300	962	962	962	962	436	436	436	436	1200	1200	1200	1200	601	601	601	601	247	247	247	421	421	421	421	1870	1870	1870	1870	1870	1870	742	742	742	742	310	310	310	676	676	676	800	800	800	377	377
BTRC	1452	1452	1452	1622	1622	1212	1212	1212	1212	526	526	526	526	1255	1255	1255	1255	639	639	639	639	1061	1061	1061	1100	1100	1100	1100	1732	1732	1732	1732	1732	1732	2064	2064	2064	2064	861	861	861	844	844	844	948	948	948	928	928
BUB1	56	56	56	230	230	80	80	80	80	862	862	862	862	41	41	41	41	333	333	333	333	112	112	112	97	97	97	97	420	420	420	420	420	420	867	867	867	867	347	347	347	263	263	263	252	252	252	24	24
BUB1B	72	72	72	60	60	72	72	72	72	460	460	460	460	36	36	36	36	57	57	57	57	69	69	69	38	38	38	38	151	151	151	151	151	151	271	271	271	271	153	153	153	116	116	116	377	377	377	7	7
BUB3	1770	1770	1770	6104	6104	2858	2858	2858	2858	3420	3420	3420	3420	3661	3661	3661	3661	1992	1992	1992	1992	4081	4081	4081	3521	3521	3521	3521	7317	7317	7317	7317	7317	7317	5148	5148	5148	5148	2096	2096	2096	3294	3294	3294	1384	1384	1384	1902	1902
BUD13	718	718	718	1295	1295	989	989	989	989	651	651	651	651	986	986	986	986	683	683	683	683	1593	1593	1593	1635	1635	1635	1635	2176	2176	2176	2176	2176	2176	2276	2276	2276	2276	823	823	823	766	766	766	620	620	620	758	758
BUD23	608	608	608	2165	2165	1169	1169	1169	1169	1081	1081	1081	1081	1464	1464	1464	1464	805	805	805	805	1462	1462	1462	1968	1968	1968	1968	2978	2978	2978	2978	2978	2978	2280	2280	2280	2280	999	999	999	1465	1465	1465	565	565	565	715	715
BUD31	806	806	806	5081	5081	2871	2871	2871	2871	2232	2232	2232	2232	3568	3568	3568	3568	1803	1803	1803	1803	3272	3272	3272	5443	5443	5443	5443	5591	5591	5591	5591	5591	5591	4087	4087	4087	4087	1828	1828	1828	1786	1786	1786	497	497	497	807	807
BVES	8	8	8	15	15	97	97	97	97	21	21	21	21	83	83	83	83	6	6	6	6	6	6	6	5	5	5	5	20	20	20	20	20	20	6	6	6	6	16	16	16	9	9	9	8	8	8	2	2
BX255925.3	4	4	4	0	0	1	1	1	1	0	0	0	0	6	6	6	6	1	1	1	1	2	2	2	0	0	0	0	4	4	4	4	4	4	1	1	1	1	3	3	3	1	1	1	0	0	0	1	1
BX276092.9	0	0	0	0	0	0	0	0	0	0	0	0	0	0	0	0	0	0	0	0	0	0	0	0	0	0	0	0	1	1	1	1	1	1	0	0	0	0	0	0	0	0	0	0	0	0	0	0	0
BYSL	346	346	346	1238	1238	277	277	277	277	521	521	521	521	593	593	593	593	248	248	248	248	719	719	719	521	521	521	521	912	912	912	912	912	912	805	805	805	805	277	277	277	731	731	731	517	517	517	246	246
BZW1	1135	1135	1135	31546	31546	3397	3397	3397	3397	7108	7108	7108	7108	4164	4164	4164	4164	6368	6368	6368	6368	9390	9390	9390	12453	12453	12453	12453	25241	25241	25241	25241	25241	25241	19404	19404	19404	19404	6865	6865	6865	24873	24873	24873	2501	2501	2501	3560	3560
BZW2	995	995	995	4589	4589	2501	2501	2501	2501	1710	1710	1710	1710	2883	2883	2883	2883	709	709	709	709	1829	1829	1829	2919	2919	2919	2919	5133	5133	5133	5133	5133	5133	5386	5386	5386	5386	1998	1998	1998	5592	5592	5592	621	621	621	765	765
C10orf105	7	7	7	3	3	7	7	7	7	6	6	6	6	0	0	0	0	0	0	0	0	13	13	13	0	0	0	0	7	7	7	7	7	7	8	8	8	8	3	3	3	6	6	6	5	5	5	1	1
C10orf113	198	198	198	0	0	285	285	285	285	74	74	74	74	271	271	271	271	15	15	15	15	21	21	21	12	12	12	12	115	115	115	115	115	115	34	34	34	34	13	13	13	5	5	5	17	17	17	6	6
C10orf120	4	4	4	0	0	0	0	0	0	0	0	0	0	1	1	1	1	0	0	0	0	7	7	7	0	0	0	0	0	0	0	0	0	0	1	1	1	1	2	2	2	2	2	2	4	4	4	0	0
C10orf142	0	0	0	0	0	0	0	0	0	0	0	0	0	0	0	0	0	0	0	0	0	0	0	0	0	0	0	0	0	0	0	0	0	0	0	0	0	0	0	0	0	0	0	0	0	0	0	0	0
C10orf143	0	0	0	1	1	0	0	0	0	0	0	0	0	0	0	0	0	0	0	0	0	1	1	1	0	0	0	0	0	0	0	0	0	0	0	0	0	0	0	0	0	1	1	1	0	0	0	0	0
C10orf53	2	2	2	0	0	2	2	2	2	4	4	4	4	2	2	2	2	0	0	0	0	16	16	16	0	0	0	0	0	0	0	0	0	0	2	2	2	2	0	0	0	0	0	0	6	6	6	0	0
C10orf55	9	9	9	4	4	10	10	10	10	3	3	3	3	5	5	5	5	2	2	2	2	27	27	27	0	0	0	0	0	0	0	0	0	0	2	2	2	2	1	1	1	2	2	2	0	0	0	0	0
C10orf62	161	161	161	17	17	60	60	60	60	15	15	15	15	51	51	51	51	23	23	23	23	26	26	26	54	54	54	54	231	231	231	231	231	231	57	57	57	57	35	35	35	11	11	11	13	13	13	199	199
C10orf67	140	140	140	0	0	204	204	204	204	15	15	15	15	68	68	68	68	3	3	3	3	9	9	9	0	0	0	0	1	1	1	1	1	1	1	1	1	1	0	0	0	2	2	2	1	1	1	0	0
C10orf71	37	37	37	6	6	36	36	36	36	16	16	16	16	37	37	37	37	11	11	11	11	83	83	83	0	0	0	0	8	8	8	8	8	8	14	14	14	14	1	1	1	11	11	11	23	23	23	3	3
C10orf82	12	12	12	0	0	50	50	50	50	1	1	1	1	23	23	23	23	2	2	2	2	18	18	18	0	0	0	0	3	3	3	3	3	3	6	6	6	6	0	0	0	0	0	0	1	1	1	1	1
C10orf88	468	468	468	946	946	584	584	584	584	372	372	372	372	581	581	581	581	304	304	304	304	531	531	531	474	474	474	474	1182	1182	1182	1182	1182	1182	955	955	955	955	267	267	267	751	751	751	210	210	210	328	328
C10orf90	19	19	19	22	22	7	7	7	7	31	31	31	31	17	17	17	17	10	10	10	10	26	26	26	0	0	0	0	0	0	0	0	0	0	18	18	18	18	15	15	15	15	15	15	15	15	15	0	0
C10orf95	10	10	10	5	5	10	10	10	10	12	12	12	12	6	6	6	6	0	0	0	0	14	14	14	0	0	0	0	3	3	3	3	3	3	5	5	5	5	1	1	1	2	2	2	0	0	0	0	0
C10orf99	3	3	3	0	0	0	0	0	0	8	8	8	8	1	1	1	1	0	0	0	0	5	5	5	0	0	0	0	2	2	2	2	2	2	2	2	2	2	1	1	1	0	0	0	1	1	1	1	1
C11orf1	192	192	192	1661	1661	1417	1417	1417	1417	424	424	424	424	1317	1317	1317	1317	286	286	286	286	1060	1060	1060	1027	1027	1027	1027	2040	2040	2040	2040	2040	2040	865	865	865	865	434	434	434	751	751	751	92	92	92	272	272
C11orf16	31	31	31	0	0	26	26	26	26	9	9	9	9	17	17	17	17	0	0	0	0	20	20	20	4	4	4	4	0	0	0	0	0	0	5	5	5	5	0	0	0	4	4	4	1	1	1	0	0
C11orf21	10	10	10	1	1	14	14	14	14	4	4	4	4	3	3	3	3	4	4	4	4	18	18	18	2	2	2	2	8	8	8	8	8	8	16	16	16	16	6	6	6	9	9	9	4	4	4	0	0
C11orf24	453	453	453	5865	5865	809	809	809	809	1052	1052	1052	1052	885	885	885	885	4498	4498	4498	4498	7323	7323	7323	7742	7742	7742	7742	5944	5944	5944	5944	5944	5944	9966	9966	9966	9966	2725	2725	2725	1067	1067	1067	6758	6758	6758	3080	3080
C11orf40	0	0	0	0	0	0	0	0	0	1	1	1	1	0	0	0	0	0	0	0	0	4	4	4	0	0	0	0	0	0	0	0	0	0	0	0	0	0	0	0	0	0	0	0	0	0	0	0	0
C11orf42	6	6	6	0	0	0	0	0	0	4	4	4	4	0	0	0	0	3	3	3	3	19	19	19	3	3	3	3	0	0	0	0	0	0	5	5	5	5	0	0	0	6	6	6	2	2	2	0	0
C11orf45	9	9	9	13	13	26	26	26	26	4	4	4	4	34	34	34	34	12	12	12	12	12	12	12	0	0	0	0	13	13	13	13	13	13	13	13	13	13	2	2	2	12	12	12	5	5	5	1	1
C11orf49	884	884	884	678	678	1496	1496	1496	1496	539	539	539	539	1392	1392	1392	1392	238	238	238	238	588	588	588	491	491	491	491	499	499	499	499	499	499	611	611	611	611	183	183	183	444	444	444	240	240	240	118	118
C11orf52	657	657	657	2742	2742	1526	1526	1526	1526	453	453	453	453	1819	1819	1819	1819	685	685	685	685	1199	1199	1199	1241	1241	1241	1241	2155	2155	2155	2155	2155	2155	1605	1605	1605	1605	466	466	466	552	552	552	355	355	355	374	374
C11orf53	2	2	2	0	0	4	4	4	4	0	0	0	0	0	0	0	0	1	1	1	1	19	19	19	0	0	0	0	5	5	5	5	5	5	3	3	3	3	0	0	0	0	0	0	0	0	0	0	0
C11orf54	9791	9791	9791	27942	27942	23826	23826	23826	23826	5046	5046	5046	5046	21847	21847	21847	21847	9742	9742	9742	9742	11159	11159	11159	27815	27815	27815	27815	32424	32424	32424	32424	32424	32424	26954	26954	26954	26954	8047	8047	8047	11413	11413	11413	6935	6935	6935	9265	9265
C11orf58	2283	2283	2283	2512	2512	3741	3741	3741	3741	1590	1590	1590	1590	2984	2984	2984	2984	1460	1460	1460	1460	2363	2363	2363	5187	5187	5187	5187	6690	6690	6690	6690	6690	6690	4079	4079	4079	4079	2264	2264	2264	3004	3004	3004	1286	1286	1286	1509	1509
C11orf65	218	218	218	287	287	226	226	226	226	43	43	43	43	177	177	177	177	61	61	61	61	131	131	131	125	125	125	125	334	334	334	334	334	334	209	209	209	209	70	70	70	181	181	181	72	72	72	87	87
C11orf68	412	412	412	2190	2190	538	538	538	538	392	392	392	392	664	664	664	664	647	647	647	647	1514	1514	1514	1115	1115	1115	1115	1365	1365	1365	1365	1365	1365	1773	1773	1773	1773	516	516	516	503	503	503	506	506	506	723	723
C11orf71	255	255	255	3333	3333	1085	1085	1085	1085	753	753	753	753	709	709	709	709	785	785	785	785	2538	2538	2538	3083	3083	3083	3083	2207	2207	2207	2207	2207	2207	2616	2616	2616	2616	665	665	665	923	923	923	408	408	408	511	511
C11orf74	265	265	265	606	606	861	861	861	861	407	407	407	407	836	836	836	836	211	211	211	211	613	613	613	866	866	866	866	1511	1511	1511	1511	1511	1511	877	877	877	877	401	401	401	570	570	570	60	60	60	240	240
C11orf80	2268	2268	2268	1146	1146	1877	1877	1877	1877	478	478	478	478	1845	1845	1845	1845	169	169	169	169	682	682	682	581	581	581	581	472	472	472	472	472	472	1062	1062	1062	1062	297	297	297	337	337	337	336	336	336	135	135
C11orf86	2	2	2	20	20	7	7	7	7	8	8	8	8	16	16	16	16	8	8	8	8	26	26	26	40	40	40	40	10	10	10	10	10	10	18	18	18	18	54	54	54	6	6	6	2	2	2	1	1
C11orf87	5	5	5	0	0	3	3	3	3	6	6	6	6	0	0	0	0	0	0	0	0	22	22	22	0	0	0	0	3	3	3	3	3	3	4	4	4	4	6	6	6	7	7	7	0	0	0	0	0
C11orf88	1	1	1	0	0	0	0	0	0	0	0	0	0	7	7	7	7	2	2	2	2	6	6	6	1	1	1	1	0	0	0	0	0	0	0	0	0	0	0	0	0	1	1	1	3	3	3	0	0
C11orf91	60	60	60	35	35	31	31	31	31	43	43	43	43	28	28	28	28	13	13	13	13	17	17	17	16	16	16	16	6	6	6	6	6	6	16	16	16	16	7	7	7	39	39	39	2	2	2	1	1
C11orf94	30	30	30	10	10	6	6	6	6	6	6	6	6	10	10	10	10	5	5	5	5	20	20	20	1	1	1	1	24	24	24	24	24	24	26	26	26	26	1	1	1	12	12	12	9	9	9	14	14
C11orf95	833	833	833	128	128	434	434	434	434	69	69	69	69	261	261	261	261	76	76	76	76	426	426	426	65	65	65	65	487	487	487	487	487	487	274	274	274	274	31	31	31	80	80	80	315	315	315	190	190
C11orf96	1077	1077	1077	2240	2240	4154	4154	4154	4154	3655	3655	3655	3655	2850	2850	2850	2850	3509	3509	3509	3509	3166	3166	3166	9827	9827	9827	9827	420	420	420	420	420	420	4043	4043	4043	4043	3924	3924	3924	1283	1283	1283	4149	4149	4149	1724	1724
C11orf97	3	3	3	47	47	9	9	9	9	5	5	5	5	18	18	18	18	8	8	8	8	27	27	27	13	13	13	13	62	62	62	62	62	62	18	18	18	18	8	8	8	16	16	16	22	22	22	9	9
C11orf98	23	23	23	30	30	27	27	27	27	50	50	50	50	51	51	51	51	8	8	8	8	52	52	52	21	21	21	21	108	108	108	108	108	108	34	34	34	34	14	14	14	10	10	10	11	11	11	26	26
C12orf10	846	846	846	2605	2605	1433	1433	1433	1433	1124	1124	1124	1124	1553	1553	1553	1553	869	869	869	869	1641	1641	1641	2052	2052	2052	2052	3083	3083	3083	3083	3083	3083	2151	2151	2151	2151	866	866	866	1274	1274	1274	556	556	556	574	574
C12orf29	445	445	445	2710	2710	1028	1028	1028	1028	854	854	854	854	1445	1445	1445	1445	736	736	736	736	1455	1455	1455	2703	2703	2703	2703	4628	4628	4628	4628	4628	4628	3416	3416	3416	3416	1119	1119	1119	2068	2068	2068	442	442	442	934	934
C12orf4	756	756	756	1591	1591	1351	1351	1351	1351	921	921	921	921	1899	1899	1899	1899	610	610	610	610	730	730	730	1160	1160	1160	1160	1972	1972	1972	1972	1972	1972	2229	2229	2229	2229	1082	1082	1082	1946	1946	1946	478	478	478	615	615
C12orf40	0	0	0	0	0	5	5	5	5	2	2	2	2	2	2	2	2	0	0	0	0	8	8	8	0	0	0	0	2	2	2	2	2	2	3	3	3	3	1	1	1	1	1	1	2	2	2	0	0
C12orf42	2	2	2	10	10	8	8	8	8	4	4	4	4	0	0	0	0	2	2	2	2	28	28	28	8	8	8	8	8	8	8	8	8	8	21	21	21	21	5	5	5	6	6	6	0	0	0	2	2
C12orf43	366	366	366	752	752	442	442	442	442	431	431	431	431	514	514	514	514	411	411	411	411	1091	1091	1091	796	796	796	796	1359	1359	1359	1359	1359	1359	1565	1565	1565	1565	473	473	473	740	740	740	352	352	352	423	423
C12orf45	192	192	192	1237	1237	492	492	492	492	465	465	465	465	528	528	528	528	251	251	251	251	803	803	803	676	676	676	676	1436	1436	1436	1436	1436	1436	946	946	946	946	249	249	249	973	973	973	250	250	250	204	204
C12orf49	221	221	221	384	384	336	336	336	336	376	376	376	376	654	654	654	654	153	153	153	153	704	704	704	337	337	337	337	377	377	377	377	377	377	872	872	872	872	334	334	334	446	446	446	305	305	305	222	222
C12orf50	3	3	3	0	0	0	0	0	0	9	9	9	9	0	0	0	0	0	0	0	0	5	5	5	0	0	0	0	0	0	0	0	0	0	0	0	0	0	0	0	0	5	5	5	1	1	1	1	1
C12orf54	7	7	7	0	0	4	4	4	4	11	11	11	11	3	3	3	3	0	0	0	0	4	4	4	1	1	1	1	0	0	0	0	0	0	6	6	6	6	0	0	0	0	0	0	2	2	2	3	3
C12orf56	63	63	63	0	0	100	100	100	100	37	37	37	37	103	103	103	103	0	0	0	0	26	26	26	18	18	18	18	6	6	6	6	6	6	3	3	3	3	2	2	2	3	3	3	0	0	0	0	0
C12orf57	349	349	349	9815	9815	5279	5279	5279	5279	10895	10895	10895	10895	7217	7217	7217	7217	3249	3249	3249	3249	12019	12019	12019	7294	7294	7294	7294	13362	13362	13362	13362	13362	13362	8481	8481	8481	8481	2869	2869	2869	7232	7232	7232	1516	1516	1516	2195	2195
C12orf60	54	54	54	517	517	305	305	305	305	142	142	142	142	469	469	469	469	72	72	72	72	217	217	217	184	184	184	184	1169	1169	1169	1169	1169	1169	353	353	353	353	50	50	50	343	343	343	18	18	18	62	62
C12orf65	349	349	349	486	486	497	497	497	497	295	295	295	295	486	486	486	486	328	328	328	328	614	614	614	992	992	992	992	752	752	752	752	752	752	777	777	777	777	367	367	367	250	250	250	214	214	214	276	276
C12orf66	351	351	351	2325	2325	718	718	718	718	743	743	743	743	715	715	715	715	611	611	611	611	1589	1589	1589	1393	1393	1393	1393	2911	2911	2911	2911	2911	2911	2455	2455	2455	2455	465	465	465	1166	1166	1166	559	559	559	873	873
C12orf71	0	0	0	0	0	3	3	3	3	2	2	2	2	0	0	0	0	3	3	3	3	8	8	8	0	0	0	0	2	2	2	2	2	2	4	4	4	4	1	1	1	0	0	0	1	1	1	0	0
C12orf73	139	139	139	469	469	364	364	364	364	238	238	238	238	229	229	229	229	189	189	189	189	834	834	834	782	782	782	782	1237	1237	1237	1237	1237	1237	831	831	831	831	208	208	208	169	169	169	59	59	59	129	129
C12orf74	106	106	106	161	161	117	117	117	117	17	17	17	17	47	47	47	47	16	16	16	16	27	27	27	13	13	13	13	33	33	33	33	33	33	22	22	22	22	5	5	5	39	39	39	61	61	61	4	4
C12orf75	281	281	281	17	17	692	692	692	692	27	27	27	27	353	353	353	353	6	6	6	6	9	9	9	13	13	13	13	6	6	6	6	6	6	19	19	19	19	11	11	11	11	11	11	12	12	12	3	3
C12orf76	46	46	46	62	62	53	53	53	53	41	41	41	41	75	75	75	75	18	18	18	18	130	130	130	45	45	45	45	116	116	116	116	116	116	93	93	93	93	29	29	29	11	11	11	3	3	3	23	23
C12orf81	1	1	1	0	0	0	0	0	0	0	0	0	0	0	0	0	0	0	0	0	0	0	0	0	0	0	0	0	0	0	0	0	0	0	0	0	0	0	0	0	0	0	0	0	1	1	1	0	0
C13orf42	0	0	0	0	0	0	0	0	0	0	0	0	0	0	0	0	0	0	0	0	0	0	0	0	0	0	0	0	0	0	0	0	0	0	0	0	0	0	0	0	0	0	0	0	0	0	0	0	0
C13orf46	0	0	0	1	1	0	0	0	0	0	0	0	0	0	0	0	0	0	0	0	0	0	0	0	0	0	0	0	1	1	1	1	1	1	0	0	0	0	0	0	0	0	0	0	0	0	0	0	0
C14orf119	566	566	566	5518	5518	2185	2185	2185	2185	1745	1745	1745	1745	2695	2695	2695	2695	1363	1363	1363	1363	3440	3440	3440	3798	3798	3798	3798	5614	5614	5614	5614	5614	5614	5598	5598	5598	5598	1231	1231	1231	2720	2720	2720	496	496	496	999	999
C14orf132	22	22	22	67	67	123	123	123	123	70	70	70	70	121	121	121	121	28	28	28	28	186	186	186	63	63	63	63	144	144	144	144	144	144	197	197	197	197	40	40	40	43	43	43	1	1	1	25	25
C14orf177	0	0	0	0	0	1	1	1	1	1	1	1	1	0	0	0	0	0	0	0	0	0	0	0	0	0	0	0	0	0	0	0	0	0	0	0	0	0	0	0	0	0	0	0	0	0	0	0	0
C14orf178	0	0	0	0	0	1	1	1	1	4	4	4	4	2	2	2	2	0	0	0	0	6	6	6	2	2	2	2	1	1	1	1	1	1	2	2	2	2	0	0	0	2	2	2	0	0	0	1	1
C14orf180	38	38	38	4	4	15	15	15	15	8	8	8	8	20	20	20	20	8	8	8	8	13	13	13	0	0	0	0	10	10	10	10	10	10	9	9	9	9	6	6	6	5	5	5	32	32	32	6	6
C14orf28	159	159	159	467	467	307	307	307	307	315	315	315	315	282	282	282	282	166	166	166	166	350	350	350	555	555	555	555	1466	1466	1466	1466	1466	1466	813	813	813	813	277	277	277	1168	1168	1168	216	216	216	376	376
C14orf39	3	3	3	0	0	2	2	2	2	26	26	26	26	0	0	0	0	0	0	0	0	1	1	1	2	2	2	2	2	2	2	2	2	2	15	15	15	15	3	3	3	0	0	0	4	4	4	0	0
C14orf93	495	495	495	505	505	498	498	498	498	315	315	315	315	483	483	483	483	161	161	161	161	630	630	630	439	439	439	439	806	806	806	806	806	806	886	886	886	886	165	165	165	130	130	130	555	555	555	306	306
C15orf39	1131	1131	1131	658	658	903	903	903	903	405	405	405	405	1105	1105	1105	1105	539	539	539	539	1129	1129	1129	674	674	674	674	928	928	928	928	928	928	1362	1362	1362	1362	520	520	520	373	373	373	898	898	898	353	353
C15orf40	219	219	219	920	920	583	583	583	583	287	287	287	287	609	609	609	609	242	242	242	242	607	607	607	635	635	635	635	1649	1649	1649	1649	1649	1649	1038	1038	1038	1038	191	191	191	527	527	527	145	145	145	300	300
C15orf41	136	136	136	628	628	308	308	308	308	335	335	335	335	340	340	340	340	121	121	121	121	320	320	320	250	250	250	250	453	453	453	453	453	453	385	385	385	385	196	196	196	547	547	547	120	120	120	212	212
C15orf48	23	23	23	1061	1061	124	124	124	124	105	105	105	105	118	118	118	118	231	231	231	231	2729	2729	2729	3685	3685	3685	3685	199	199	199	199	199	199	1097	1097	1097	1097	1141	1141	1141	344	344	344	125	125	125	30	30
C15orf53	0	0	0	0	0	2	2	2	2	1	1	1	1	3	3	3	3	1	1	1	1	4	4	4	2	2	2	2	0	0	0	0	0	0	0	0	0	0	0	0	0	2	2	2	2	2	2	0	0
C15orf61	74	74	74	551	551	287	287	287	287	359	359	359	359	443	443	443	443	193	193	193	193	1105	1105	1105	853	853	853	853	960	960	960	960	960	960	851	851	851	851	195	195	195	182	182	182	84	84	84	221	221
C15orf62	22	22	22	4	4	5	5	5	5	5	5	5	5	2	2	2	2	8	8	8	8	35	35	35	9	9	9	9	51	51	51	51	51	51	28	28	28	28	5	5	5	2	2	2	15	15	15	41	41
C15orf65	37	37	37	61	61	148	148	148	148	36	36	36	36	257	257	257	257	39	39	39	39	48	48	48	50	50	50	50	117	117	117	117	117	117	177	177	177	177	14	14	14	74	74	74	10	10	10	29	29
C16orf46	565	565	565	338	338	451	451	451	451	208	208	208	208	523	523	523	523	197	197	197	197	1044	1044	1044	292	292	292	292	1047	1047	1047	1047	1047	1047	1192	1192	1192	1192	220	220	220	355	355	355	437	437	437	354	354
C16orf54	29	29	29	4	4	18	18	18	18	9	9	9	9	6	6	6	6	4	4	4	4	7	7	7	3	3	3	3	16	16	16	16	16	16	17	17	17	17	24	24	24	13	13	13	10	10	10	2	2
C16orf58	2223	2223	2223	3653	3653	2915	2915	2915	2915	3204	3204	3204	3204	2828	2828	2828	2828	2422	2422	2422	2422	6152	6152	6152	4653	4653	4653	4653	8159	8159	8159	8159	8159	8159	6735	6735	6735	6735	2708	2708	2708	2238	2238	2238	4603	4603	4603	3017	3017
C16orf70	977	977	977	13747	13747	1433	1433	1433	1433	2566	2566	2566	2566	1294	1294	1294	1294	6627	6627	6627	6627	4382	4382	4382	5400	5400	5400	5400	10292	10292	10292	10292	10292	10292	7764	7764	7764	7764	2912	2912	2912	6544	6544	6544	1739	1739	1739	4018	4018
C16orf71	33	33	33	18	18	65	65	65	65	43	43	43	43	73	73	73	73	7	7	7	7	51	51	51	11	11	11	11	16	16	16	16	16	16	28	28	28	28	9	9	9	50	50	50	10	10	10	5	5
C16orf72	1447	1447	1447	3235	3235	2047	2047	2047	2047	1254	1254	1254	1254	1878	1878	1878	1878	1414	1414	1414	1414	2461	2461	2461	2693	2693	2693	2693	5227	5227	5227	5227	5227	5227	4830	4830	4830	4830	1420	1420	1420	2180	2180	2180	1747	1747	1747	1866	1866
[truncated: 17,378 more rows]
[truncated: 44 more columns]
