# Supplementary material for: Divergent Clonal Evolution and Early Dissemination Promote Genetic Heterogeneity of Metastases in Castration-Resistant Prostate Cancer
Source: Cancer Res. 2025 Aug 18;85(21):4251–68. doi: 10.1158/0008-5472.CAN-24-3687 (PMC12580794; doi:10.1158/0008-5472.CAN-24-3687)
Supplement: Table S7 — Supplementary Table 7: Patients treatment history [file can-24-3687_table_s7_suppst7.xlsx]

## Sheet: Sheet1
Table S7: Treatment History of Patients
Cases	Age at Passing	Race	Ethnicity	Prior local therapy to prostate	Prior ARPI	Prior Chemotherapy	Most immediate therapy prior	Median time from last therapy to passing (days)
WA_63	60	White or Caucasian	Non-Hispanic	yes	Both	Docetaxel	Denosumab (Xgeva) - Lupron 30 mg, 16-week dose	109
WA_46	71	White or Caucasian	N/A	yes	no	Docetaxel	Navelbine and Emcyt chemotherapy	99
WA_33	57	Asian	N/A	yes	no	Docetaxel	chemotherapy (taxotere, estramustine, Rocaltrol), DVT c/b subdural hematoma (3/04) s/p GFF on lovenox	82
WA_70	55	Black or African American	Non-Hispanic	yes	Both	Docetaxel	Lupron, zoledronate and enzalutamide (on hold)	9
WA_74	68	White or Caucasian	Non-Hispanic	yes	Both	Both	lupron, zometa, cisplatin	32
WA_71	69	White or Caucasian	Non-Hispanic	yes	Both	Docetaxel	zoledronate today, otherwise on home hospice care	50
WA_57	72	White or Caucasian	N/A	yes	no	Docetaxel	Hormonal & Chemotherapy -Navelbine	68
WA_56	79	White or Caucasian	N/A	yes	no	Docetaxel	Emcyt, etoposide, and sirolimus.	27
WA_54	73	White or Caucasian	N/A	yes	no	Docetaxel	prednisone and fludrocortisone.	55
WA_55	72	White or Caucasian	N/A	yes	no	Docetaxel	Zometa, Decadron	12
WA_38	76	White or Caucasian	N/A	yes	no	Docetaxel	a combination of mitoxantrone and prednisone	26
WA_39	70	White or Caucasian	N/A	yes	no	Docetaxel	currently under treatment by chemotherapy protocol	6
WA_40	76	White or Caucasian	N/A	yes	no	Docetaxel	Flomax	578
WA_53	68	White or Caucasian	N/A	yes	no	Docetaxel	Androgen ablation with Zoladex.	159
WA_43	52	White or Caucasian	N/A	yes	no	Docetaxel	Zoladex	59
WA_31	63	White or Caucasian	N/A	yes	no	Docetaxel	chemotherapy and radiation	479
WA_32	81	White or Caucasian	N/A	yes	no	Docetaxel	mitoxantrone	59
WA_37	63	White or Caucasian	N/A	yes	no	Docetaxel	taxotere	51
WA_26	76	White or Caucasian	N/A	yes	no	Docetaxel	Palliative Care (chemo on hold)	46
WA_25	66	White or Caucasian	N/A	yes	no	no	radiation therapy	30
WA_24	76	White or Caucasian	N/A	yes	no	Docetaxel	Zoladex, Cytoxan and prednisone.	1177
WA_16	70	White or Caucasian	N/A	yes	no	Other- Carbo-platinum,Taxol, Emcyt	radiation therapy	29
WA_18	61	White or Caucasian	N/A	yes	no	Docetaxel	combination Emcyt and Navelbine and radiation	161
WA_22	64	White or Caucasian	N/A	yes	no	Other - Emcyt and Taxol	Emcyt and Taxol	14
WA_4	71	White or Caucasian	N/A	yes	no	Other - Adriamycin and Velban	chemo and Zoladex, Eulexin, Strontium-89	392
WA_5	54	White or Caucasian	N/A	yes	no	Other -Cytoxan	Cytoxan,, D.E.S., and prednisone	60
