# Supplementary material for: Divergent Clonal Evolution and Early Dissemination Promote Genetic Heterogeneity of Metastases in Castration-Resistant Prostate Cancer
Source: Cancer Res. 2025 Aug 18;85(21):4251–68. doi: 10.1158/0008-5472.CAN-24-3687 (PMC12580794; doi:10.1158/0008-5472.CAN-24-3687)
Supplement: Table S8 — Supplementary Table 8: QC measures for DNA samples [file can-24-3687_table_s8_suppst8.xlsx]

## Sheet: Sheet1
Table S8: DNA Sequencing QC measures
id	total.dup	pct.chimeras	gc.dropout	total.reads	patient
WA_63.sample_13455	0.065686	0.006059	1.6e-05	190138918	WA_63
WA_63.sample_13651	0.089191	0.018886	0.000237	224737430	WA_63
WA_63.sample_13652	0.093846	0.007292	5.1e-05	214178170	WA_63
WA_33.sample_20386	0.074215	0.004161	1.6e-05	227203668	WA_33
WA_33.sample_20387	0.102221	0.003828	1.5e-05	200236896	WA_33
WA_33.sample_20388	0.070765	0.003618	1.6e-05	241093232	WA_33
WA_33.sample_20389	0.050403	0.003995	1.6e-05	391258736	WA_33
WA_33.sample_20390	0.144264	0.0040436	3.1667e-05	255504124	WA_33
WA_33.sample_20391	0.063566	0.003607	1.6e-05	272074232	WA_33
WA_46.sample_20393	0.056443	0.004231	1.6e-05	227247404	WA_46
WA_46.sample_20394	0.073587	0.004314	1.6e-05	227858114	WA_46
WA_46.sample_20395	0.051795	0.004581	1.6e-05	225767482	WA_46
WA_70.sample_23967	0.032307	0.009292	1.6e-05	172700164	WA_70
WA_70.sample_23968	0.034768	0.007401	1.6e-05	213003688	WA_70
WA_74.sample_24275	0.087195	0.004364	9.3e-05	242423380	WA_74
WA_71.sample_24377	0.040553	0.007017	1.6e-05	217783836	WA_71
WA_71.sample_24378	0.042327	0.009008	1.6e-05	237062110	WA_71
WA_71.sample_24380	0.035981	0.006955	1.6e-05	237748290	WA_71
WA_74.sample_29554	0.176378	0.00666355	7.46257e-06	1059648720	WA_74
WA_74.sample_29556	0.167317	0.00737152	5.51244e-06	1073770524	WA_74
WA_74.sample_29559	0.182042	0.00673497	9.02423e-06	1008395980	WA_74
WA_56.sample_30233	0.186486	0.007419	3e-06	1019838520	WA_56
WA_56.sample_30235	0.224755	0.006265	7e-06	1034256920	WA_56
WA_56.sample_30236	0.236213	0.006199	8e-06	1164751988	WA_56
WA_56.sample_30237	0.235096	0.006241	7e-06	1084985988	WA_56
WA_57.sample_30238	0.242898	0.006582	5e-06	637076310	WA_57
WA_57.sample_30240	0.235057	0.006343	7e-06	1180389580	WA_57
WA_57.sample_30241	0.28024	0.005974	5e-06	1314962080	WA_57
WA_57.sample_30242	0.216068	0.007638	6e-06	1092656148	WA_57
WA_54.sample_30477	0.201709	0.00653963	3.50339e-06	715110372	WA_54
WA_54.sample_30479	0.254575	0.00666054	3.50772e-06	995092732	WA_54
WA_54.sample_30480	0.230789	0.0061875	4.99293e-06	898593108	WA_54
WA_55.sample_30481	0.219855	0.00614705	4.01058e-06	809105724	WA_55
WA_55.sample_30483	0.188359	0.00683949	5e-06	715195600	WA_55
WA_55.sample_30485	0.242671	0.00599007	2.5126e-06	1026886140	WA_55
WA_55.sample_30486	0.236207	0.00604198	7e-06	873508960	WA_55
WA_57.sample_30535	0.303817	0.00614065	2.98785e-06	1768160788	WA_57
WA_70.sample_30536	0.264048	0.00652406	5.50561e-06	1382024216	WA_70
WA_38.sample_31226	0.207535	0.00641582	6.01168e-06	802688480	WA_38
WA_38.sample_31227	0.238703	0.00550576	3.51379e-06	1196771700	WA_38
WA_38.sample_31228	0.241797	0.0053227	5.53011e-06	1078599752	WA_38
WA_39.sample_31229	0.242752	0.00623503	5.05003e-07	1098048404	WA_39
WA_39.sample_31230	0.239222	0.00574676	6e-06	1188716392	WA_39
WA_39.sample_31231	0.225151	0.00628263	4.54987e-06	855947260	WA_39
WA_40.sample_31232	0.21987	0.00601749	4.01079e-06	831724644	WA_40
WA_40.sample_31233	0.235426	0.00699496	1.99208e-06	952948964	WA_40
WA_40.sample_31234	0.266577	0.00637652	4.99585e-06	1564879840	WA_40
WA_53.sample_31429	0.206314	0.00716305	9e-06	333879046	WA_53
WA_53.sample_31430	0.208485	0.00659157	8.49898e-06	384298240	WA_53
WA_53.sample_31431	0.214232	0.00826103	5e-06	390042004	WA_53
WA_53.sample_31432	0.226812	0.00675353	1.04995e-05	385398388	WA_53
WA_43.sample_31433	0.222786	0.00652855	1.24977e-05	353019386	WA_43
WA_43.sample_31434	0.206318	0.00693756	7e-06	385348204	WA_43
WA_43.sample_31435	0.219761	0.00816658	8e-06	400087276	WA_43
WA_43.sample_31436	0.232776	0.00772603	7.99869e-06	430496450	WA_43
WA_31.sample_31437	0.264766	0.005736	9e-06	417170760	WA_31
WA_31.sample_31438	0.30606	0.006111	6e-06	397906828	WA_31
WA_31.sample_31439	0.245293	0.006126	1e-05	372061150	WA_31
WA_32.sample_31440	0.22404	0.006278	9e-06	468431362	WA_32
WA_32.sample_31441	0.230529	0.007287	9e-06	463702564	WA_32
WA_32.sample_31442	0.422611	0.005382	1e-05	442284886	WA_32
WA_32.sample_31443	0.275759	0.005552	8e-06	499059182	WA_32
WA_37.sample_31444	0.223846	0.00718758	9.50328e-06	399753518	WA_37
WA_37.sample_31445	0.240478	0.00594706	7.00613e-06	396242278	WA_37
WA_37.sample_31447	0.228845	0.00614856	7.49895e-06	371622614	WA_37
WA_37.sample_31448	0.235153	0.00665451	4.98408e-07	347399682	WA_37
WA_26.sample_31480	0.31723	0.00561202	8.99931e-06	433553838	WA_26
WA_26.sample_31481	0.346772	0.00557304	7.49648e-06	445186160	WA_26
WA_26.sample_31482	0.286845	0.00638304	1.2e-05	528227002	WA_26
WA_26.sample_31483	0.231578	0.00573055	8.50261e-06	508900738	WA_26
WA_25.sample_31484	0.219088	0.00621754	8.49722e-06	443649732	WA_25
WA_25.sample_31485	0.235532	0.00906257	8.99666e-06	519558312	WA_25
WA_25.sample_31486	0.268902	0.00646351	7.50026e-06	464225720	WA_25
WA_25.sample_31487	0.223724	0.00724503	7.49612e-06	360627654	WA_25
WA_24.sample_31488	0.237369	0.00868452	7.49956e-06	574899772	WA_24
WA_24.sample_31489	0.224672	0.0126635	9.99856e-06	473389416	WA_24
WA_24.sample_31490	0.218185	0.00619553	7.50054e-06	352648740	WA_24
WA_24.sample_31491	0.213735	0.00879302	7.50054e-06	398927020	WA_24
WA_16.sample_31726	0.296594	0.005218	1.2e-05	572351414	WA_16
WA_16.sample_31727	0.268647	0.005587	1.1e-05	546123402	WA_16
WA_16.sample_31728	0.279123	0.0051	1.3e-05	428950620	WA_16
WA_18.sample_31729	0.25685	0.006082	8e-06	451997976	WA_18
WA_18.sample_31730	0.324333	0.005194	1.1e-05	669676100	WA_18
WA_22.sample_31731	0.220858	0.008352	1.1e-05	444540142	WA_22
WA_22.sample_31732	0.301227	0.006015	1e-05	524601092	WA_22
WA_22.sample_31733	0.237513	0.008172	7e-06	540972424	WA_22
WA_22.sample_31734	0.312158	0.006248	7e-06	595179688	WA_22
WA_4.sample_31818	0.299216	0.005441	1e-05	539599448	WA_4
WA_4.sample_31819	0.26668	0.008367	1e-05	492217352	WA_4
WA_4.sample_31820	0.252945	0.006006	1e-05	459894680	WA_4
WA_5.sample_31821	0.234969	0.005119	1e-05	367673910	WA_5
WA_5.sample_31822	0.266223	0.004963	7e-06	547796316	WA_5
WA_5.sample_31823	0.250177	0.00527	7e-06	481659698	WA_5
