# Supplementary material for: Divergent Clonal Evolution and Early Dissemination Promote Genetic Heterogeneity of Metastases in Castration-Resistant Prostate Cancer
Source: Cancer Res. 2025 Aug 18;85(21):4251–68. doi: 10.1158/0008-5472.CAN-24-3687 (PMC12580794; doi:10.1158/0008-5472.CAN-24-3687)
Supplement: Table S9 — Supplementary Table 9: QC measures for RNA samples [file can-24-3687_table_s9_suppst9.xlsx]

## Sheet: Sheet1
Table S9: RNA Sequencing QC measures
id	total.reads	rrna.reads	dup.rte	patient
WA_63.sample_13461	66085320	4.42614e+06	0.0291998	WA_63
WA_63.sample_13659	58699260	9.97284e+06	0.00501586	WA_63
WA_63.sample_13660	34491772	7.86176e+06	0.00804733	WA_63
WA_33.sample_20376	46232776	1379766	0.00678303	WA_33
WA_33.sample_20377	46764998	1384698	0.00488716	WA_33
WA_33.sample_20378	44441653	1.19818e+06	0.00573051	WA_33
WA_33.sample_20379	56129369	1433977	0.00472387	WA_33
WA_33.sample_20380	53382672	2021695	0.00739243	WA_33
WA_33.sample_20381	56500958	1627005	0.0191361	WA_33
WA_46.sample_20382	44711094	1.29868e+06	0.0159181	WA_46
WA_46.sample_20383	41457594	1711283	0.00722436	WA_46
WA_46.sample_20384	39403580	1.68197e+06	0.00532964	WA_46
WA_70.sample_23958	28319981	4.87892e+06	0.0191903	WA_70
WA_70.sample_23959	50134824	4.81766e+06	0.0166951	WA_70
WA_74.sample_24252	40952059	1669804	0.00846835	WA_74
WA_71.sample_24381	35748817	5.79772e+06	0.00868924	WA_71
WA_71.sample_24383	13130840	3087984	0.00788813	WA_71
WA_71.sample_24384	62336140	3.90594e+06	0.00661901	WA_71
WA_57.sample_27042	31844789	664218	0.0205651	WA_57
WA_74.sample_29566	58260560	5.09826e+06	0.0603819	WA_74
WA_74.sample_29567	58047426	4.59926e+06	0.0692139	WA_74
WA_74.sample_29568	43118198	3.99817e+06	0.0498645	WA_74
WA_56.sample_30284	44022616	6.54791e+06	0.230031	WA_56
WA_56.sample_30286	48705392	5.97692e+06	0.111521	WA_56
WA_56.sample_30287	57066210	5613310	0.106191	WA_56
WA_57.sample_30288	72313409	5.66181e+06	0.227	WA_57
WA_57.sample_30289	47917892	4.14801e+06	0.20576	WA_57
WA_57.sample_30290	45542418	6.27509e+06	0.112433	WA_57
WA_56.sample_30291	64473385	5807990	0.249394	WA_56
WA_54.sample_30463	57954811	3.26433e+06	0.0686759	WA_54
WA_54.sample_30466	74588798	4.41879e+06	0.0812725	WA_54
WA_55.sample_30467	49579649	3567351	0.108381	WA_55
WA_55.sample_30468	59785517	3095485	0.0883586	WA_55
WA_54.sample_30471	54299470	4.37113e+06	0.0771118	WA_54
WA_55.sample_30474	45463782	1482918	0.149806	WA_55
WA_55.sample_30476	75265902	820880	0.207865	WA_55
WA_57.sample_30540	120780861	5947491	0.20754	WA_57
WA_70.sample_30541	94051266	8090265	0.138031	WA_70
WA_38.sample_31214	16124395	2.02425e+06	0.0788736	WA_38
WA_38.sample_31215	43320967	2.71682e+06	0.136597	WA_38
WA_38.sample_31216	99864420	1275908	0.142037	WA_38
WA_39.sample_31217	47664400	2.41577e+06	0.125807	WA_39
WA_39.sample_31218	66622429	2.08201e+06	0.121942	WA_39
WA_39.sample_31219	39464852	3223422	0.0836996	WA_39
WA_40.sample_31220	39866258	3132998	0.0545513	WA_40
WA_40.sample_31221	49216500	2674309	0.110793	WA_40
WA_40.sample_31222	56884671	2252252	0.078616	WA_40
WA_53.sample_31455	77836056	1766011	0.0648616	WA_53
WA_53.sample_31456	58362244	1.14311e+06	0.222272	WA_53
WA_53.sample_31457	59665845	3.34981e+06	0.0836874	WA_53
WA_53.sample_31458	78095217	1.62216e+06	0.185085	WA_53
WA_43.sample_31459	95140220	2.09487e+06	0.0669282	WA_43
WA_43.sample_31460	42414156	2146791	0.0580258	WA_43
WA_43.sample_31461	87735260	1.78436e+06	0.123323	WA_43
WA_43.sample_31462	41427677	3584181	0.0460376	WA_43
WA_31.sample_31463	89021914	2.96713e+06	0.272741	WA_31
WA_31.sample_31464	70393450	3.83546e+06	0.113201	WA_31
WA_31.sample_31465	58047953	3234992	0.161594	WA_31
WA_32.sample_31466	99516476	9.94029e+06	0.0813991	WA_32
WA_32.sample_31467	72021575	3614763	0.20826	WA_32
WA_32.sample_31468	48023437	3894808	0.0559755	WA_32
WA_32.sample_31469	103840261	2787659	0.120571	WA_32
WA_37.sample_31470	76335590	1.78502e+06	0.182202	WA_37
WA_37.sample_31471	77982333	2.30818e+06	0.277794	WA_37
WA_37.sample_31472	53075782	1521931	0.151369	WA_37
WA_37.sample_31474	104670814	1.94505e+06	0.197422	WA_37
WA_26.sample_31495	41778180	1059285	0.145494	WA_26
WA_26.sample_31496	122131541	1.56978e+06	0.131962	WA_26
WA_26.sample_31497	74062154	1567024	0.0684642	WA_26
WA_26.sample_31498	55013873	1575620	0.0761614	WA_26
WA_25.sample_31499	77910848	2379922	0.213136	WA_25
WA_25.sample_31500	69914402	2.28252e+06	0.249085	WA_25
WA_25.sample_31501	64067878	5462627	0.0646316	WA_25
WA_25.sample_31502	63239302	4.27066e+06	0.0788166	WA_25
WA_24.sample_31503	102418814	88138	0.182707	WA_24
WA_24.sample_31504	41624631	1695276	0.0836731	WA_24
WA_24.sample_31505	93433348	3.26774e+06	0.126038	WA_24
WA_24.sample_31506	41529520	2238230	0.213385	WA_24
WA_16.sample_31714	113794261	2.31682e+06	0.136364	WA_16
WA_16.sample_31715	46204379	2.02902e+06	0.113911	WA_16
WA_16.sample_31716	76502620	2.32797e+06	0.241134	WA_16
WA_18.sample_31717	55903871	2.68038e+06	0.320884	WA_18
WA_18.sample_31718	105207780	2539345	0.140319	WA_18
WA_22.sample_31719	99014652	2455117	0.299928	WA_22
WA_22.sample_31720	63468667	1790301	0.187408	WA_22
WA_22.sample_31721	98088356	5.71158e+06	0.0499415	WA_22
WA_22.sample_31722	96442021	3199278	0.0865173	WA_22
WA_4.sample_31810	158136403	1.62594e+06	0.139395	WA_4
WA_4.sample_31811	103937663	5552839	0.315547	WA_4
WA_4.sample_31812	86952133	5964662	0.42702	WA_4
WA_5.sample_31813	62225893	2.50098e+06	0.23626	WA_5
WA_5.sample_31814	131781814	1715978	0.0741919	WA_5
WA_5.sample_31815	54359561	2881424	0.118418	WA_5
