# Supplementary material for: Divergent Clonal Evolution and Early Dissemination Promote Genetic Heterogeneity of Metastases in Castration-Resistant Prostate Cancer
Source: Cancer Res. 2025 Aug 18;85(21):4251–68. doi: 10.1158/0008-5472.CAN-24-3687 (PMC12580794; doi:10.1158/0008-5472.CAN-24-3687)
Supplement: Table S11 — Supplementary Table 11: List of copy number calls [file can-24-3687_table_s11_suppst11.xlsx]

## Sheet: Sheet1
Table S11: Copy Number Alterations
id	seg_id	chr	start	end	width	C	K	lr	nC	nlr
WA_16.sample_31726	chr10:301-38851199	chr10	301	38851199	38850899	2	1	-0.0176715	2	2066
WA_16.sample_31726	chr10:42410026-55600081	chr10	42410026	55600081	13190056	2	1	-0.0104449	2	550
WA_16.sample_31726	chr10:55600382-56361373	chr10	55600382	56361373	760992	1	0	-0.691941	2	4
WA_16.sample_31726	chr10:56361674-68989207	chr10	56361674	68989207	12627534	2	1	0.0784792	2	515
WA_16.sample_31726	chr10:69000427-69344079	chr10	69000427	69344079	343653	1	0	-0.492811	2	61
WA_16.sample_31726	chr10:69359853-82985652	chr10	69359853	82985652	13625800	2	1	0.0518487	2	1024
WA_16.sample_31726	chr10:82985953-87961120	chr10	82985953	87961120	4975168	1	0	-0.598534	2	207
WA_16.sample_31726	chr10:87961421-133797122	chr10	87961421	133797122	45835702	2	1	-0.00825708	2	3863
WA_16.sample_31726	chr11:301-49982508	chr11	301	49982508	49982208	2	1	0.0298492	2	3823
WA_16.sample_31726	chr11:54707094-135086322	chr11	54707094	135086322	80379229	2	1	-0.0033654	2	6944
WA_16.sample_31726	chr12:10222145-10634617	chr12	10222145	10634617	412473	2	1	0.0860313	2	57
WA_16.sample_31726	chr12:103972865-104258084	chr12	103972865	104258084	285220	1	0	-0.490644	2	45
WA_16.sample_31726	chr12:104287171-133234440	chr12	104287171	133234440	28947270	2	1	0.0537951	2	2959
WA_16.sample_31726	chr12:10634918-15683072	chr12	10634918	15683072	5048155	1	0	-0.59001	2	357
WA_16.sample_31726	chr12:15683373-17673470	chr12	15683373	17673470	1990098	2	1	0.0607739	2	47
WA_16.sample_31726	chr12:17673771-19369848	chr12	17673771	19369848	1696078	1	0	-0.593247	2	91
WA_16.sample_31726	chr12:19370149-34026880	chr12	19370149	34026880	14656732	2	1	0.103665	2	868
WA_16.sample_31726	chr12:301-7089669	chr12	301	7089669	7089369	2	1	-0.026163	2	929
WA_16.sample_31726	chr12:38317034-103966217	chr12	38317034	103966217	65649184	2	1	0.0615077	2	5163
WA_16.sample_31726	chr12:7090058-7210213	chr12	7090058	7210213	120156	1	0	-0.637728	2	49
WA_16.sample_31726	chr12:7210514-7488147	chr12	7210514	7488147	277634	2	1	0.037788	2	39
WA_16.sample_31726	chr12:7495016-9424731	chr12	7495016	9424731	1929716	1	0	-0.586792	2	248
WA_16.sample_31726	chr12:9425032-9555194	chr12	9425032	9555194	130163	0	0	-1.67934	2	5
WA_16.sample_31726	chr12:9595173-10221844	chr12	9595173	10221844	626672	1	0	-0.597466	2	97
WA_16.sample_31726	chr13:19026914-114326329	chr13	19026914	114326329	95299416	2	1	0.0113352	2	3789
WA_16.sample_31726	chr14:19733433-23309052	chr14	19733433	23309052	3575620	2	1	0.0185719	2	634
WA_16.sample_31726	chr14:23321381-23321740	chr14	23321381	23321740	360	4		0.681361	2	2
WA_16.sample_31726	chr14:23322266-28264655	chr14	23322266	28264655	4942390	2	1	-0.0684684	2	405
WA_16.sample_31726	chr14:28264714-31169501	chr14	28264714	31169501	2904788	1	0	-0.565698	2	136
WA_16.sample_31726	chr14:31171870-107043418	chr14	31171870	107043418	75871549	2	1	0.0640769	2	5090
WA_16.sample_31726	chr15:20245035-101990889	chr15	20245035	101990889	81745855	2	1	-0.00478878	2	6724
WA_16.sample_31726	chr16:46474269-90338045	chr16	46474269	90338045	43863777	2	1	-0.0316929	2	3643
WA_16.sample_31726	chr16:47278-35447948	chr16	47278	35447948	35400671	2	1	-0.044065	2	3550
WA_16.sample_31726	chr17:27293938-44178322	chr17	27293938	44178322	16884385	2	1	-0.029299	2	2711
WA_16.sample_31726	chr17:301-22524270	chr17	301	22524270	22523970	2	1	-0.0458583	2	2913
WA_16.sample_31726	chr17:44187605-45121363	chr17	44187605	45121363	933759	1	0	-0.671509	2	215
WA_16.sample_31726	chr17:45132166-83257141	chr17	45132166	83257141	38124976	2	1	-0.0498082	2	4498
WA_16.sample_31726	chr18:20959829-80372985	chr18	20959829	80372985	59413157	2	1	0.0140294	2	2418
WA_16.sample_31726	chr18:301-15004276	chr18	301	15004276	15003976	2	1	0.00768233	2	882
WA_16.sample_31726	chr19:29076124-38744180	chr19	29076124	38744180	9668057	2	1	-0.0446463	2	1171
WA_16.sample_31726	chr19:301-24180983	chr19	301	24180983	24180683	2	1	-0.0363151	2	4762
WA_16.sample_31726	chr19:38773545-38789174	chr19	38773545	38789174	15630	4		0.708901	2	2
WA_16.sample_31726	chr19:38801690-58572615	chr19	38801690	58572615	19770926	2	1	-0.0311295	2	4111
WA_16.sample_31726	chr1:12314106-19148622	chr1	12314106	19148622	6834517	1	0	-0.486069	2	722
WA_16.sample_31726	chr1:144955376-155282836	chr1	144955376	155282836	10327461	2	1	-0.0300034	2	1391
WA_16.sample_31726	chr1:155283883-157136491	chr1	155283883	157136491	1852609	1	0	-0.624635	2	522
WA_16.sample_31726	chr1:157136792-210100441	chr1	157136792	210100441	52963650	2	1	0.0856791	2	4325
WA_16.sample_31726	chr1:19149721-121568950	chr1	19149721	121568950	102419230	2	1	0.00691682	2	8267
WA_16.sample_31726	chr1:210100742-211313892	chr1	210100742	211313892	1213151	1	0	-0.567503	2	57
WA_16.sample_31726	chr1:211353134-248918460	chr1	211353134	248918460	37565327	2	1	0.0794711	2	2573
WA_16.sample_31726	chr1:301-12312034	chr1	301	12312034	12311734	2	1	-0.0940485	2	1615
WA_16.sample_31726	chr20:301-26208394	chr20	301	26208394	26208094	2	1	-0.00570279	2	1533
WA_16.sample_31726	chr20:30395964-31801231	chr20	30395964	31801231	1405268	2	1	0.00231576	2	65
WA_16.sample_31726	chr20:31819443-34295524	chr20	31819443	34295524	2476082	1	0	-0.571267	2	418
WA_16.sample_31726	chr20:34303267-34492678	chr20	34303267	34492678	189412	2		-0.0302696	2	24
WA_16.sample_31726	chr20:34504228-34776810	chr20	34504228	34776810	272583	1	0	-0.558303	2	42
WA_16.sample_31726	chr20:34782176-36497080	chr20	34782176	36497080	1714905	2	1	-0.00338542	2	319
WA_16.sample_31726	chr20:36499113-36707032	chr20	36499113	36707032	207920	1	0	-0.60638	2	36
WA_16.sample_31726	chr20:36721690-59037418	chr20	36721690	59037418	22315729	2	1	0.0241811	2	1741
WA_16.sample_31726	chr20:59038599-59042896	chr20	59038599	59042896	4298	5		1.01315	2	2
WA_16.sample_31726	chr20:59077703-64443867	chr20	59077703	64443867	5366165	2	1	-0.111672	2	676
WA_16.sample_31726	chr21:14027637-38498536	chr21	14027637	38498536	24470900	2	1	-0.00108722	2	1072
WA_16.sample_31726	chr21:301-10725152	chr21	301	10725152	10724852	2	1	-0.0903774	2	23
WA_16.sample_31726	chr21:38498837-41498210	chr21	38498837	41498210	2999374	1	0	-0.576662	2	205
WA_16.sample_31726	chr21:41507865-46664496	chr21	41507865	46664496	5156632	2	1	-0.0990381	2	885
WA_16.sample_31726	chr22:16577865-23896064	chr22	16577865	23896064	7318200	2	1	-0.0380497	2	864
WA_16.sample_31726	chr22:23896365-24096175	chr22	23896365	24096175	199811	1	0	-0.668524	2	27
WA_16.sample_31726	chr22:24098048-24170287	chr22	24098048	24170287	72240	2		-0.0176189	2	10
WA_16.sample_31726	chr22:24171666-25777856	chr22	24171666	25777856	1606191	1	0	-0.616231	2	176
WA_16.sample_31726	chr22:25780051-36293525	chr22	25780051	36293525	10513475	2	1	-0.000771661	2	1014
WA_16.sample_31726	chr22:36293645-36498247	chr22	36293645	36498247	204603	1	0	-0.695942	2	38
WA_16.sample_31726	chr22:36501242-50284259	chr22	36501242	50284259	13783018	2	1	-0.0640145	2	1806
WA_16.sample_31726	chr22:50284562-50313830	chr22	50284562	50313830	29269	2	1	-0.248235	2	9
WA_16.sample_31726	chr22:50314154-50780658	chr22	50314154	50780658	466505	2	1	-0.132511	2	128
WA_16.sample_31726	chr2:132418194-134964999	chr2	132418194	134964999	2546806	1	0	-0.612564	2	81
WA_16.sample_31726	chr2:134980625-144208778	chr2	134980625	144208778	9228154	2	1	0.0197473	2	359
WA_16.sample_31726	chr2:144209079-144430650	chr2	144209079	144430650	221572	1	0	-0.632285	2	13
WA_16.sample_31726	chr2:144430951-171523392	chr2	144430951	171523392	27092442	2	1	0.00938752	2	1585
WA_16.sample_31726	chr2:171541619-171868836	chr2	171541619	171868836	327218	1	0	-0.565574	2	35
WA_16.sample_31726	chr2:171893141-171999971	chr2	171893141	171999971	106831	2		0.0888666	2	14
WA_16.sample_31726	chr2:172000272-173965335	chr2	172000272	173965335	1965064	1	0	-0.591687	2	125
WA_16.sample_31726	chr2:173965636-242193229	chr2	173965636	242193229	68227594	2	1	-0.00317424	2	5348
WA_16.sample_31726	chr2:38846955-39779259	chr2	38846955	39779259	932305	1	0	-0.572838	2	116
WA_16.sample_31726	chr2:39779560-40430315	chr2	39779560	40430315	650756	2		0.0265728	2	12
WA_16.sample_31726	chr2:40430616-42792557	chr2	40430616	42792557	2361942	0	0	-1.58692	2	76
WA_16.sample_31726	chr2:41460-38843147	chr2	41460	38843147	38801688	2	1	-0.0193419	2	2581
WA_16.sample_31726	chr2:42792858-47471176	chr2	42792858	47471176	4678319	1	0	-0.577666	2	363
WA_16.sample_31726	chr2:47475002-47678425	chr2	47475002	47678425	203424	0	0	-1.4399	2	11
WA_16.sample_31726	chr2:47678726-48375546	chr2	47678726	48375546	696821	1	0	-0.59406	2	34
WA_16.sample_31726	chr2:48375847-85668228	chr2	48375847	85668228	37292382	2	1	0.0115382	2	2007
WA_16.sample_31726	chr2:85694237-86844664	chr2	85694237	86844664	1150428	1	0	-0.617229	2	163
WA_16.sample_31726	chr2:86861758-91767299	chr2	86861758	91767299	4905542	2	1	0.0344329	2	85
WA_16.sample_31726	chr2:94871462-132417893	chr2	94871462	132417893	37546432	2	1	-0.00861624	2	2064
WA_16.sample_31726	chr3:132722687-137020678	chr3	132722687	137020678	4297992	1	0	-0.348586	2	263
WA_16.sample_31726	chr3:137020979-198295259	chr3	137020979	198295259	61274281	2	1	0.0800168	2	3371
WA_16.sample_31726	chr3:301-90208334	chr3	301	90208334	90208034	2	1	-0.0147074	2	5643
WA_16.sample_31726	chr3:93876894-132722386	chr3	93876894	132722386	38845493	2	1	0.0292367	2	2666
WA_16.sample_31726	chr4:28820019-30074022	chr4	28820019	30074022	1254004	6		0.549083	2	4
WA_16.sample_31726	chr4:30074323-49062019	chr4	30074323	49062019	18987697	2	1	0.0121276	2	826
WA_16.sample_31726	chr4:301-28819718	chr4	301	28819718	28819418	2	1	-0.0513595	2	1720
WA_16.sample_31726	chr4:51843086-190214255	chr4	51843086	190214255	138371170	2	1	0.0177497	2	5886
WA_16.sample_31726	chr5:138575720-140043165	chr5	138575720	140043165	1467446	1	0	-0.62767	2	133
WA_16.sample_31726	chr5:140043466-181537959	chr5	140043466	181537959	41494494	2	1	0.00470961	2	3002
WA_16.sample_31726	chr5:301-45696102	chr5	301	45696102	45695802	2	1	-0.0141241	2	1907
WA_16.sample_31726	chr5:50399087-138575419	chr5	50399087	138575419	88176333	2	1	0.0187783	2	4244
WA_16.sample_31726	chr6:301-57390298	chr6	301	57390298	57389998	2	1	-0.00945844	2	4830
WA_16.sample_31726	chr6:60400175-170805679	chr6	60400175	170805679	110405505	2	1	0.0183653	2	5344
WA_16.sample_31726	chr7:2314307-2355494	chr7	2314307	2355494	41188	6		1.10891	2	2
WA_16.sample_31726	chr7:2360667-57468971	chr7	2360667	57468971	55108305	3	1	0.41159	2	2977
WA_16.sample_31726	chr7:301-2309900	chr7	301	2309900	2309600	3	1	0.276518	2	250
WA_16.sample_31726	chr7:64045571-159345673	chr7	64045571	159345673	95300103	3	1	0.43502	2	6359
WA_16.sample_31726	chr8:301-41734086	chr8	301	41734086	41733786	2	1	0.00430808	2	2392
WA_16.sample_31726	chr8:41757939-41957400	chr8	41757939	41957400	199462	1	0	-0.561902	2	14
WA_16.sample_31726	chr8:41974666-43356983	chr8	41974666	43356983	1382318	2	1	0.0682089	2	186
WA_16.sample_31726	chr8:46841087-145138336	chr8	46841087	145138336	98297250	2	1	0.0733683	2	4497
WA_16.sample_31726	chr9:134752487-134754330	chr9	134752487	134754330	1844	2	1	0.0761132	2	3
WA_16.sample_31726	chr9:134756767-138394417	chr9	134756767	138394417	3637651	2	1	-0.0816112	2	798
WA_16.sample_31726	chr9:17494781-19063824	chr9	17494781	19063824	1569044	1	0	-0.551551	2	61
WA_16.sample_31726	chr9:19070235-19550230	chr9	19070235	19550230	479996	2	1	0.0245578	2	65
WA_16.sample_31726	chr9:19573295-19622448	chr9	19573295	19622448	49154	1	0	-0.554812	2	5
WA_16.sample_31726	chr9:19622749-21512294	chr9	19622749	21512294	1889546	2	1	0.0792174	2	95
WA_16.sample_31726	chr9:21512595-22451957	chr9	21512595	22451957	939363	1	0	-0.400719	2	22
WA_16.sample_31726	chr9:22452258-40929195	chr9	22452258	40929195	18476938	2	1	0.030613	2	923
WA_16.sample_31726	chr9:301-17487213	chr9	301	17487213	17486913	2	1	0.0825035	2	750
WA_16.sample_31726	chr9:63819469-134750966	chr9	63819469	134750966	70931498	2	1	0.0449604	2	5155
WA_16.sample_31726	chrX:29399626-30859660	chrX	29399626	30859660	1460035	0	0	-1.68477	1	57
WA_16.sample_31726	chrX:301-29399325	chrX	301	29399325	29399025	1	0	-0.0012968	1	1186
WA_16.sample_31726	chrX:30859961-57910263	chrX	30859961	57910263	27050303	1	0	0.151708	1	1505
WA_16.sample_31726	chrX:63349958-156040595	chrX	63349958	156040595	92690638	1	0	0.14219	1	3886
WA_16.sample_31726	chrY:11153873-57227115	chrY	11153873	57227115	46073243	1	0	0.147043	1	202
WA_16.sample_31726	chrY:301-9546781	chrY	301	9546781	9546481	1	0	0.204717	1	60
WA_16.sample_31727	chr10:301-38851199	chr10	301	38851199	38850899	4	2	-0.106129	2	2066
WA_16.sample_31727	chr10:42410026-55600081	chr10	42410026	55600081	13190056	4	2	-0.0974556	2	550
WA_16.sample_31727	chr10:55600382-56361373	chr10	55600382	56361373	760992	2		-0.664905	2	4
WA_16.sample_31727	chr10:56361674-68989207	chr10	56361674	68989207	12627534	4	2	-0.0647464	2	515
WA_16.sample_31727	chr10:69000427-69344079	chr10	69000427	69344079	343653	2		-0.593462	2	61
WA_16.sample_31727	chr10:69359853-82985652	chr10	69359853	82985652	13625800	4	2	-0.0711842	2	1024
WA_16.sample_31727	chr10:82985953-87961120	chr10	82985953	87961120	4975168	2	0	-0.659406	2	207
WA_16.sample_31727	chr10:87961421-133797122	chr10	87961421	133797122	45835702	4	2	-0.101548	2	3863
WA_16.sample_31727	chr11:301-49982508	chr11	301	49982508	49982208	4	2	-0.0960003	2	3823
WA_16.sample_31727	chr11:54707094-135086322	chr11	54707094	135086322	80379229	4	2	-0.0895919	2	6944
WA_16.sample_31727	chr12:10222145-10634617	chr12	10222145	10634617	412473	5	2	0.162339	2	57
WA_16.sample_31727	chr12:103966024-104258084	chr12	103966024	104258084	292061	2	0	-0.633383	2	46
WA_16.sample_31727	chr12:104287171-133234440	chr12	104287171	133234440	28947270	4	2	-0.056643	2	2959
WA_16.sample_31727	chr12:10634918-15683072	chr12	10634918	15683072	5048155	2	0	-0.671456	2	357
WA_16.sample_31727	chr12:15683373-17673470	chr12	15683373	17673470	1990098	4	2	-0.110918	2	47
WA_16.sample_31727	chr12:17673771-19369848	chr12	17673771	19369848	1696078	2	0	-0.659082	2	91
WA_16.sample_31727	chr12:19370149-23846112	chr12	19370149	23846112	4475964	5	2	0.161622	2	284
WA_16.sample_31727	chr12:2053438-7091804	chr12	2053438	7091804	5038367	4	2	-0.0957704	2	685
WA_16.sample_31727	chr12:23895700-34026880	chr12	23895700	34026880	10131181	4	2	-0.0587851	2	584
WA_16.sample_31727	chr12:301-2004495	chr12	301	2004495	2004195	5	2	0.0722586	2	246
WA_16.sample_31727	chr12:38317034-103956763	chr12	38317034	103956763	65639730	4	2	-0.0666089	2	5162
WA_16.sample_31727	chr12:7092219-7210213	chr12	7092219	7210213	117995	2		-0.637834	2	47
WA_16.sample_31727	chr12:7210514-7488147	chr12	7210514	7488147	277634	4	2	-0.0819592	2	39
WA_16.sample_31727	chr12:7495016-9424731	chr12	7495016	9424731	1929716	2	0	-0.629796	2	248
WA_16.sample_31727	chr12:9425032-9555194	chr12	9425032	9555194	130163	0	0	-1.8301	2	5
WA_16.sample_31727	chr12:9595173-10221844	chr12	9595173	10221844	626672	2		-0.675572	2	97
WA_16.sample_31727	chr13:19026914-44980942	chr13	19026914	44980942	25954029	4	2	-0.0969498	2	1555
WA_16.sample_31727	chr13:44982088-44989248	chr13	44982088	44989248	7161	9		0.771271	2	2
WA_16.sample_31727	chr13:44989319-114326329	chr13	44989319	114326329	69337011	4	2	-0.106829	2	2232
WA_16.sample_31727	chr14:19733433-28264655	chr14	19733433	28264655	8531223	4	2	-0.0342583	2	1041
WA_16.sample_31727	chr14:28264714-31172158	chr14	28264714	31172158	2907445	2		-0.63793	2	137
WA_16.sample_31727	chr14:31173162-107043418	chr14	31173162	107043418	75870257	5	2	0.1727	2	5089
WA_16.sample_31727	chr15:20245035-101990889	chr15	20245035	101990889	81745855	4	2	-0.0849624	2	6724
WA_16.sample_31727	chr16:46474269-90338045	chr16	46474269	90338045	43863777	4	2	-0.0853602	2	3643
WA_16.sample_31727	chr16:47278-35447948	chr16	47278	35447948	35400671	4	2	-0.080214	2	3550
WA_16.sample_31727	chr17:27293938-44178322	chr17	27293938	44178322	16884385	4	2	-0.0720237	2	2711
WA_16.sample_31727	chr17:301-22524270	chr17	301	22524270	22523970	4	2	-0.076253	2	2913
WA_16.sample_31727	chr17:44187605-45121363	chr17	44187605	45121363	933759	2	0	-0.646395	2	215
WA_16.sample_31727	chr17:45132166-83257141	chr17	45132166	83257141	38124976	4	2	-0.0874665	2	4498
WA_16.sample_31727	chr18:20959829-80372985	chr18	20959829	80372985	59413157	4	2	-0.0878325	2	2418
WA_16.sample_31727	chr18:301-15004276	chr18	301	15004276	15003976	4	2	-0.0810574	2	882
WA_16.sample_31727	chr19:29076124-58572615	chr19	29076124	58572615	29496492	4	2	-0.0542457	2	5284
WA_16.sample_31727	chr19:301-24180983	chr19	301	24180983	24180683	4	2	-0.0465093	2	4762
WA_16.sample_31727	chr1:144955376-155282836	chr1	144955376	155282836	10327461	4	2	-0.073079	2	1391
WA_16.sample_31727	chr1:155283883-157136491	chr1	155283883	157136491	1852609	2	0	-0.618313	2	522
WA_16.sample_31727	chr1:157136792-210100441	chr1	157136792	210100441	52963650	6	2	0.310451	2	4325
WA_16.sample_31727	chr1:210100742-211313892	chr1	210100742	211313892	1213151	2	0	-0.644309	2	57
WA_16.sample_31727	chr1:211353134-248918460	chr1	211353134	248918460	37565327	6	2	0.314013	2	2573
WA_16.sample_31727	chr1:301-121568950	chr1	301	121568950	121568650	4	2	-0.0829467	2	10604
WA_16.sample_31727	chr20:301-26208394	chr20	301	26208394	26208094	4	2	-0.0925673	2	1533
WA_16.sample_31727	chr20:30395964-31801231	chr20	30395964	31801231	1405268	4	2	-0.042904	2	65
WA_16.sample_31727	chr20:31819443-34295524	chr20	31819443	34295524	2476082	2	0	-0.599773	2	418
WA_16.sample_31727	chr20:34303267-34492678	chr20	34303267	34492678	189412	4		-0.074391	2	24
WA_16.sample_31727	chr20:34504228-34776810	chr20	34504228	34776810	272583	2		-0.590074	2	42
WA_16.sample_31727	chr20:34782176-36497080	chr20	34782176	36497080	1714905	4	2	-0.0547497	2	319
WA_16.sample_31727	chr20:36499113-36707032	chr20	36499113	36707032	207920	2		-0.598869	2	36
WA_16.sample_31727	chr20:36721690-59037418	chr20	36721690	59037418	22315729	4	2	-0.0759422	2	1741
WA_16.sample_31727	chr20:59038599-59042896	chr20	59038599	59042896	4298	8		0.681145	2	2
WA_16.sample_31727	chr20:59077703-64443867	chr20	59077703	64443867	5366165	4	2	-0.114865	2	676
WA_16.sample_31727	chr21:14027637-14968288	chr21	14027637	14968288	940652	4	2	-0.10273	2	53
WA_16.sample_31727	chr21:14968589-15743554	chr21	14968589	15743554	774966	8		0.356266	2	3
WA_16.sample_31727	chr21:15743841-38498536	chr21	15743841	38498536	22754696	4	2	-0.0897765	2	1016
WA_16.sample_31727	chr21:301-10725152	chr21	301	10725152	10724852	4	2	-0.129068	2	23
WA_16.sample_31727	chr21:38498837-41498210	chr21	38498837	41498210	2999374	2	0	-0.625587	2	205
WA_16.sample_31727	chr21:41507865-46664496	chr21	41507865	46664496	5156632	4	2	-0.10724	2	885
WA_16.sample_31727	chr22:16577865-23896064	chr22	16577865	23896064	7318200	4	2	-0.0786146	2	864
WA_16.sample_31727	chr22:23896365-24096175	chr22	23896365	24096175	199811	2		-0.679228	2	27
WA_16.sample_31727	chr22:24098048-24170287	chr22	24098048	24170287	72240	4		-0.0872024	2	10
WA_16.sample_31727	chr22:24171666-25777856	chr22	24171666	25777856	1606191	2	0	-0.635007	2	176
WA_16.sample_31727	chr22:25780051-36293525	chr22	25780051	36293525	10513475	4	2	-0.062354	2	1014
WA_16.sample_31727	chr22:36293645-36498247	chr22	36293645	36498247	204603	2		-0.693043	2	38
WA_16.sample_31727	chr22:36501242-50780658	chr22	36501242	50780658	14279417	4	2	-0.0781288	2	1943
WA_16.sample_31727	chr2:132418194-134964999	chr2	132418194	134964999	2546806	2	0	-0.705375	2	81
WA_16.sample_31727	chr2:134980625-144208778	chr2	134980625	144208778	9228154	4	2	-0.091259	2	359
WA_16.sample_31727	chr2:144209079-144430650	chr2	144209079	144430650	221572	2		-0.733868	2	13
WA_16.sample_31727	chr2:144430951-171523392	chr2	144430951	171523392	27092442	4	2	-0.111135	2	1585
WA_16.sample_31727	chr2:171541619-171868836	chr2	171541619	171868836	327218	2		-0.642508	2	35
WA_16.sample_31727	chr2:171893141-171999971	chr2	171893141	171999971	106831	4		-0.0434515	2	14
WA_16.sample_31727	chr2:172000272-173956315	chr2	172000272	173956315	1956044	2	0	-0.685947	2	122
WA_16.sample_31727	chr2:173963744-242193229	chr2	173963744	242193229	68229486	4	2	-0.089983	2	5351
WA_16.sample_31727	chr2:38846955-39779259	chr2	38846955	39779259	932305	2		-0.656196	2	116
WA_16.sample_31727	chr2:39779560-40430315	chr2	39779560	40430315	650756	4		-0.0756013	2	12
WA_16.sample_31727	chr2:40430616-42792557	chr2	40430616	42792557	2361942	0	0	-1.52074	2	76
WA_16.sample_31727	chr2:41460-38843147	chr2	41460	38843147	38801688	4	2	-0.0916942	2	2581
WA_16.sample_31727	chr2:42792858-47471176	chr2	42792858	47471176	4678319	2	0	-0.64794	2	363
WA_16.sample_31727	chr2:47475002-47570438	chr2	47475002	47570438	95437	0	0	-1.64182	2	8
WA_16.sample_31727	chr2:47570739-48375546	chr2	47570739	48375546	804808	2	0	-0.680395	2	37
WA_16.sample_31727	chr2:48375847-85668228	chr2	48375847	85668228	37292382	4	2	-0.0802245	2	2007
WA_16.sample_31727	chr2:85694237-86861877	chr2	85694237	86861877	1167641	2	0	-0.670126	2	164
WA_16.sample_31727	chr2:86862178-91767299	chr2	86862178	91767299	4905122	4	2	-0.0747374	2	84
WA_16.sample_31727	chr2:94871462-132417893	chr2	94871462	132417893	37546432	4	2	-0.0899802	2	2064
WA_16.sample_31727	chr3:301-90208334	chr3	301	90208334	90208034	6	2	0.279332	2	5643
WA_16.sample_31727	chr3:93876894-198295259	chr3	93876894	198295259	104418366	6	2	0.289321	2	6300
WA_16.sample_31727	chr4:28820019-30074022	chr4	28820019	30074022	1254004	4		0.562149	2	4
WA_16.sample_31727	chr4:30074323-49062019	chr4	30074323	49062019	18987697	4	2	-0.0870899	2	826
WA_16.sample_31727	chr4:301-28819718	chr4	301	28819718	28819418	4	2	-0.0966532	2	1720
WA_16.sample_31727	chr4:51843086-190214255	chr4	51843086	190214255	138371170	4	2	-0.0864201	2	5886
WA_16.sample_31727	chr5:138575720-139904439	chr5	138575720	139904439	1328720	3	0	-0.304643	2	131
WA_16.sample_31727	chr5:139904740-181537959	chr5	139904740	181537959	41633220	5	2	0.15122	2	3004
WA_16.sample_31727	chr5:301-45696102	chr5	301	45696102	45695802	5	2	0.125563	2	1907
WA_16.sample_31727	chr5:50399087-69393432	chr5	50399087	69393432	18994346	5	2	0.133865	2	927
WA_16.sample_31727	chr5:69396447-69400253	chr5	69396447	69400253	3807	14	6	1.25472	2	2
WA_16.sample_31727	chr5:69410497-138575419	chr5	69410497	138575419	69164923	5	2	0.148836	2	3315
WA_16.sample_31727	chr6:301-57390298	chr6	301	57390298	57389998	4	2	-0.0860858	2	4830
WA_16.sample_31727	chr6:60400175-170805679	chr6	60400175	170805679	110405505	4	2	-0.0898025	2	5344
WA_16.sample_31727	chr7:301-5957917	chr7	301	5957917	5957617	6	2	0.30549	2	600
WA_16.sample_31727	chr7:5965727-5986804	chr7	5965727	5986804	21078	14		1.25346	2	2
WA_16.sample_31727	chr7:5986872-57468971	chr7	5986872	57468971	51482100	6	2	0.308226	2	2627
WA_16.sample_31727	chr7:64045571-159345673	chr7	64045571	159345673	95300103	6	2	0.320048	2	6359
WA_16.sample_31727	chr8:301-41734086	chr8	301	41734086	41733786	5	2	0.0690522	2	2392
WA_16.sample_31727	chr8:41757939-41957400	chr8	41757939	41957400	199462	3		-0.419436	2	14
WA_16.sample_31727	chr8:41974666-43356983	chr8	41974666	43356983	1382318	6	3	0.310567	2	186
WA_16.sample_31727	chr8:46841087-145138336	chr8	46841087	145138336	98297250	6	3	0.299198	2	4497
WA_16.sample_31727	chr9:17494781-19063824	chr9	17494781	19063824	1569044	2	0	-0.681583	2	61
WA_16.sample_31727	chr9:19070235-19550230	chr9	19070235	19550230	479996	4	2	-0.0424402	2	65
WA_16.sample_31727	chr9:19573295-20346583	chr9	19573295	20346583	773289	3		-0.392814	2	9
WA_16.sample_31727	chr9:20353530-21512294	chr9	20353530	21512294	1158765	5	2	0.146238	2	91
WA_16.sample_31727	chr9:21512595-22009057	chr9	21512595	22009057	496463	2		-0.588234	2	18
WA_16.sample_31727	chr9:22029405-40929195	chr9	22029405	40929195	18899791	4	2	-0.093525	2	927
WA_16.sample_31727	chr9:301-17487213	chr9	301	17487213	17486913	4	2	-0.105831	2	750
WA_16.sample_31727	chr9:63819469-138394417	chr9	63819469	138394417	74574949	4	2	-0.0878917	2	5956
WA_16.sample_31727	chrX:29399626-30859660	chrX	29399626	30859660	1460035	0	0	-1.65185	1	57
WA_16.sample_31727	chrX:301-29399325	chrX	301	29399325	29399025	2	0	-0.11146	1	1186
WA_16.sample_31727	chrX:30859961-57910263	chrX	30859961	57910263	27050303	4	0	0.622283	1	1505
WA_16.sample_31727	chrX:63349958-156040595	chrX	63349958	156040595	92690638	4	0	0.612109	1	3886
WA_16.sample_31727	chrY:11153873-57227115	chrY	11153873	57227115	46073243	2	0	0.0271832	1	202
WA_16.sample_31727	chrY:301-9546781	chrY	301	9546781	9546481	2	0	0.0617924	1	60
WA_16.sample_31728	chr10:301-38851199	chr10	301	38851199	38850899	2	1	0.0469856	2	2066
WA_16.sample_31728	chr10:42410026-55600081	chr10	42410026	55600081	13190056	2	1	0.0260026	2	550
WA_16.sample_31728	chr10:55600382-56361373	chr10	55600382	56361373	760992	1	0	-0.776459	2	4
WA_16.sample_31728	chr10:56361674-68989207	chr10	56361674	68989207	12627534	2	1	0.0725516	2	515
WA_16.sample_31728	chr10:69000427-69344079	chr10	69000427	69344079	343653	1	0	-0.732806	2	61
WA_16.sample_31728	chr10:69359853-82985652	chr10	69359853	82985652	13625800	2	1	0.00231959	2	1024
WA_16.sample_31728	chr10:82985953-87961120	chr10	82985953	87961120	4975168	1	0	-0.751683	2	207
WA_16.sample_31728	chr10:87961421-133797122	chr10	87961421	133797122	45835702	2	1	-0.00108273	2	3863
WA_16.sample_31728	chr11:301-49982508	chr11	301	49982508	49982208	2	1	0.00507359	2	3823
WA_16.sample_31728	chr11:54707094-135086322	chr11	54707094	135086322	80379229	2	1	0.00917143	2	6944
WA_16.sample_31728	chr12:10222145-10634617	chr12	10222145	10634617	412473	2	1	0.0833416	2	57
WA_16.sample_31728	chr12:103972865-104258084	chr12	103972865	104258084	285220	1	0	-0.708729	2	45
WA_16.sample_31728	chr12:104287171-133234440	chr12	104287171	133234440	28947270	2	1	0.0195252	2	2959
WA_16.sample_31728	chr12:10634918-15683072	chr12	10634918	15683072	5048155	1	0	-0.711712	2	357
WA_16.sample_31728	chr12:15683373-15895584	chr12	15683373	15895584	212212	2		-0.0526357	2	8
WA_16.sample_31728	chr12:15897925-15911357	chr12	15897925	15911357	13433	3		0.445309	2	5
WA_16.sample_31728	chr12:15911673-17673470	chr12	15911673	17673470	1761798	2	1	0.0530326	2	34
WA_16.sample_31728	chr12:17673771-19369848	chr12	17673771	19369848	1696078	1	0	-0.717356	2	91
WA_16.sample_31728	chr12:19370149-34026880	chr12	19370149	34026880	14656732	2	1	0.0852952	2	868
WA_16.sample_31728	chr12:301-7091804	chr12	301	7091804	7091504	2	1	-0.0263367	2	931
WA_16.sample_31728	chr12:38317034-103966217	chr12	38317034	103966217	65649184	2	1	0.0233489	2	5163
WA_16.sample_31728	chr12:7092219-7210213	chr12	7092219	7210213	117995	1	0	-0.748538	2	47
WA_16.sample_31728	chr12:7210514-7488147	chr12	7210514	7488147	277634	2	1	0.116943	2	39
WA_16.sample_31728	chr12:7495016-9424731	chr12	7495016	9424731	1929716	1	0	-0.715516	2	248
WA_16.sample_31728	chr12:9425032-9555194	chr12	9425032	9555194	130163	0	0	-2.61947	2	5
WA_16.sample_31728	chr12:9595173-10221844	chr12	9595173	10221844	626672	1	0	-0.697048	2	97
WA_16.sample_31728	chr13:19026914-114326329	chr13	19026914	114326329	95299416	2	1	0.0548806	2	3789
WA_16.sample_31728	chr14:19733433-23309052	chr14	19733433	23309052	3575620	2	1	0.0179626	2	634
WA_16.sample_31728	chr14:23321381-23321740	chr14	23321381	23321740	360	5		1.02835	2	2
WA_16.sample_31728	chr14:23322266-28264655	chr14	23322266	28264655	4942390	2	1	-0.0755852	2	405
WA_16.sample_31728	chr14:28264714-31169501	chr14	28264714	31169501	2904788	1	0	-0.699149	2	136
WA_16.sample_31728	chr14:31171870-107043418	chr14	31171870	107043418	75871549	2	1	0.0312329	2	5090
WA_16.sample_31728	chr15:20245035-101990889	chr15	20245035	101990889	81745855	2	1	0.0320578	2	6724
WA_16.sample_31728	chr16:46474269-90338045	chr16	46474269	90338045	43863777	2	1	-0.00327481	2	3643
WA_16.sample_31728	chr16:47278-35447948	chr16	47278	35447948	35400671	2	1	-0.0107716	2	3550
WA_16.sample_31728	chr17:27293938-44178322	chr17	27293938	44178322	16884385	2	1	0.0019957	2	2711
WA_16.sample_31728	chr17:301-22524270	chr17	301	22524270	22523970	2	1	-0.0109888	2	2913
WA_16.sample_31728	chr17:44187605-45121363	chr17	44187605	45121363	933759	1	0	-0.843007	2	215
WA_16.sample_31728	chr17:45132166-83257141	chr17	45132166	83257141	38124976	2	1	-0.0269736	2	4498
WA_16.sample_31728	chr18:20959829-80372985	chr18	20959829	80372985	59413157	2	1	0.0663421	2	2418
WA_16.sample_31728	chr18:301-15004276	chr18	301	15004276	15003976	2	1	0.0755804	2	882
WA_16.sample_31728	chr19:29076124-58572615	chr19	29076124	58572615	29496492	2	1	0.0102007	2	5284
WA_16.sample_31728	chr19:301-24180983	chr19	301	24180983	24180683	2	1	0.00664025	2	4762
WA_16.sample_31728	chr1:144955376-155282836	chr1	144955376	155282836	10327461	2	1	-0.00315573	2	1391
WA_16.sample_31728	chr1:155283883-157136491	chr1	155283883	157136491	1852609	1	0	-0.780068	2	522
WA_16.sample_31728	chr1:157136792-210100441	chr1	157136792	210100441	52963650	2	1	0.0471651	2	4325
WA_16.sample_31728	chr1:210100742-211313892	chr1	210100742	211313892	1213151	1	0	-0.67691	2	57
WA_16.sample_31728	chr1:211353134-248918460	chr1	211353134	248918460	37565327	2	1	0.0631077	2	2573
WA_16.sample_31728	chr1:301-121568950	chr1	301	121568950	121568650	2	1	0.0194399	2	10604
WA_16.sample_31728	chr20:301-26208394	chr20	301	26208394	26208094	2	1	0.0342026	2	1533
WA_16.sample_31728	chr20:30395964-31801231	chr20	30395964	31801231	1405268	2	1	0.0621331	2	65
WA_16.sample_31728	chr20:31819443-34295524	chr20	31819443	34295524	2476082	1	0	-0.735378	2	418
WA_16.sample_31728	chr20:34303267-34492678	chr20	34303267	34492678	189412	2		0.014413	2	24
WA_16.sample_31728	chr20:34504228-34782461	chr20	34504228	34782461	278234	1	0	-0.675877	2	43
WA_16.sample_31728	chr20:34782762-36497080	chr20	34782762	36497080	1714319	2	1	0.0235566	2	318
WA_16.sample_31728	chr20:36499113-36707032	chr20	36499113	36707032	207920	1	0	-0.753818	2	36
WA_16.sample_31728	chr20:36721690-64443867	chr20	36721690	64443867	27722178	2	1	-0.00479126	2	2419
WA_16.sample_31728	chr21:14027637-38498536	chr21	14027637	38498536	24470900	2	1	0.0584352	2	1072
WA_16.sample_31728	chr21:301-10725152	chr21	301	10725152	10724852	2	1	-0.0304953	2	23
WA_16.sample_31728	chr21:38498837-41498210	chr21	38498837	41498210	2999374	1	0	-0.705055	2	205
WA_16.sample_31728	chr21:41507865-46664496	chr21	41507865	46664496	5156632	2	1	-0.0870031	2	885
WA_16.sample_31728	chr22:16577865-23896064	chr22	16577865	23896064	7318200	2	1	-0.037512	2	864
WA_16.sample_31728	chr22:23896365-24096175	chr22	23896365	24096175	199811	1	0	-0.830888	2	27
WA_16.sample_31728	chr22:24098048-24170287	chr22	24098048	24170287	72240	2		-0.0863334	2	10
WA_16.sample_31728	chr22:24171666-25777856	chr22	24171666	25777856	1606191	1	0	-0.751296	2	176
WA_16.sample_31728	chr22:25780051-36293525	chr22	25780051	36293525	10513475	2	1	0.027456	2	1014
WA_16.sample_31728	chr22:36293645-36498247	chr22	36293645	36498247	204603	1	0	-0.864033	2	38
WA_16.sample_31728	chr22:36501242-50780658	chr22	36501242	50780658	14279417	2	1	-0.0558388	2	1943
WA_16.sample_31728	chr2:132418194-134964999	chr2	132418194	134964999	2546806	1	0	-0.742375	2	81
WA_16.sample_31728	chr2:134980625-144208778	chr2	134980625	144208778	9228154	2	1	0.0847409	2	359
WA_16.sample_31728	chr2:144209079-144430650	chr2	144209079	144430650	221572	1	0	-0.708636	2	13
WA_16.sample_31728	chr2:144430951-171523392	chr2	144430951	171523392	27092442	2	1	0.0680068	2	1585
WA_16.sample_31728	chr2:171541619-171868836	chr2	171541619	171868836	327218	1	0	-0.657555	2	35
WA_16.sample_31728	chr2:171893141-171999971	chr2	171893141	171999971	106831	2		0.0978334	2	14
WA_16.sample_31728	chr2:172000272-173965335	chr2	172000272	173965335	1965064	1	0	-0.717969	2	125
WA_16.sample_31728	chr2:173965636-242193229	chr2	173965636	242193229	68227594	2	1	0.0419528	2	5348
WA_16.sample_31728	chr2:38846955-39771612	chr2	38846955	39771612	924658	1	0	-0.705018	2	115
WA_16.sample_31728	chr2:39779069-40430315	chr2	39779069	40430315	651247	2		0.036813	2	13
WA_16.sample_31728	chr2:40430616-42792557	chr2	40430616	42792557	2361942	0	0	-2.5134	2	76
WA_16.sample_31728	chr2:41460-38843147	chr2	41460	38843147	38801688	2	1	0.0188196	2	2581
WA_16.sample_31728	chr2:42792858-47471176	chr2	42792858	47471176	4678319	1	0	-0.713115	2	363
WA_16.sample_31728	chr2:47475002-47678425	chr2	47475002	47678425	203424	0	0	-2.20216	2	11
WA_16.sample_31728	chr2:47678726-48375546	chr2	47678726	48375546	696821	1	0	-0.724647	2	34
WA_16.sample_31728	chr2:48375847-85668228	chr2	48375847	85668228	37292382	2	1	0.058728	2	2007
WA_16.sample_31728	chr2:85694237-86844664	chr2	85694237	86844664	1150428	1	0	-0.7648	2	163
WA_16.sample_31728	chr2:86861758-91767299	chr2	86861758	91767299	4905542	2	1	0.107553	2	85
WA_16.sample_31728	chr2:94871462-132417893	chr2	94871462	132417893	37546432	2	1	0.0359697	2	2064
WA_16.sample_31728	chr3:301-90208334	chr3	301	90208334	90208034	2	1	0.00821504	2	5643
WA_16.sample_31728	chr3:93876894-198295259	chr3	93876894	198295259	104418366	2	1	0.0500625	2	6300
WA_16.sample_31728	chr4:28820019-30074022	chr4	28820019	30074022	1254004	5		0.522835	2	4
WA_16.sample_31728	chr4:30074323-49062019	chr4	30074323	49062019	18987697	2	1	0.0693598	2	826
WA_16.sample_31728	chr4:301-28819718	chr4	301	28819718	28819418	2	1	-0.0306594	2	1720
WA_16.sample_31728	chr4:51843086-190214255	chr4	51843086	190214255	138371170	2	1	0.0807083	2	5886
WA_16.sample_31728	chr5:139904740-181537959	chr5	139904740	181537959	41633220	2	1	0.031556	2	3004
WA_16.sample_31728	chr5:301-45696102	chr5	301	45696102	45695802	2	1	0.0334589	2	1907
WA_16.sample_31728	chr5:50399087-69393432	chr5	50399087	69393432	18994346	2	1	0.0649077	2	927
WA_16.sample_31728	chr5:69396447-69400253	chr5	69396447	69400253	3807	5	2	1.1769	2	2
WA_16.sample_31728	chr5:69410497-89120633	chr5	69410497	89120633	19710137	2	1	0.0718805	2	1012
WA_16.sample_31728	chr5:89120934-139904439	chr5	89120934	139904439	50783506	1	0	-0.707616	2	2434
WA_16.sample_31728	chr6:301-5369281	chr6	301	5369281	5368981	2	1	0.0281857	2	259
WA_16.sample_31728	chr6:35141078-35214602	chr6	35141078	35214602	73525	5		0.654822	2	3
WA_16.sample_31728	chr6:35227586-37476229	chr6	35227586	37476229	2248644	2	1	0.0182999	2	371
WA_16.sample_31728	chr6:37477531-38778570	chr6	37477531	38778570	1301040	2	1	0.0327766	2	83
WA_16.sample_31728	chr6:38779877-57390298	chr6	38779877	57390298	18610422	2	1	0.0426477	2	1644
WA_16.sample_31728	chr6:5404486-7417597	chr6	5404486	7417597	2013112	1	0	-0.737832	2	89
WA_16.sample_31728	chr6:60400175-170805679	chr6	60400175	170805679	110405505	2	1	0.0774339	2	5344
WA_16.sample_31728	chr6:7417898-35140957	chr6	7417898	35140957	27723060	2	1	0.0189564	2	2381
WA_16.sample_31728	chr7:100890055-100963856	chr7	100890055	100963856	73802	3	1	0.413579	2	10
WA_16.sample_31728	chr7:100972074-159345673	chr7	100972074	159345673	58373600	3	1	0.527589	2	3986
WA_16.sample_31728	chr7:301-57468971	chr7	301	57468971	57468671	3	1	0.523037	2	3229
WA_16.sample_31728	chr7:64045571-100889361	chr7	64045571	100889361	36843791	3	1	0.547383	2	2363
WA_16.sample_31728	chr8:301-41734086	chr8	301	41734086	41733786	2	1	0.0446008	2	2392
WA_16.sample_31728	chr8:41757939-41957400	chr8	41757939	41957400	199462	1	0	-0.717731	2	14
WA_16.sample_31728	chr8:41974666-43356983	chr8	41974666	43356983	1382318	2	1	0.054507	2	186
WA_16.sample_31728	chr8:46841087-145138336	chr8	46841087	145138336	98297250	2	1	0.0487905	2	4497
WA_16.sample_31728	chr9:17494781-19063824	chr9	17494781	19063824	1569044	1	0	-0.654178	2	61
WA_16.sample_31728	chr9:19070235-19550230	chr9	19070235	19550230	479996	2	1	0.101714	2	65
WA_16.sample_31728	chr9:19573295-19622448	chr9	19573295	19622448	49154	1	0	-0.668386	2	5
WA_16.sample_31728	chr9:19622749-21802897	chr9	19622749	21802897	2180149	2	1	0.0907774	2	97
WA_16.sample_31728	chr9:21815463-22006224	chr9	21815463	22006224	190762	1	0	-0.536968	2	15
WA_16.sample_31728	chr9:22008609-35107021	chr9	22008609	35107021	13098413	2	1	0.0116303	2	530
WA_16.sample_31728	chr9:301-17487213	chr9	301	17487213	17486913	2	1	0.0794717	2	750
WA_16.sample_31728	chr9:35107418-35259166	chr9	35107418	35259166	151749	3	1	0.293163	2	10
WA_16.sample_31728	chr9:35291047-40929195	chr9	35291047	40929195	5638149	2	1	-0.0154453	2	388
WA_16.sample_31728	chr9:63819469-138394417	chr9	63819469	138394417	74574949	2	1	0.00681283	2	5956
WA_16.sample_31728	chrX:29399626-30859660	chrX	29399626	30859660	1460035	0	0	-2.62966	1	57
WA_16.sample_31728	chrX:301-29399325	chrX	301	29399325	29399025	1	0	0.0595161	1	1186
WA_16.sample_31728	chrX:30859961-57910263	chrX	30859961	57910263	27050303	1	0	0.0482686	1	1505
WA_16.sample_31728	chrX:63349958-156040595	chrX	63349958	156040595	92690638	1	0	0.0299064	1	3886
WA_16.sample_31728	chrY:11153873-57227115	chrY	11153873	57227115	46073243	1	0	0.226266	1	202
WA_16.sample_31728	chrY:301-9546781	chrY	301	9546781	9546481	1	0	0.256393	1	60
WA_18.sample_31729	chr10:301-885866	chr10	301	885866	885566	1	0	-0.892213	2	77
WA_18.sample_31729	chr10:42410026-59362539	chr10	42410026	59362539	16952514	2	1	0.0200872	2	632
WA_18.sample_31729	chr10:59362840-60794098	chr10	59362840	60794098	1431259	1	0	-0.834592	2	81
WA_18.sample_31729	chr10:60794399-60886195	chr10	60794399	60886195	91797	2		0.0276529	2	6
WA_18.sample_31729	chr10:60888226-61663133	chr10	60888226	61663133	774908	3		0.617982	2	15
WA_18.sample_31729	chr10:61672599-87216051	chr10	61672599	87216051	25543453	2	1	0.00802162	2	1585
WA_18.sample_31729	chr10:87216352-87864496	chr10	87216352	87864496	648145	1	0	-0.76502	2	34
WA_18.sample_31729	chr10:87894042-88362768	chr10	87894042	88362768	468727	0	0	-3.89927	2	14
WA_18.sample_31729	chr10:88363069-88820446	chr10	88363069	88820446	457378	1	0	-0.81477	2	51
WA_18.sample_31729	chr10:886167-38851199	chr10	886167	38851199	37965033	2	1	0.0261957	2	1989
WA_18.sample_31729	chr10:88822806-133797122	chr10	88822806	133797122	44974317	2	1	0.0436659	2	3806
WA_18.sample_31729	chr11:10855316-11656855	chr11	10855316	11656855	801540	1	0	-0.804547	2	18
WA_18.sample_31729	chr11:11657156-49982508	chr11	11657156	49982508	38325353	2	1	0.02255	2	2220
WA_18.sample_31729	chr11:2589109-10855015	chr11	2589109	10855015	8265907	2	1	0.0268636	2	974
WA_18.sample_31729	chr11:301-2588808	chr11	301	2588808	2588508	3	1	0.365723	2	611
WA_18.sample_31729	chr11:54707094-135086322	chr11	54707094	135086322	80379229	2	1	0.00257013	2	6944
WA_18.sample_31729	chr12:100142520-100159604	chr12	100142520	100159604	17085	3		0.694004	2	7
WA_18.sample_31729	chr12:100189892-105217768	chr12	100189892	105217768	5027877	2	1	0.0458275	2	596
WA_18.sample_31729	chr12:105229143-105331089	chr12	105229143	105331089	101947	3		0.407182	2	4
WA_18.sample_31729	chr12:105348508-133234440	chr12	105348508	133234440	27885933	2	1	0.00141001	2	2845
WA_18.sample_31729	chr12:301-34026880	chr12	301	34026880	34026580	2	1	8.34898e-05	2	2787
WA_18.sample_31729	chr12:38317034-99812302	chr12	38317034	99812302	61495269	2	1	0.0178544	2	4690
WA_18.sample_31729	chr12:99825183-100108500	chr12	99825183	100108500	283318	3	1	0.4538	2	25
WA_18.sample_31729	chr13:100111856-114239521	chr13	100111856	114239521	14127666	2	1	-0.00146575	2	745
WA_18.sample_31729	chr13:114242105-114272520	chr13	114242105	114272520	30416	1	0	-0.947316	2	13
WA_18.sample_31729	chr13:114273753-114326329	chr13	114273753	114326329	52577	2		0.0311688	2	8
WA_18.sample_31729	chr13:19026914-23411380	chr13	19026914	23411380	4384467	2	1	-0.017699	2	226
WA_18.sample_31729	chr13:23411681-23897069	chr13	23411681	23897069	485389	1	0	-0.860671	2	38
WA_18.sample_31729	chr13:23897370-45851689	chr13	23897370	45851689	21954320	2	1	0.0458653	2	1376
WA_18.sample_31729	chr13:45851990-50910109	chr13	45851990	50910109	5058120	1	0	-0.87005	2	314
WA_18.sample_31729	chr13:50927418-50970122	chr13	50927418	50970122	42705	0	0	-4.26128	2	11
WA_18.sample_31729	chr13:51016207-52156194	chr13	51016207	52156194	1139988	1	0	-0.874913	2	131
WA_18.sample_31729	chr13:52156495-73995172	chr13	52156495	73995172	21838678	2	1	0.0872303	2	231
WA_18.sample_31729	chr13:73995473-74418893	chr13	73995473	74418893	423421	1	0	-0.577767	2	4
WA_18.sample_31729	chr13:74419194-98021945	chr13	74419194	98021945	23602752	2	1	0.0639943	2	512
WA_18.sample_31729	chr13:98022246-100103096	chr13	98022246	100103096	2080851	1	0	-0.896725	2	180
WA_18.sample_31729	chr14:19733433-33931327	chr14	19733433	33931327	14197895	2	1	0.0165812	2	1292
WA_18.sample_31729	chr14:33950251-35180898	chr14	33950251	35180898	1230648	3	1	0.482718	2	90
WA_18.sample_31729	chr14:35181199-107043418	chr14	35181199	107043418	71862220	2	1	-0.00133907	2	4886
WA_18.sample_31729	chr15:20245035-56635253	chr15	20245035	56635253	36390219	2	0	0.02248	2	3075
WA_18.sample_31729	chr15:56642950-56921146	chr15	56642950	56921146	278197	0	0	-4.12085	2	21
WA_18.sample_31729	chr15:56921447-77025596	chr15	56921447	77025596	20104150	2	0	0.0144264	2	1993
WA_18.sample_31729	chr15:77027688-77037197	chr15	77027688	77037197	9510	2		-0.464491	2	10
WA_18.sample_31729	chr15:77046688-101990889	chr15	77046688	101990889	24944202	2	0	0.0198899	2	1625
WA_18.sample_31729	chr16:22178134-22251321	chr16	22178134	22251321	73188	5		1.22935	2	11
WA_18.sample_31729	chr16:22256738-29129748	chr16	22256738	29129748	6873011	3	1	0.518858	2	588
WA_18.sample_31729	chr16:29130049-34163227	chr16	29130049	34163227	5033179	2	1	-0.0428268	2	516
WA_18.sample_31729	chr16:34163528-35447948	chr16	34163528	35447948	1284421	1	0	-0.834247	2	20
WA_18.sample_31729	chr16:46474269-69871904	chr16	46474269	69871904	23397636	1	0	-0.924008	2	1887
WA_18.sample_31729	chr16:47278-22172453	chr16	47278	22172453	22125176	3	1	0.514603	2	2415
WA_18.sample_31729	chr16:69887984-70153521	chr16	69887984	70153521	265538	1	0	-0.91457	2	34
WA_18.sample_31729	chr16:70156433-90338045	chr16	70156433	90338045	20181613	1	0	-0.926935	2	1722
WA_18.sample_31729	chr17:19947395-19968504	chr17	19947395	19968504	21110	2	1	-0.0611469	2	4
WA_18.sample_31729	chr17:19977649-21043867	chr17	19977649	21043867	1066219	1	0	-0.926141	2	42
WA_18.sample_31729	chr17:2050223-2056412	chr17	2050223	2056412	6190	1	0	-1.53957	2	2
WA_18.sample_31729	chr17:2056635-3682102	chr17	2056635	3682102	1625468	1	0	-0.962773	2	220
WA_18.sample_31729	chr17:21044168-22524270	chr17	21044168	22524270	1480103	2	1	-0.184637	2	42
WA_18.sample_31729	chr17:27293938-29583628	chr17	27293938	29583628	2289691	2	1	-0.0287957	2	439
WA_18.sample_31729	chr17:29589293-29593787	chr17	29589293	29593787	4495	1	0	-0.604597	2	2
WA_18.sample_31729	chr17:29607788-49732666	chr17	29607788	49732666	20124879	2	1	-0.0149607	2	3041
WA_18.sample_31729	chr17:301-2050048	chr17	301	2050048	2049748	1	0	-0.987166	2	274
WA_18.sample_31729	chr17:3687989-3688768	chr17	3687989	3688768	780	1	0	-1.62477	2	2
WA_18.sample_31729	chr17:3689500-8741621	chr17	3689500	8741621	5052122	1	0	-0.940101	2	1199
WA_18.sample_31729	chr17:49763937-49788767	chr17	49763937	49788767	24831	3		0.652291	2	2
WA_18.sample_31729	chr17:49791797-70176416	chr17	49791797	70176416	20384620	2	1	0.0133338	2	1996
WA_18.sample_31729	chr17:70176717-83257141	chr17	70176717	83257141	13080425	3	1	0.468884	2	1944
WA_18.sample_31729	chr17:8743614-8744685	chr17	8743614	8744685	1072	1	0	-1.31161	2	3
WA_18.sample_31729	chr17:8753176-19941934	chr17	8753176	19941934	11188759	1	0	-0.91665	2	1125
WA_18.sample_31729	chr18:20959829-57621854	chr18	20959829	57621854	36662026	2	1	0.105914	2	1636
WA_18.sample_31729	chr18:301-15004276	chr18	301	15004276	15003976	2	1	0.0286016	2	882
WA_18.sample_31729	chr18:57648395-80372985	chr18	57648395	80372985	22724591	1	0	-0.871412	2	782
WA_18.sample_31729	chr19:29076124-37773794	chr19	29076124	37773794	8697671	1	0	-0.938572	2	917
WA_18.sample_31729	chr19:301-871293	chr19	301	871293	870993	1	0	-1.03331	2	165
WA_18.sample_31729	chr19:37824098-38088903	chr19	37824098	38088903	264806	2	0	-0.114619	2	11
WA_18.sample_31729	chr19:38099881-49038722	chr19	38099881	49038722	10938842	1	0	-0.932318	2	2317
WA_18.sample_31729	chr19:49055427-58572615	chr19	49055427	58572615	9517189	2	1	0.00215887	2	2039
WA_18.sample_31729	chr19:871474-877203	chr19	871474	877203	5730	1	0	-1.82026	2	6
WA_18.sample_31729	chr19:879970-9838656	chr19	879970	9838656	8958687	1	0	-0.981548	2	2029
WA_18.sample_31729	chr19:9848087-24180983	chr19	9848087	24180983	14332897	2	1	-0.0363701	2	2562
WA_18.sample_31729	chr1:109687719-109690512	chr1	109687719	109690512	2794	0	0	-4.51339	2	4
WA_18.sample_31729	chr1:109712233-119514197	chr1	109712233	119514197	9801965	1	0	-0.876069	2	883
WA_18.sample_31729	chr1:119514498-121568950	chr1	119514498	121568950	2054453	2	1	0.0316347	2	82
WA_18.sample_31729	chr1:144955376-201319982	chr1	144955376	201319982	56364607	3	1	0.555368	2	5131
WA_18.sample_31729	chr1:201320230-201649420	chr1	201320230	201649420	329191	1	0	-0.976251	2	53
WA_18.sample_31729	chr1:201649721-224434222	chr1	201649721	224434222	22784502	3	1	0.571645	2	1883
WA_18.sample_31729	chr1:224434523-228409341	chr1	224434523	228409341	3974819	1	0	-0.925438	2	480
WA_18.sample_31729	chr1:228410966-233671638	chr1	228410966	233671638	5260673	3	1	0.597451	2	370
WA_18.sample_31729	chr1:233671939-234383969	chr1	233671939	234383969	712031	3	1	0.344552	2	16
WA_18.sample_31729	chr1:234391491-235342818	chr1	234391491	235342818	951328	1	0	-0.946028	2	78
WA_18.sample_31729	chr1:235379967-248918460	chr1	235379967	248918460	13538494	3	1	0.589927	2	867
WA_18.sample_31729	chr1:301-47439718	chr1	301	47439718	47439418	2	1	-0.0204188	2	6053
WA_18.sample_31729	chr1:47440019-48663221	chr1	47440019	48663221	1223203	3	1	0.566138	2	49
WA_18.sample_31729	chr1:48663522-58700077	chr1	48663522	58700077	10036556	2	1	0.0292225	2	802
WA_18.sample_31729	chr1:58700378-66677164	chr1	58700378	66677164	7976787	1	0	-0.862964	2	463
WA_18.sample_31729	chr1:66679597-66695457	chr1	66679597	66695457	15861	1	0	-0.592023	2	7
WA_18.sample_31729	chr1:66719265-67396219	chr1	66719265	67396219	676955	1	0	-0.869555	2	94
WA_18.sample_31729	chr1:67415308-67420272	chr1	67415308	67420272	4965	1	0	-1.55202	2	2
WA_18.sample_31729	chr1:67424307-109671519	chr1	67424307	109671519	42247213	1	0	-0.857438	2	2169
WA_18.sample_31729	chr20:10306673-13279977	chr20	10306673	13279977	2973305	2	1	0.0556608	2	67
WA_18.sample_31729	chr20:13288584-13435213	chr20	13288584	13435213	146630	1	0	-0.875043	2	7
WA_18.sample_31729	chr20:13483203-13877632	chr20	13483203	13877632	394430	2	1	0.0373924	2	44
WA_18.sample_31729	chr20:13885311-14850030	chr20	13885311	14850030	964720	3	1	0.674103	2	23
WA_18.sample_31729	chr20:14850331-16367759	chr20	14850331	16367759	1517429	2	1	0.121218	2	26
WA_18.sample_31729	chr20:16370580-16374498	chr20	16370580	16374498	3919	1	0	-0.898692	2	3
WA_18.sample_31729	chr20:16378844-26208394	chr20	16378844	26208394	9829551	2	1	0.0120309	2	564
WA_18.sample_31729	chr20:301-9539592	chr20	301	9539592	9539292	2	1	0.020703	2	774
WA_18.sample_31729	chr20:30395964-64443867	chr20	30395964	64443867	34047904	2	1	-0.0356325	2	3323
WA_18.sample_31729	chr20:9542499-10306372	chr20	9542499	10306372	763874	3	1	0.656392	2	26
WA_18.sample_31729	chr21:14027637-37490484	chr21	14027637	37490484	23462848	2	1	0.035128	2	1032
WA_18.sample_31729	chr21:301-10725152	chr21	301	10725152	10724852	2		-0.19085	2	23
WA_18.sample_31729	chr21:37492990-37512664	chr21	37492990	37512664	19675	1	0	-0.773206	2	5
WA_18.sample_31729	chr21:37512965-38498536	chr21	37512965	38498536	985572	2	1	0.0408389	2	35
WA_18.sample_31729	chr21:38498837-39181945	chr21	38498837	39181945	683109	1	0	-0.939142	2	23
WA_18.sample_31729	chr21:39183299-46664496	chr21	39183299	46664496	7481198	2	1	-0.0549387	2	1067
WA_18.sample_31729	chr22:16577865-25231800	chr22	16577865	25231800	8653936	1	0	-0.955866	2	1041
WA_18.sample_31729	chr22:25232101-25565041	chr22	25232101	25565041	332941	1	0	-1.51261	2	9
WA_18.sample_31729	chr22:25604375-50780658	chr22	25604375	50780658	25176284	1	0	-0.958701	2	3022
WA_18.sample_31729	chr2:180990298-181062899	chr2	180990298	181062899	72602	1	0	-0.527378	2	4
WA_18.sample_31729	chr2:181063200-214238324	chr2	181063200	214238324	33175125	2	1	0.0604875	2	2109
WA_18.sample_31729	chr2:214238625-214731051	chr2	214238625	214731051	492427	3		0.631488	2	10
WA_18.sample_31729	chr2:214745022-242193229	chr2	214745022	242193229	27448208	2	1	-0.00142609	2	2682
WA_18.sample_31729	chr2:41460-85698837	chr2	41460	85698837	85657378	2	1	0.0399387	2	5206
WA_18.sample_31729	chr2:85699138-91767299	chr2	85699138	91767299	6068162	1	0	-0.912785	2	242
WA_18.sample_31729	chr2:94871462-180989997	chr2	94871462	180989997	86118536	2	1	0.0429866	2	4820
WA_18.sample_31729	chr3:138949430-153163333	chr3	138949430	153163333	14213904	3	1	0.584943	2	747
WA_18.sample_31729	chr3:153163634-160678023	chr3	153163634	160678023	7514390	5	2	1.27199	2	391
WA_18.sample_31729	chr3:160678324-184060443	chr3	160678324	184060443	23382120	4	2	0.95762	2	948
WA_18.sample_31729	chr3:184097420-187722555	chr3	184097420	187722555	3625136	6	2	1.46879	2	453
WA_18.sample_31729	chr3:187724922-195579452	chr3	187724922	195579452	7854531	2	0	0.0598421	2	360
WA_18.sample_31729	chr3:195579753-195721010	chr3	195579753	195721010	141258	1	0	-0.840063	2	3
WA_18.sample_31729	chr3:195725888-196805467	chr3	195725888	196805467	1079580	2	0	-0.0498043	2	152
WA_18.sample_31729	chr3:196806608-196814666	chr3	196806608	196814666	8059	2		-0.415767	2	6
WA_18.sample_31729	chr3:196818082-198295259	chr3	196818082	198295259	1477178	2	0	-0.0296102	2	169
WA_18.sample_31729	chr3:301-75214537	chr3	301	75214537	75214237	2	1	0.0103213	2	5467
WA_18.sample_31729	chr3:75214838-75741617	chr3	75214838	75741617	526780	2	1	-0.212425	2	10
WA_18.sample_31729	chr3:75741918-90208334	chr3	75741918	90208334	14466417	2	1	0.11957	2	166
WA_18.sample_31729	chr3:93876894-97648472	chr3	93876894	97648472	3771579	2	1	0.0473266	2	59
WA_18.sample_31729	chr3:97648773-138947443	chr3	97648773	138947443	41298671	3	1	0.46454	2	3012
WA_18.sample_31729	chr4:22435364-22473973	chr4	22435364	22473973	38610	2	1	0.216375	2	11
WA_18.sample_31729	chr4:22515575-22515884	chr4	22515575	22515884	310	1	0	-0.704842	2	2
WA_18.sample_31729	chr4:22516185-49062019	chr4	22516185	49062019	26545835	2	1	0.0538666	2	1074
WA_18.sample_31729	chr4:301-22424443	chr4	301	22424443	22424143	2	1	-0.0366537	2	1463
WA_18.sample_31729	chr4:51843086-190214255	chr4	51843086	190214255	138371170	2	1	0.0198981	2	5880
WA_18.sample_31729	chr5:150302748-181537959	chr5	150302748	181537959	31235212	2	1	0.0107376	2	1979
WA_18.sample_31729	chr5:271556-45262869	chr5	271556	45262869	44991314	3	1	0.316499	2	1871
WA_18.sample_31729	chr5:301-235491	chr5	301	235491	235191	2	1	-0.308522	2	28
WA_18.sample_31729	chr5:45267056-45696102	chr5	45267056	45696102	429047	2		0.0485389	2	9
WA_18.sample_31729	chr5:50399087-72905532	chr5	50399087	72905532	22506446	2	1	0.0379395	2	1084
WA_18.sample_31729	chr5:72908907-150302447	chr5	72908907	150302447	77393541	1	0	-0.862344	2	4315
WA_18.sample_31729	chr6:26599050-27472439	chr6	26599050	27472439	873390	1	0	-0.830868	2	30
WA_18.sample_31729	chr6:27472740-57390298	chr6	27472740	57390298	29917559	2	1	0.0077684	2	3492
WA_18.sample_31729	chr6:301-26598749	chr6	301	26598749	26598449	2	1	-0.00427198	2	1308
WA_18.sample_31729	chr6:60400175-69962932	chr6	60400175	69962932	9562758	2	1	0.0916806	2	171
WA_18.sample_31729	chr6:69963233-94464208	chr6	69963233	94464208	24500976	1	0	-0.861882	2	1170
WA_18.sample_31729	chr6:94464509-170805679	chr6	94464509	170805679	76341171	2	1	0.0516598	2	4004
WA_18.sample_31729	chr7:124897573-126609514	chr7	124897573	126609514	1711942	3		0.722661	2	11
WA_18.sample_31729	chr7:126609815-126904760	chr7	126609815	126904760	294946	3		0.375904	2	7
WA_18.sample_31729	chr7:126905061-127616096	chr7	126905061	127616096	711036	1	0	-0.839854	2	38
WA_18.sample_31729	chr7:127652257-151385221	chr7	127652257	151385221	23732965	3	1	0.580403	2	2086
WA_18.sample_31729	chr7:151395811-153887722	chr7	151395811	153887722	2491912	1	0	-0.855469	2	130
WA_18.sample_31729	chr7:153888023-154053149	chr7	153888023	154053149	165127	2		0.0793247	2	3
WA_18.sample_31729	chr7:154053450-159345673	chr7	154053450	159345673	5292224	1	0	-0.878854	2	342
WA_18.sample_31729	chr7:301-691703	chr7	301	691703	691403	2	1	-0.100998	2	37
WA_18.sample_31729	chr7:30505134-30689406	chr7	30505134	30689406	184273	1	0	-0.915889	2	35
WA_18.sample_31729	chr7:30699873-57468971	chr7	30699873	57468971	26769099	2	1	0.0147216	2	1368
WA_18.sample_31729	chr7:64045571-92566197	chr7	64045571	92566197	28520627	2	1	0.00993122	2	1380
WA_18.sample_31729	chr7:711297-817652	chr7	711297	817652	106356	1	0	-0.534889	2	21
WA_18.sample_31729	chr7:832433-30504833	chr7	832433	30504833	29672401	2	1	0.00959875	2	1768
WA_18.sample_31729	chr7:92569897-92577842	chr7	92569897	92577842	7946	3		0.495506	2	4
WA_18.sample_31729	chr7:92578057-96097747	chr7	92578057	96097747	3519691	2	1	0.0891863	2	251
WA_18.sample_31729	chr7:96121074-96709936	chr7	96121074	96709936	588863	1	0	-0.764549	2	30
WA_18.sample_31729	chr7:96710237-124897272	chr7	96710237	124897272	28187036	2	1	0.0378926	2	2076
WA_18.sample_31729	chr8:17243143-37067896	chr8	17243143	37067896	19824754	1	0	-0.877419	2	1355
WA_18.sample_31729	chr8:301-17237455	chr8	301	17237455	17237155	2	1	0.119864	2	585
WA_18.sample_31729	chr8:37068197-40697494	chr8	37068197	40697494	3629298	2	1	-0.103857	2	368
WA_18.sample_31729	chr8:40697795-40825783	chr8	40697795	40825783	127989	2		-0.347359	2	5
WA_18.sample_31729	chr8:40826084-43356983	chr8	40826084	43356983	2530900	1	0	-0.920059	2	279
WA_18.sample_31729	chr8:46841087-94543996	chr8	46841087	94543996	47702910	5	1	1.36839	2	1846
WA_18.sample_31729	chr8:94546776-94678314	chr8	94546776	94678314	131539	7	1	1.65906	2	14
WA_18.sample_31729	chr8:94692721-145138336	chr8	94692721	145138336	50445616	5	1	1.34849	2	2638
WA_18.sample_31729	chr9:301-464385	chr9	301	464385	464085	1	0	-0.883755	2	54
WA_18.sample_31729	chr9:464686-40929195	chr9	464686	40929195	40464510	2	1	0.0296128	2	1867
WA_18.sample_31729	chr9:63819469-138394417	chr9	63819469	138394417	74574949	2	1	0.00387566	2	5956
WA_18.sample_31729	chrX:136874413-136879338	chrX	136874413	136879338	4926	2	0	0.586835	1	7
WA_18.sample_31729	chrX:136879406-155514259	chrX	136879406	155514259	18634854	2	0	0.908068	1	885
WA_18.sample_31729	chrX:155524369-156040595	chrX	155524369	156040595	516227	0	0	-2.83455	1	3
WA_18.sample_31729	chrX:301-57910263	chrX	301	57910263	57909963	1	0	0.0287783	1	2748
WA_18.sample_31729	chrX:63349958-136872457	chrX	63349958	136872457	73522500	2	0	0.959585	1	2992
WA_18.sample_31729	chrY:11153873-57227115	chrY	11153873	57227115	46073243	1	0	0.0521891	1	202
WA_18.sample_31729	chrY:301-9546781	chrY	301	9546781	9546481	1	0	0.0317658	1	60
WA_18.sample_31730	chr10:1022632-14528141	chr10	1022632	14528141	13505510	3	1	0.174406	2	682
WA_18.sample_31730	chr10:14530384-38851199	chr10	14530384	38851199	24320816	2	1	0.0243752	2	1286
WA_18.sample_31730	chr10:301-349567	chr10	301	349567	349267	2	1	-0.0765214	2	31
WA_18.sample_31730	chr10:356180-1020991	chr10	356180	1020991	664812	2	1	-0.0586619	2	67
WA_18.sample_31730	chr10:42410026-59362539	chr10	42410026	59362539	16952514	2	1	0.0104871	2	632
WA_18.sample_31730	chr10:59362840-60794098	chr10	59362840	60794098	1431259	1	0	-0.278988	2	81
WA_18.sample_31730	chr10:60794399-60886195	chr10	60794399	60886195	91797	2		0.0184679	2	6
WA_18.sample_31730	chr10:60888226-61663133	chr10	60888226	61663133	774908	3		0.316102	2	15
WA_18.sample_31730	chr10:61672599-68740747	chr10	61672599	68740747	7068149	2	1	0.0176193	2	280
WA_18.sample_31730	chr10:68742340-68761184	chr10	68742340	68761184	18845	3	1	0.286544	2	11
WA_18.sample_31730	chr10:68765878-87864496	chr10	68765878	87864496	19098619	2	1	-0.0169968	2	1328
WA_18.sample_31730	chr10:87894042-88362768	chr10	87894042	88362768	468727	0	0	-0.74083	2	14
WA_18.sample_31730	chr10:88363069-88820446	chr10	88363069	88820446	457378	1	0	-0.261535	2	51
WA_18.sample_31730	chr10:88822806-133797122	chr10	88822806	133797122	44974317	2	1	0.00355798	2	3806
WA_18.sample_31730	chr11:10855316-11656855	chr11	10855316	11656855	801540	1	0	-0.302764	2	18
WA_18.sample_31730	chr11:11657156-49982508	chr11	11657156	49982508	38325353	2	1	0.00636919	2	2220
WA_18.sample_31730	chr11:301-10855015	chr11	301	10855015	10854715	2	1	-0.0374214	2	1585
WA_18.sample_31730	chr11:54707094-135086322	chr11	54707094	135086322	80379229	2	1	-0.010119	2	6944
WA_18.sample_31730	chr12:100189892-105217768	chr12	100189892	105217768	5027877	2	1	0.0158689	2	596
WA_18.sample_31730	chr12:105229143-105331089	chr12	105229143	105331089	101947	5		0.477795	2	4
WA_18.sample_31730	chr12:105348508-112408742	chr12	105348508	112408742	7060235	2	1	-0.00790858	2	885
WA_18.sample_31730	chr12:112418957-112428781	chr12	112418957	112428781	9825	5		0.599097	2	2
WA_18.sample_31730	chr12:112446377-133234440	chr12	112446377	133234440	20788064	2	1	-0.102972	2	1958
WA_18.sample_31730	chr12:301-34026880	chr12	301	34026880	34026580	2	1	0.00829481	2	2787
WA_18.sample_31730	chr12:38317034-99812302	chr12	38317034	99812302	61495269	2	1	-0.00456568	2	4690
WA_18.sample_31730	chr12:99825183-100159604	chr12	99825183	100159604	334422	3	1	0.233544	2	32
WA_18.sample_31730	chr13:113208446-113210145	chr13	113208446	113210145	1700	4		0.538936	2	3
WA_18.sample_31730	chr13:113218885-113364128	chr13	113218885	113364128	145244	2	1	0.06375	2	30
WA_18.sample_31730	chr13:113364429-114239521	chr13	113364429	114239521	875093	2	1	-0.0796116	2	117
WA_18.sample_31730	chr13:114242105-114326329	chr13	114242105	114326329	84225	1	0	-0.198379	2	21
WA_18.sample_31730	chr13:19026914-23411380	chr13	19026914	23411380	4384467	2	1	-0.00785107	2	226
WA_18.sample_31730	chr13:23411681-23888196	chr13	23411681	23888196	476516	1	0	-0.313916	2	33
WA_18.sample_31730	chr13:23889102-45851689	chr13	23889102	45851689	21962588	2	1	0.0229064	2	1381
WA_18.sample_31730	chr13:45851990-50910109	chr13	45851990	50910109	5058120	1	0	-0.29466	2	314
WA_18.sample_31730	chr13:50927418-50970122	chr13	50927418	50970122	42705	0	0	-0.707729	2	11
WA_18.sample_31730	chr13:51016207-52156194	chr13	51016207	52156194	1139988	1	0	-0.291924	2	131
WA_18.sample_31730	chr13:52156495-98021945	chr13	52156495	98021945	45865451	2	1	0.0452269	2	747
WA_18.sample_31730	chr13:98022246-99986205	chr13	98022246	99986205	1963960	1	0	-0.303028	2	177
WA_18.sample_31730	chr13:99986506-113208248	chr13	99986506	113208248	13221743	2	1	0.0173773	2	598
WA_18.sample_31730	chr14:19733433-33797693	chr14	19733433	33797693	14064261	2	1	-0.0317132	2	1286
WA_18.sample_31730	chr14:33799761-35180898	chr14	33799761	35180898	1381138	3	1	0.187574	2	96
WA_18.sample_31730	chr14:35181199-107043418	chr14	35181199	107043418	71862220	2	1	-0.000973756	2	4886
WA_18.sample_31730	chr15:20245035-43086251	chr15	20245035	43086251	22841217	2	0	0.000845794	2	1749
WA_18.sample_31730	chr15:43105873-43134055	chr15	43105873	43134055	28183	5	1	0.626295	2	2
WA_18.sample_31730	chr15:43134225-56632077	chr15	43134225	56632077	13497853	2	0	0.00090813	2	1323
WA_18.sample_31730	chr15:56635063-56921146	chr15	56635063	56921146	286084	0	0	-0.715749	2	22
WA_18.sample_31730	chr15:56921447-62044258	chr15	56921447	62044258	5122812	2	0	0.0237488	2	368
WA_18.sample_31730	chr15:62060228-62165051	chr15	62060228	62165051	104824	4	1	0.422921	2	4
WA_18.sample_31730	chr15:62165352-77028660	chr15	62165352	77028660	14863309	2	0	0.00600866	2	1623
WA_18.sample_31730	chr15:77029442-77037197	chr15	77029442	77037197	7756	1	0	-0.405928	2	8
WA_18.sample_31730	chr15:77046688-101990889	chr15	77046688	101990889	24944202	2	0	0.0150554	2	1625
WA_18.sample_31730	chr16:22178134-22251321	chr16	22178134	22251321	73188	5		0.678385	2	11
WA_18.sample_31730	chr16:22256738-29129748	chr16	22256738	29129748	6873011	3	1	0.234561	2	588
WA_18.sample_31730	chr16:29130049-35447948	chr16	29130049	35447948	6317900	2	1	-0.0336797	2	536
WA_18.sample_31730	chr16:46474269-69711341	chr16	46474269	69711341	23237073	1	0	-0.339905	2	1869
WA_18.sample_31730	chr16:47278-22172453	chr16	47278	22172453	22125176	3	1	0.233571	2	2415
WA_18.sample_31730	chr16:69712994-70252976	chr16	69712994	70252976	539983	1	0	-0.322528	2	56
WA_18.sample_31730	chr16:70253174-90338045	chr16	70253174	90338045	20084872	1	0	-0.317823	2	1718
WA_18.sample_31730	chr17:21044168-22524270	chr17	21044168	22524270	1480103	2	1	-0.0423951	2	42
WA_18.sample_31730	chr17:27293938-49732666	chr17	27293938	49732666	22438729	2	1	-0.0262595	2	3482
WA_18.sample_31730	chr17:301-21043867	chr17	301	21043867	21043567	1	0	-0.33955	2	2871
WA_18.sample_31730	chr17:49763937-49788767	chr17	49763937	49788767	24831	5		0.60907	2	2
WA_18.sample_31730	chr17:49791797-83257141	chr17	49791797	83257141	33465345	2	1	0.101858	2	3940
WA_18.sample_31730	chr18:20959829-57621854	chr18	20959829	57621854	36662026	2	1	0.0246966	2	1636
WA_18.sample_31730	chr18:301-15004276	chr18	301	15004276	15003976	2	1	0.0303878	2	882
WA_18.sample_31730	chr18:57648395-80372985	chr18	57648395	80372985	22724591	1	0	-0.287086	2	782
WA_18.sample_31730	chr19:29076124-49016254	chr19	29076124	49016254	19940131	1	0	-0.333892	2	3243
WA_18.sample_31730	chr19:301-9830023	chr19	301	9830023	9829723	1	0	-0.333078	2	2198
WA_18.sample_31730	chr19:49017129-52384329	chr19	49017129	52384329	3367201	2	1	-0.0169767	2	863
WA_18.sample_31730	chr19:52384462-52406678	chr19	52384462	52406678	22217	2	1	-0.0558977	2	6
WA_18.sample_31730	chr19:52414138-55695452	chr19	52414138	55695452	3281315	2	1	-0.0202638	2	701
WA_18.sample_31730	chr19:55707485-55716975	chr19	55707485	55716975	9491	1	0	-0.452612	2	7
WA_18.sample_31730	chr19:55723902-58572615	chr19	55723902	58572615	2848714	2	1	-0.009224	2	464
WA_18.sample_31730	chr19:9835247-24180983	chr19	9835247	24180983	14345737	2	1	-0.0171167	2	2564
WA_18.sample_31730	chr1:119514498-121568950	chr1	119514498	121568950	2054453	2	1	0.035795	2	82
WA_18.sample_31730	chr1:144955376-201319982	chr1	144955376	201319982	56364607	3	1	0.253968	2	5131
WA_18.sample_31730	chr1:201320230-201649420	chr1	201320230	201649420	329191	1	0	-0.36462	2	53
WA_18.sample_31730	chr1:201649721-224434222	chr1	201649721	224434222	22784502	3	1	0.265591	2	1883
WA_18.sample_31730	chr1:224434523-228409341	chr1	224434523	228409341	3974819	1	0	-0.323212	2	480
WA_18.sample_31730	chr1:228410966-234383969	chr1	228410966	234383969	5973004	3	1	0.292771	2	386
WA_18.sample_31730	chr1:234391491-235380142	chr1	234391491	235380142	988652	1	0	-0.359292	2	79
WA_18.sample_31730	chr1:235401412-248918460	chr1	235401412	248918460	13517049	3	1	0.282915	2	866
WA_18.sample_31730	chr1:301-58695339	chr1	301	58695339	58695039	2	1	-0.00726386	2	6903
WA_18.sample_31730	chr1:58699875-119514197	chr1	58699875	119514197	60814323	1	0	-0.295335	2	3623
WA_18.sample_31730	chr20:10306673-13279977	chr20	10306673	13279977	2973305	2	1	0.0195142	2	67
WA_18.sample_31730	chr20:13288584-13435213	chr20	13288584	13435213	146630	1	0	-0.306827	2	7
WA_18.sample_31730	chr20:13483203-13877632	chr20	13483203	13877632	394430	2	1	0.000411034	2	44
WA_18.sample_31730	chr20:13885311-14850030	chr20	13885311	14850030	964720	3	1	0.326999	2	23
WA_18.sample_31730	chr20:14850331-26208394	chr20	14850331	26208394	11358064	2	1	0.0141769	2	593
WA_18.sample_31730	chr20:301-3382530	chr20	301	3382530	3382230	2	1	0.0261036	2	388
WA_18.sample_31730	chr20:30395964-64443867	chr20	30395964	64443867	34047904	2	1	-0.0181424	2	3323
WA_18.sample_31730	chr20:3407494-3471557	chr20	3407494	3471557	64064	4		0.281128	2	3
WA_18.sample_31730	chr20:3471858-9539592	chr20	3471858	9539592	6067735	2	1	-0.00161113	2	383
WA_18.sample_31730	chr20:9542499-10306372	chr20	9542499	10306372	763874	3	1	0.3388	2	26
WA_18.sample_31730	chr21:14027637-38498536	chr21	14027637	38498536	24470900	2	1	0.0129161	2	1072
WA_18.sample_31730	chr21:301-10725152	chr21	301	10725152	10724852	2		-0.0479401	2	23
WA_18.sample_31730	chr21:38498837-39181945	chr21	38498837	39181945	683109	1	0	-0.296668	2	23
WA_18.sample_31730	chr21:39183299-46664496	chr21	39183299	46664496	7481198	2	1	-0.0221095	2	1067
WA_18.sample_31730	chr22:16577865-50780658	chr22	16577865	50780658	34202794	1	0	-0.341166	2	4072
WA_18.sample_31730	chr2:197786032-197805396	chr2	197786032	197805396	19365	5		0.672778	2	2
WA_18.sample_31730	chr2:197805697-237595140	chr2	197805697	237595140	39789444	2	1	0.0154439	2	3203
WA_18.sample_31730	chr2:237627624-237708743	chr2	237627624	237708743	81120	5		0.417126	2	4
WA_18.sample_31730	chr2:237714242-242193229	chr2	237714242	242193229	4478988	2	1	-0.0127319	2	639
WA_18.sample_31730	chr2:41460-85698837	chr2	41460	85698837	85657378	2	1	0.00212393	2	5206
WA_18.sample_31730	chr2:85699138-91767299	chr2	85699138	91767299	6068162	1	0	-0.323771	2	242
WA_18.sample_31730	chr2:94871462-197784832	chr2	94871462	197784832	102913371	2	1	0.0268336	2	5777
WA_18.sample_31730	chr3:152837799-160565442	chr3	152837799	160565442	7727644	5	2	0.687351	2	391
WA_18.sample_31730	chr3:160565743-184060443	chr3	160565743	184060443	23494701	4	2	0.487439	2	950
WA_18.sample_31730	chr3:184097420-187722555	chr3	184097420	187722555	3625136	6	2	0.799153	2	453
WA_18.sample_31730	chr3:187724922-196805467	chr3	187724922	196805467	9080546	2	0	0.0308455	2	515
WA_18.sample_31730	chr3:196806608-196814666	chr3	196806608	196814666	8059	1	0	-0.489852	2	6
WA_18.sample_31730	chr3:196818082-198295259	chr3	196818082	198295259	1477178	2	0	-0.00863043	2	169
WA_18.sample_31730	chr3:301-90208334	chr3	301	90208334	90208034	2	1	-0.00320875	2	5643
WA_18.sample_31730	chr3:93876894-152837498	chr3	93876894	152837498	58960605	2	1	0.11412	2	3816
WA_18.sample_31730	chr4:16226215-16227496	chr4	16226215	16227496	1282	4		0.536582	2	4
WA_18.sample_31730	chr4:16238718-49062019	chr4	16238718	49062019	32823302	2	1	0.0347993	2	1267
WA_18.sample_31730	chr4:301-16213977	chr4	301	16213977	16213677	2	1	-0.0279499	2	1279
WA_18.sample_31730	chr4:51843086-190214255	chr4	51843086	190214255	138371170	2	1	0.0391948	2	5880
WA_18.sample_31730	chr5:150302008-181537959	chr5	150302008	181537959	31235952	2	1	0.0096214	2	1980
WA_18.sample_31730	chr5:301-45696102	chr5	301	45696102	45695802	2	1	0.0207605	2	1908
WA_18.sample_31730	chr5:50399087-72905532	chr5	50399087	72905532	22506446	2	1	0.0283021	2	1084
WA_18.sample_31730	chr5:72908907-150298570	chr5	72908907	150298570	77389664	1	0	-0.293057	2	4315
WA_18.sample_31730	chr6:27139617-27472439	chr6	27139617	27472439	332823	1	0	-0.304238	2	25
WA_18.sample_31730	chr6:27472740-32579128	chr6	27472740	32579128	5106389	2	1	-0.0286766	2	945
WA_18.sample_31730	chr6:301-27139472	chr6	301	27139472	27139172	2	1	0.0162989	2	1313
WA_18.sample_31730	chr6:32580856-32666719	chr6	32580856	32666719	85864	3	1	0.151759	2	17
WA_18.sample_31730	chr6:32667020-57390298	chr6	32667020	57390298	24723279	2	1	-0.0105219	2	2530
WA_18.sample_31730	chr6:60400175-70023825	chr6	60400175	70023825	9623651	2	1	0.0587846	2	173
WA_18.sample_31730	chr6:70034193-93414822	chr6	70034193	93414822	23380630	1	0	-0.281029	2	1165
WA_18.sample_31730	chr6:93419191-170805679	chr6	93419191	170805679	77386489	2	1	0.0358829	2	4007
WA_18.sample_31730	chr7:124897573-126904760	chr7	124897573	126904760	2007188	3		0.323174	2	18
WA_18.sample_31730	chr7:126905061-127616096	chr7	126905061	127616096	711036	1	0	-0.296431	2	38
WA_18.sample_31730	chr7:127652257-151385221	chr7	127652257	151385221	23732965	3	1	0.269549	2	2086
WA_18.sample_31730	chr7:151395811-159345673	chr7	151395811	159345673	7949863	1	0	-0.2938	2	475
WA_18.sample_31730	chr7:301-30157683	chr7	301	30157683	30157383	2	1	0.0203644	2	1800
WA_18.sample_31730	chr7:30157984-30285452	chr7	30157984	30285452	127469	5		0.442769	2	4
WA_18.sample_31730	chr7:30285508-30595112	chr7	30285508	30595112	309605	2	1	-0.0760849	2	24
WA_18.sample_31730	chr7:30595665-30689406	chr7	30595665	30689406	93742	1	0	-0.335908	2	33
WA_18.sample_31730	chr7:30699873-57468971	chr7	30699873	57468971	26769099	2	1	0.00183251	2	1368
WA_18.sample_31730	chr7:64045571-72827076	chr7	64045571	72827076	8781506	2	1	-0.00164304	2	226
WA_18.sample_31730	chr7:72828049-73537374	chr7	72828049	73537374	709326	2	1	0.0413782	2	45
WA_18.sample_31730	chr7:73537853-96080588	chr7	73537853	96080588	22542736	2	1	0.0281264	2	1363
WA_18.sample_31730	chr7:96097438-96694998	chr7	96097438	96694998	597561	1	0	-0.225545	2	30
WA_18.sample_31730	chr7:96709764-124897272	chr7	96709764	124897272	28187509	2	1	0.00807824	2	2077
WA_18.sample_31730	chr8:17247690-37516985	chr8	17247690	37516985	20269296	1	0	-0.293355	2	1355
WA_18.sample_31730	chr8:301-17247315	chr8	301	17247315	17247015	2	1	0.039104	2	588
WA_18.sample_31730	chr8:37560368-40153970	chr8	37560368	40153970	2593603	2	1	-0.00140619	2	359
WA_18.sample_31730	chr8:40154271-43356983	chr8	40154271	43356983	3202713	1	0	-0.32988	2	290
WA_18.sample_31730	chr8:46841087-145138336	chr8	46841087	145138336	98297250	5	1	0.67371	2	4498
WA_18.sample_31730	chr9:301-446555	chr9	301	446555	446255	1	0	-0.239018	2	50
WA_18.sample_31730	chr9:449708-40929195	chr9	449708	40929195	40479488	2	1	0.00845697	2	1871
WA_18.sample_31730	chr9:63819469-138394417	chr9	63819469	138394417	74574949	2	1	0.00487939	2	5956
WA_18.sample_31730	chrX:155524369-156040595	chrX	155524369	156040595	516227	0	0	-0.549278	1	3
WA_18.sample_31730	chrX:301-57910263	chrX	301	57910263	57909963	1	0	-0.000401423	1	2748
WA_18.sample_31730	chrX:63349958-155514259	chrX	63349958	155514259	92164302	2	0	0.461094	1	3884
WA_18.sample_31730	chrY:11153873-57227115	chrY	11153873	57227115	46073243	1	0	0.0126677	1	202
WA_18.sample_31730	chrY:301-9546781	chrY	301	9546781	9546481	1	0	-0.0176801	1	60
WA_22.sample_31731	chr10:19567482-19817269	chr10	19567482	19817269	249788	0	0	-2.93937	2	10
WA_22.sample_31731	chr10:19817570-21344087	chr10	19817570	21344087	1526518	2	0	-0.461624	2	58
WA_22.sample_31731	chr10:21344119-21371507	chr10	21344119	21371507	27389	3		0.186048	2	2
WA_22.sample_31731	chr10:21371808-38851199	chr10	21371808	38851199	17479392	2	0	-0.433261	2	855
WA_22.sample_31731	chr10:301-19531375	chr10	301	19531375	19531075	1	0	-1.33331	2	1141
WA_22.sample_31731	chr10:42410026-52771699	chr10	42410026	52771699	10361674	2	0	-0.440319	2	500
WA_22.sample_31731	chr10:52772000-61681334	chr10	52772000	61681334	8909335	3	1	-0.00211288	2	236
WA_22.sample_31731	chr10:61686013-64169728	chr10	61686013	64169728	2483716	4	2	0.3543	2	101
WA_22.sample_31731	chr10:64170029-76557459	chr10	64170029	76557459	12387431	2	0	-0.48717	2	1041
WA_22.sample_31731	chr10:76557760-79982658	chr10	76557760	79982658	3424899	5	2	0.705344	2	186
WA_22.sample_31731	chr10:79982959-87814686	chr10	79982959	87814686	7831728	2	0	-0.50505	2	287
WA_22.sample_31731	chr10:87861914-87864496	chr10	87861914	87864496	2583	0	0	-3.48275	2	2
WA_22.sample_31731	chr10:87894042-133797122	chr10	87894042	133797122	45903081	2	0	-0.510869	2	3871
WA_22.sample_31731	chr11:114186967-135086322	chr11	114186967	135086322	20899356	2	0	-0.57355	2	1741
WA_22.sample_31731	chr11:301-49982508	chr11	301	49982508	49982208	3	1	-0.0456231	2	3822
WA_22.sample_31731	chr11:54707094-71147397	chr11	54707094	71147397	16440304	3	1	-0.00888623	2	2573
WA_22.sample_31731	chr11:71147698-114156515	chr11	71147698	114156515	43008818	1	0	-1.35717	2	2630
WA_22.sample_31731	chr12:120369386-133234440	chr12	120369386	133234440	12865055	2	0	-0.465905	2	1313
WA_22.sample_31731	chr12:13214959-34026880	chr12	13214959	34026880	20811922	4	2	0.356711	2	1171
WA_22.sample_31731	chr12:301-13214658	chr12	301	13214658	13214358	2	0	-0.497915	2	1613
WA_22.sample_31731	chr12:38317034-42472610	chr12	38317034	42472610	4155577	4	2	0.320383	2	344
WA_22.sample_31731	chr12:42472911-120369085	chr12	42472911	120369085	77896175	3	1	0.0407459	2	6510
WA_22.sample_31731	chr13:19026914-20737821	chr13	19026914	20737821	1710908	4	2	0.338316	2	119
WA_22.sample_31731	chr13:20757360-21147440	chr13	20757360	21147440	390081	5	2	0.590448	2	37
WA_22.sample_31731	chr13:21154990-21172638	chr13	21154990	21172638	17649	3		0.0396131	2	7
WA_22.sample_31731	chr13:21176438-29950529	chr13	21176438	29950529	8774092	5	2	0.612484	2	540
WA_22.sample_31731	chr13:29950830-48381453	chr13	29950830	48381453	18430624	3	0	0.000816454	2	1092
WA_22.sample_31731	chr13:48411279-49359839	chr13	48411279	49359839	948561	0	0	-3.66355	2	71
WA_22.sample_31731	chr13:49376903-52733358	chr13	49376903	52733358	3356456	1	0	-1.34595	2	275
WA_22.sample_31731	chr13:52738983-114326329	chr13	52738983	114326329	61587347	2	1	-0.520798	2	1648
WA_22.sample_31731	chr14:19733433-39432262	chr14	19733433	39432262	19698830	4	1	0.433237	2	1623
WA_22.sample_31731	chr14:39432563-69797097	chr14	39432563	69797097	30364535	3	1	0.119634	2	1777
WA_22.sample_31731	chr14:69797398-79467351	chr14	69797398	79467351	9669954	2	0	-0.421935	2	914
WA_22.sample_31731	chr14:79467652-94645085	chr14	79467652	94645085	15177434	3	0	0.0548961	2	820
WA_22.sample_31731	chr14:94645386-107043418	chr14	94645386	107043418	12398033	4	1	0.484831	2	1131
WA_22.sample_31731	chr15:20245035-23687297	chr15	20245035	23687297	3442263	3	1	-0.0177776	2	107
WA_22.sample_31731	chr15:23687598-41279476	chr15	23687598	41279476	17591879	2	1	-0.499763	2	1117
WA_22.sample_31731	chr15:41309613-50265777	chr15	41309613	50265777	8956165	3	1	-0.00331279	2	1314
WA_22.sample_31731	chr15:50278494-50360427	chr15	50278494	50360427	81934	2	1	-0.435114	2	10
WA_22.sample_31731	chr15:50360728-50941785	chr15	50360728	50941785	581058	3	1	-0.0011827	2	87
WA_22.sample_31731	chr15:50948062-58655465	chr15	50948062	58655465	7707404	2	1	-0.496748	2	574
WA_22.sample_31731	chr15:58665053-60678750	chr15	58665053	60678750	2013698	3	1	0.0353708	2	170
WA_22.sample_31731	chr15:60679051-101990889	chr15	60679051	101990889	41311839	2	1	-0.479886	2	3345
WA_22.sample_31731	chr16:27505892-35447948	chr16	27505892	35447948	7942057	2	0	-0.464141	2	736
WA_22.sample_31731	chr16:46474269-90338045	chr16	46474269	90338045	43863777	2	0	-0.472652	2	3643
WA_22.sample_31731	chr16:47278-27502954	chr16	47278	27502954	27455677	5	2	0.699383	2	2814
WA_22.sample_31731	chr17:17347389-22524270	chr17	17347389	22524270	5176882	4	2	0.381734	2	492
WA_22.sample_31731	chr17:27293938-39410649	chr17	27293938	39410649	12116712	4	2	0.411713	2	1558
WA_22.sample_31731	chr17:301-5024233	chr17	301	5024233	5023933	3	1	0.0701053	2	898
WA_22.sample_31731	chr17:39415048-42326197	chr17	39415048	42326197	2911150	3	1	0.0577206	2	709
WA_22.sample_31731	chr17:42329461-42423082	chr17	42329461	42423082	93622	2		-0.375859	2	12
WA_22.sample_31731	chr17:42460904-42964460	chr17	42460904	42964460	503557	4	2	0.425469	2	197
WA_22.sample_31731	chr17:42969040-44218390	chr17	42969040	44218390	1249351	2	0	-0.45158	2	259
WA_22.sample_31731	chr17:44250327-52157843	chr17	44250327	52157843	7907517	4	2	0.425654	2	1124
WA_22.sample_31731	chr17:5032869-6120664	chr17	5032869	6120664	1087796	4	2	0.364379	2	124
WA_22.sample_31731	chr17:52158144-65902339	chr17	52158144	65902339	13744196	2	0	-0.472362	2	1179
WA_22.sample_31731	chr17:6120965-17347088	chr17	6120965	17347088	11226124	2	0	-0.483205	2	1399
WA_22.sample_31731	chr17:65927512-78166136	chr17	65927512	78166136	12238625	3	0	-0.00446363	2	1397
WA_22.sample_31731	chr17:78168641-78171879	chr17	78168641	78171879	3239	5		0.726876	2	3
WA_22.sample_31731	chr17:78174670-83257141	chr17	78174670	83257141	5082472	3	0	0.0296447	2	985
WA_22.sample_31731	chr18:12371617-12408095	chr18	12371617	12408095	36479	6		0.854992	2	3
WA_22.sample_31731	chr18:12420294-15004276	chr18	12420294	15004276	2583983	4	2	0.401809	2	164
WA_22.sample_31731	chr18:20959829-80372985	chr18	20959829	80372985	59413157	4	2	0.394671	2	2418
WA_22.sample_31731	chr18:301-12370921	chr18	301	12370921	12370621	4	2	0.396785	2	715
WA_22.sample_31731	chr19:24179788-24180983	chr19	24179788	24180983	1196	5		0.512074	2	3
WA_22.sample_31731	chr19:29076124-39532789	chr19	29076124	39532789	10456666	4	2	0.522623	2	1362
WA_22.sample_31731	chr19:301-24179689	chr19	301	24179689	24179389	3	1	0.10803	2	4759
WA_22.sample_31731	chr19:39539280-39846350	chr19	39539280	39846350	307071	3		0.0145547	2	39
WA_22.sample_31731	chr19:39863398-40374695	chr19	39863398	40374695	511298	2	0	-0.484713	2	99
WA_22.sample_31731	chr19:40376664-40506485	chr19	40376664	40506485	129822	3	1	0.0945735	2	27
WA_22.sample_31731	chr19:40512631-40810405	chr19	40512631	40810405	297775	2	0	-0.466152	2	111
WA_22.sample_31731	chr19:40845158-44673004	chr19	40845158	44673004	3827847	3	1	0.0503725	2	637
WA_22.sample_31731	chr19:44676177-51629123	chr19	44676177	51629123	6952947	2	0	-0.377402	2	1716
WA_22.sample_31731	chr19:51643239-51645588	chr19	51643239	51645588	2350	0	0	-2.51244	2	2
WA_22.sample_31731	chr19:51692643-58572615	chr19	51692643	58572615	6879973	2	0	-0.426798	2	1291
WA_22.sample_31731	chr1:109687719-109690512	chr1	109687719	109690512	2794	2		-0.795262	2	4
WA_22.sample_31731	chr1:109712233-121568950	chr1	109712233	121568950	11856718	3	1	-0.0433118	2	965
WA_22.sample_31731	chr1:144955376-148845549	chr1	144955376	148845549	3890174	4	1	0.324625	2	193
WA_22.sample_31731	chr1:148863250-148866540	chr1	148863250	148866540	3291	5		0.813675	2	2
WA_22.sample_31731	chr1:148868424-152307267	chr1	148868424	152307267	3438844	4	1	0.35257	2	598
WA_22.sample_31731	chr1:152308185-152308606	chr1	152308185	152308606	422	4	2	0.36747	2	2
WA_22.sample_31731	chr1:152309687-152579733	chr1	152309687	152579733	270047	4	1	0.350033	2	28
WA_22.sample_31731	chr1:152600800-152614163	chr1	152600800	152614163	13364	2		-0.498515	2	2
WA_22.sample_31731	chr1:152622754-182806496	chr1	152622754	182806496	30183743	4	1	0.322915	2	3283
WA_22.sample_31731	chr1:15578812-22266357	chr1	15578812	22266357	6687546	4	2	0.419072	2	995
WA_22.sample_31731	chr1:182809058-182812233	chr1	182809058	182812233	3176	5		0.828325	2	2
WA_22.sample_31731	chr1:182814709-183472736	chr1	182814709	183472736	658028	4	1	0.307333	2	104
WA_22.sample_31731	chr1:183502234-196793613	chr1	183502234	196793613	13291380	5	1	0.578447	2	539
WA_22.sample_31731	chr1:196825414-196918500	chr1	196825414	196918500	93087	7		1.13926	2	13
WA_22.sample_31731	chr1:196949389-212815245	chr1	196949389	212815245	15865857	5	1	0.618224	2	1665
WA_22.sample_31731	chr1:212830123-212836196	chr1	212830123	212836196	6074	2		-0.671	2	2
WA_22.sample_31731	chr1:212858333-230279561	chr1	212858333	230279561	17421229	5	1	0.624606	2	1230
WA_22.sample_31731	chr1:22266658-23083455	chr1	22266658	23083455	816798	2	0	-0.470128	2	90
WA_22.sample_31731	chr1:230315627-230316256	chr1	230315627	230316256	630	2		-0.232651	2	2
WA_22.sample_31731	chr1:230323367-248918460	chr1	230323367	248918460	18595094	5	1	0.618166	2	1212
WA_22.sample_31731	chr1:23088818-23094309	chr1	23088818	23094309	5492	5		0.717773	2	3
WA_22.sample_31731	chr1:23094610-23640502	chr1	23094610	23640502	545893	2		-0.439919	2	65
WA_22.sample_31731	chr1:23640803-23696534	chr1	23640803	23696534	55732	5		0.506843	2	7
WA_22.sample_31731	chr1:23743325-23759689	chr1	23743325	23759689	16365	2		-0.52652	2	10
WA_22.sample_31731	chr1:23778431-23779904	chr1	23778431	23779904	1474	5		0.689335	2	3
WA_22.sample_31731	chr1:23785627-25246966	chr1	23785627	25246966	1461340	2	0	-0.460083	2	190
WA_22.sample_31731	chr1:25284580-25306754	chr1	25284580	25306754	22175	0	0	-3.76559	2	6
WA_22.sample_31731	chr1:25321769-27669457	chr1	25321769	27669457	2347689	2	0	-0.478397	2	391
WA_22.sample_31731	chr1:27669758-43923619	chr1	27669758	43923619	16253862	5	2	0.658172	2	1945
WA_22.sample_31731	chr1:301-15577853	chr1	301	15577853	15577553	3	1	0.0351189	2	1831
WA_22.sample_31731	chr1:43929940-44011759	chr1	43929940	44011759	81820	4		0.341121	2	42
WA_22.sample_31731	chr1:44017024-53466825	chr1	44017024	53466825	9449802	5	2	0.639891	2	938
WA_22.sample_31731	chr1:53506557-109671519	chr1	53506557	109671519	56164963	3	1	-0.0633671	2	3122
WA_22.sample_31731	chr20:1598848-1611759	chr20	1598848	1611759	12912	0	0	-3.50702	2	3
WA_22.sample_31731	chr20:1619769-1937632	chr20	1619769	1937632	317864	1	0	-1.36017	2	15
WA_22.sample_31731	chr20:1980244-2143945	chr20	1980244	2143945	163702	2	1	-0.543907	2	7
WA_22.sample_31731	chr20:2144246-6119514	chr20	2144246	6119514	3975269	3	1	0.0178171	2	486
WA_22.sample_31731	chr20:301-1588623	chr20	301	1588623	1588323	1	0	-1.30888	2	158
WA_22.sample_31731	chr20:30395964-47001505	chr20	30395964	47001505	16605542	3	1	-0.0242733	2	1899
WA_22.sample_31731	chr20:47004806-64443867	chr20	47004806	64443867	17439062	5	2	0.63534	2	1424
WA_22.sample_31731	chr20:6119815-26208394	chr20	6119815	26208394	20088580	2	0	-0.505628	2	865
WA_22.sample_31731	chr21:14027637-38451366	chr21	14027637	38451366	24423730	3	1	0.000904498	2	1071
WA_22.sample_31731	chr21:301-10725152	chr21	301	10725152	10724852	4	1	0.208636	2	23
WA_22.sample_31731	chr21:38498346-41494674	chr21	38498346	41494674	2996329	1	0	-1.29821	2	205
WA_22.sample_31731	chr21:41498017-46664496	chr21	41498017	46664496	5166480	3	1	0.0557557	2	886
WA_22.sample_31731	chr22:16577865-16846150	chr22	16577865	16846150	268286	3		0.0158038	2	16
WA_22.sample_31731	chr22:16914395-50780658	chr22	16914395	50780658	33866264	2	0	-0.460155	2	4056
WA_22.sample_31731	chr2:100011994-149470960	chr2	100011994	149470960	49458967	3	0	-0.0254657	2	2043
WA_22.sample_31731	chr2:149471261-181678819	chr2	149471261	181678819	32207559	2	0	-0.528197	2	2248
WA_22.sample_31731	chr2:181679120-181892669	chr2	181679120	181892669	213550	3		-0.305894	2	3
WA_22.sample_31731	chr2:181895955-242193229	chr2	181895955	242193229	60297275	2	0	-0.508108	2	4753
WA_22.sample_31731	chr2:41460-91767299	chr2	41460	91767299	91725840	3	1	0.00282318	2	5448
WA_22.sample_31731	chr2:94871462-97995723	chr2	94871462	97995723	3124262	3	1	0.0175945	2	357
WA_22.sample_31731	chr2:97996024-100011693	chr2	97996024	100011693	2015670	2	0	-0.501172	2	221
WA_22.sample_31731	chr3:115114624-121045569	chr3	115114624	121045569	5930946	7	3	1.08745	2	235
WA_22.sample_31731	chr3:121045870-146206846	chr3	121045870	146206846	25160977	8	4	1.28337	2	2124
WA_22.sample_31731	chr3:12807331-90208334	chr3	12807331	90208334	77401004	3	1	0.0340241	2	4861
WA_22.sample_31731	chr3:146220791-183428118	chr3	146220791	183428118	37207328	7	3	1.08389	2	1572
WA_22.sample_31731	chr3:183428419-198295259	chr3	183428419	198295259	14866841	4	0	0.405148	2	1249
WA_22.sample_31731	chr3:301-12803602	chr3	301	12803602	12803302	4	2	0.356446	2	782
WA_22.sample_31731	chr3:93876894-98901395	chr3	93876894	98901395	5024502	3	1	-0.0513319	2	184
WA_22.sample_31731	chr3:98901696-115114323	chr3	98901696	115114323	16212628	4	1	0.317975	2	936
WA_22.sample_31731	chr4:113979248-117575394	chr4	113979248	117575394	3596147	2		-0.589936	2	28
WA_22.sample_31731	chr4:117575695-134201140	chr4	117575695	134201140	16625446	4	2	0.554769	2	573
WA_22.sample_31731	chr4:134201441-148436893	chr4	134201441	148436893	14235453	4	2	0.267771	2	504
WA_22.sample_31731	chr4:148437194-163166831	chr4	148437194	163166831	14729638	5	2	0.58231	2	615
WA_22.sample_31731	chr4:163167132-163520230	chr4	163167132	163520230	353099	3	1	0.218838	2	13
WA_22.sample_31731	chr4:163528668-190214255	chr4	163528668	190214255	26685588	5	2	0.579029	2	925
WA_22.sample_31731	chr4:301-49062019	chr4	301	49062019	49061719	2	1	-0.497932	2	2550
WA_22.sample_31731	chr4:51843086-70367074	chr4	51843086	70367074	18523989	2	1	-0.549785	2	738
WA_22.sample_31731	chr4:70384587-113978947	chr4	70384587	113978947	43594361	3	1	-0.0367309	2	2484
WA_22.sample_31731	chr5:133980923-133993155	chr5	133980923	133993155	12233	2		-0.231014	2	5
WA_22.sample_31731	chr5:133993456-180947698	chr5	133993456	180947698	46954243	3	1	0.0286928	2	3539
WA_22.sample_31731	chr5:180948271-181002783	chr5	180948271	181002783	54513	4		0.441977	2	8
WA_22.sample_31731	chr5:181003775-181537959	chr5	181003775	181537959	534185	3	1	-0.00182939	2	48
WA_22.sample_31731	chr5:301-36301587	chr5	301	36301587	36301287	5	2	0.579319	2	1321
WA_22.sample_31731	chr5:36301888-45696102	chr5	36301888	45696102	9394215	3	1	0.0139305	2	587
WA_22.sample_31731	chr5:50399087-73174281	chr5	50399087	73174281	22775195	3	1	0.0382475	2	1115
WA_22.sample_31731	chr5:73174582-73498864	chr5	73174582	73498864	324283	4		0.394045	2	4
WA_22.sample_31731	chr5:73499176-133976120	chr5	73499176	133976120	60476945	3	1	0.00595211	2	2663
WA_22.sample_31731	chr6:117704100-170805679	chr6	117704100	170805679	53101580	4	2	0.468074	2	2927
WA_22.sample_31731	chr6:301-57390298	chr6	301	57390298	57389998	3	1	0.18916	2	4830
WA_22.sample_31731	chr6:60400175-117703799	chr6	60400175	117703799	57303625	3	1	0.152699	2	2418
WA_22.sample_31731	chr7:105607736-159345673	chr7	105607736	159345673	53737938	2	1	-0.493445	2	3511
WA_22.sample_31731	chr7:301-46697099	chr7	301	46697099	46696799	2	1	-0.493037	2	2793
WA_22.sample_31731	chr7:46697400-57468971	chr7	46697400	57468971	10771572	3	1	-0.0329115	2	436
WA_22.sample_31731	chr7:64045571-105582285	chr7	64045571	105582285	41536715	4	1	0.35587	2	2848
WA_22.sample_31731	chr8:28013157-28022127	chr8	28013157	28022127	8971	2		-0.431766	2	2
WA_22.sample_31731	chr8:28023211-38601295	chr8	28023211	38601295	10578085	1	0	-1.16513	2	575
WA_22.sample_31731	chr8:301-27987725	chr8	301	27987725	27987425	1	0	-1.19853	2	1552
WA_22.sample_31731	chr8:38601596-43356983	chr8	38601596	43356983	4755388	2	0	-0.485422	2	463
WA_22.sample_31731	chr8:46841087-49537304	chr8	46841087	49537304	2696218	2	0	-0.523089	2	157
WA_22.sample_31731	chr8:49537605-145138336	chr8	49537605	145138336	95600732	6	2	0.907909	2	4341
WA_22.sample_31731	chr9:114091746-138394417	chr9	114091746	138394417	24302672	4	2	0.399423	2	3204
WA_22.sample_31731	chr9:14313999-27950656	chr9	14313999	27950656	13636658	3	1	0.00385584	2	552
WA_22.sample_31731	chr9:27950957-40929195	chr9	27950957	40929195	12978239	4	2	0.364358	2	805
WA_22.sample_31731	chr9:301-14313698	chr9	301	14313698	14313398	4	2	0.37149	2	564
WA_22.sample_31731	chr9:63819469-78328285	chr9	63819469	78328285	14508817	4	2	0.364702	2	565
WA_22.sample_31731	chr9:78328586-114078302	chr9	78328586	114078302	35749717	3	1	0.0174493	2	2187
WA_22.sample_31731	chrX:301-40078062	chrX	301	40078062	40077762	3	0	0.956818	1	1552
WA_22.sample_31731	chrX:40078363-57910263	chrX	40078363	57910263	17831901	2	0	0.367136	1	1196
WA_22.sample_31731	chrX:63349958-156040595	chrX	63349958	156040595	92690638	2	0	0.356645	1	3887
WA_22.sample_31731	chrY:11153873-57227115	chrY	11153873	57227115	46073243	1	0	-0.482583	1	202
WA_22.sample_31731	chrY:301-9546781	chrY	301	9546781	9546481	1	0	-0.411914	1	60
WA_22.sample_31732	chr10:19817570-38851199	chr10	19817570	38851199	19033630	6	2	0.0878992	2	915
WA_22.sample_31732	chr10:301-19817269	chr10	301	19817269	19816969	2	0	-1.25138	2	1151
WA_22.sample_31732	chr10:42410026-54528452	chr10	42410026	54528452	12118427	6	2	0.0786341	2	543
WA_22.sample_31732	chr10:54575314-55600081	chr10	54575314	55600081	1024768	8		0.504428	2	7
WA_22.sample_31732	chr10:55600382-61681334	chr10	55600382	61681334	6080953	6	2	0.155078	2	186
WA_22.sample_31732	chr10:61686013-64169728	chr10	61686013	64169728	2483716	8	4	0.487494	2	101
WA_22.sample_31732	chr10:64170029-76557459	chr10	64170029	76557459	12387431	4	0	-0.425156	2	1041
WA_22.sample_31732	chr10:76557760-79982658	chr10	76557760	79982658	3424899	8	4	0.482348	2	186
WA_22.sample_31732	chr10:79982959-87814686	chr10	79982959	87814686	7831728	4	0	-0.454517	2	287
WA_22.sample_31732	chr10:87861914-87894214	chr10	87861914	87894214	32301	0	0	-3.85775	2	3
WA_22.sample_31732	chr10:87925510-133797122	chr10	87925510	133797122	45871613	4	0	-0.451293	2	3870
WA_22.sample_31732	chr11:110247593-114156515	chr11	110247593	114156515	3908923	2	0	-1.27632	2	384
WA_22.sample_31732	chr11:114186967-135086322	chr11	114186967	135086322	20899356	4	0	-0.334902	2	1741
WA_22.sample_31732	chr11:301-31806569	chr11	301	31806569	31806269	6	2	0.0256216	2	2725
WA_22.sample_31732	chr11:31816384-49982508	chr11	31816384	49982508	18166125	6	3	0.181224	2	1097
WA_22.sample_31732	chr11:54707094-71147397	chr11	54707094	71147397	16440304	6	3	0.100789	2	2573
WA_22.sample_31732	chr11:71147698-110237838	chr11	71147698	110237838	39090141	3	0	-0.82747	2	2246
WA_22.sample_31732	chr12:120369386-133234440	chr12	120369386	133234440	12865055	4	0	-0.45313	2	1313
WA_22.sample_31732	chr12:13214959-34026880	chr12	13214959	34026880	20811922	8	4	0.445968	2	1171
WA_22.sample_31732	chr12:301-13214658	chr12	301	13214658	13214358	4	0	-0.43455	2	1613
WA_22.sample_31732	chr12:38317034-42472610	chr12	38317034	42472610	4155577	7	3	0.405552	2	344
WA_22.sample_31732	chr12:42472911-120369085	chr12	42472911	120369085	77896175	6	2	0.0889493	2	6510
WA_22.sample_31732	chr13:19026914-21147440	chr13	19026914	21147440	2120527	8	4	0.478913	2	156
WA_22.sample_31732	chr13:21154990-21172638	chr13	21154990	21172638	17649	5		-0.115632	2	7
WA_22.sample_31732	chr13:21176438-29950529	chr13	21176438	29950529	8774092	8	4	0.496748	2	540
WA_22.sample_31732	chr13:29950830-48381453	chr13	29950830	48381453	18430624	4	0	-0.435298	2	1092
WA_22.sample_31732	chr13:48411279-49359839	chr13	48411279	49359839	948561	0	0	-3.84609	2	71
WA_22.sample_31732	chr13:49376903-52733358	chr13	49376903	52733358	3356456	2	0	-1.11283	2	275
WA_22.sample_31732	chr13:52738983-114326329	chr13	52738983	114326329	61587347	4	2	-0.347502	2	1648
WA_22.sample_31732	chr14:19733433-69797097	chr14	19733433	69797097	50063665	8	4	0.453844	2	3400
WA_22.sample_31732	chr14:69797398-77454230	chr14	69797398	77454230	7656833	4	0	-0.414722	2	823
WA_22.sample_31732	chr14:77457263-77458374	chr14	77457263	77458374	1112	6		0.21895	2	2
WA_22.sample_31732	chr14:77459680-79467351	chr14	77459680	79467351	2007672	4	0	-0.396952	2	89
WA_22.sample_31732	chr14:79467652-94645085	chr14	79467652	94645085	15177434	6	0	0.0966819	2	820
WA_22.sample_31732	chr14:94645386-107043418	chr14	94645386	107043418	12398033	10	4	0.79346	2	1131
WA_22.sample_31732	chr15:20245035-23687297	chr15	20245035	23687297	3442263	6	2	0.0908079	2	107
WA_22.sample_31732	chr15:23687598-41279476	chr15	23687598	41279476	17591879	4	2	-0.449668	2	1117
WA_22.sample_31732	chr15:41309613-50265777	chr15	41309613	50265777	8956165	6	2	0.0978813	2	1314
WA_22.sample_31732	chr15:50278494-50360427	chr15	50278494	50360427	81934	4	2	-0.352415	2	10
WA_22.sample_31732	chr15:50360728-50941785	chr15	50360728	50941785	581058	6	2	0.110284	2	87
WA_22.sample_31732	chr15:50948062-58655465	chr15	50948062	58655465	7707404	4	2	-0.419085	2	574
WA_22.sample_31732	chr15:58665053-60678750	chr15	58665053	60678750	2013698	6	2	0.132663	2	170
WA_22.sample_31732	chr15:60679051-101990889	chr15	60679051	101990889	41311839	4	2	-0.422216	2	3345
WA_22.sample_31732	chr16:27505892-35447948	chr16	27505892	35447948	7942057	4	0	-0.459575	2	736
WA_22.sample_31732	chr16:381635-397406	chr16	381635	397406	15772	16		1.51401	2	3
WA_22.sample_31732	chr16:397862-27502954	chr16	397862	27502954	27105093	9	4	0.66589	2	2704
WA_22.sample_31732	chr16:46474269-50355011	chr16	46474269	50355011	3880743	4	0	-0.447625	2	331
WA_22.sample_31732	chr16:47278-377872	chr16	47278	377872	330595	9	4	0.724112	2	107
WA_22.sample_31732	chr16:50368249-50368923	chr16	50368249	50368923	675	8		0.473374	2	2
WA_22.sample_31732	chr16:50369224-75252400	chr16	50369224	75252400	24883177	4	0	-0.409481	2	2169
WA_22.sample_31732	chr16:75264401-75268014	chr16	75264401	75268014	3614	6		0.0610456	2	4
WA_22.sample_31732	chr16:75293842-90338045	chr16	75293842	90338045	15044204	4	0	-0.397401	2	1137
WA_22.sample_31732	chr17:17347389-22524270	chr17	17347389	22524270	5176882	8	4	0.499381	2	492
WA_22.sample_31732	chr17:27293938-39405411	chr17	27293938	39405411	12111474	8	4	0.473774	2	1557
WA_22.sample_31732	chr17:301-5024233	chr17	301	5024233	5023933	4	0	-0.397893	2	898
WA_22.sample_31732	chr17:39407422-42326197	chr17	39407422	42326197	2918776	6	2	0.108119	2	710
WA_22.sample_31732	chr17:42329461-42423082	chr17	42329461	42423082	93622	4		-0.446241	2	12
WA_22.sample_31732	chr17:42460904-42964460	chr17	42460904	42964460	503557	8	4	0.445608	2	197
WA_22.sample_31732	chr17:42969040-44218390	chr17	42969040	44218390	1249351	4	0	-0.422063	2	259
WA_22.sample_31732	chr17:44250327-52157843	chr17	44250327	52157843	7907517	8	4	0.470625	2	1124
WA_22.sample_31732	chr17:5032869-6120664	chr17	5032869	6120664	1087796	8	4	0.431461	2	124
WA_22.sample_31732	chr17:52158144-65902339	chr17	52158144	65902339	13744196	4	0	-0.42402	2	1179
WA_22.sample_31732	chr17:6120965-17347088	chr17	6120965	17347088	11226124	4	0	-0.46868	2	1399
WA_22.sample_31732	chr17:65927512-78166136	chr17	65927512	78166136	12238625	7	0	0.272761	2	1397
WA_22.sample_31732	chr17:78168641-78171879	chr17	78168641	78171879	3239	12		1.12101	2	3
WA_22.sample_31732	chr17:78174670-83257141	chr17	78174670	83257141	5082472	6	0	0.188314	2	985
WA_22.sample_31732	chr18:20959829-24015099	chr18	20959829	24015099	3055271	7	3	0.335566	2	303
WA_22.sample_31732	chr18:24064104-64098720	chr18	24064104	64098720	40034617	6	2	0.202943	2	1727
WA_22.sample_31732	chr18:301-15004276	chr18	301	15004276	15003976	7	3	0.258456	2	882
WA_22.sample_31732	chr18:64099021-80372985	chr18	64099021	80372985	16273965	7	3	0.32204	2	388
WA_22.sample_31732	chr19:29076124-39846350	chr19	29076124	39846350	10770227	6	2	0.0363604	2	1401
WA_22.sample_31732	chr19:301-24180983	chr19	301	24180983	24180683	6	2	0.0682959	2	4762
WA_22.sample_31732	chr19:39863398-40374695	chr19	39863398	40374695	511298	3	0	-0.607299	2	99
WA_22.sample_31732	chr19:40376664-40506485	chr19	40376664	40506485	129822	5	2	-0.108251	2	27
WA_22.sample_31732	chr19:40512631-40810405	chr19	40512631	40810405	297775	3	0	-0.700866	2	111
WA_22.sample_31732	chr19:40845158-55709137	chr19	40845158	55709137	14863980	5	2	-0.106419	2	3176
WA_22.sample_31732	chr19:55711453-55730056	chr19	55711453	55730056	18604	7		0.242145	2	7
WA_22.sample_31732	chr19:55731950-58572615	chr19	55731950	58572615	2840666	5	2	-0.208981	2	462
WA_22.sample_31732	chr1:109687719-109690512	chr1	109687719	109690512	2794	0	0	-3.93228	2	4
WA_22.sample_31732	chr1:109712233-121568950	chr1	109712233	121568950	11856718	4	0	-0.411802	2	965
WA_22.sample_31732	chr1:144955376-152307267	chr1	144955376	152307267	7351892	6	0	0.0924807	2	793
WA_22.sample_31732	chr1:152308185-152308606	chr1	152308185	152308606	422	7	3	0.238886	2	2
WA_22.sample_31732	chr1:152309687-152579733	chr1	152309687	152579733	270047	5	0	-0.0576953	2	28
WA_22.sample_31732	chr1:152600800-152614163	chr1	152600800	152614163	13364	0	0	-3.67167	2	2
WA_22.sample_31732	chr1:152622754-182806496	chr1	152622754	182806496	30183743	6	0	0.098986	2	3283
WA_22.sample_31732	chr1:182809058-182812233	chr1	182809058	182812233	3176	12		1.07048	2	2
WA_22.sample_31732	chr1:182814709-196793613	chr1	182814709	196793613	13978905	6	0	0.104046	2	643
WA_22.sample_31732	chr1:196825414-196918500	chr1	196825414	196918500	93087	12		0.987493	2	13
WA_22.sample_31732	chr1:196949389-211134057	chr1	196949389	211134057	14184669	6	0	0.141052	2	1521
WA_22.sample_31732	chr1:211134358-211267994	chr1	211134358	211267994	133637	8		0.579386	2	4
WA_22.sample_31732	chr1:211271132-212815245	chr1	211271132	212815245	1544114	6	0	0.147024	2	140
WA_22.sample_31732	chr1:212830123-212836196	chr1	212830123	212836196	6074	0	0	-3.60392	2	2
WA_22.sample_31732	chr1:212858333-248918460	chr1	212858333	248918460	36060128	6	0	0.122554	2	2444
WA_22.sample_31732	chr1:22266658-23083455	chr1	22266658	23083455	816798	4	0	-0.384274	2	90
WA_22.sample_31732	chr1:23088818-23094309	chr1	23088818	23094309	5492	7		0.278161	2	3
WA_22.sample_31732	chr1:23094610-23639764	chr1	23094610	23639764	545155	4		-0.350143	2	64
WA_22.sample_31732	chr1:23640306-23696534	chr1	23640306	23696534	56229	6		0.20866	2	8
WA_22.sample_31732	chr1:23743325-23759689	chr1	23743325	23759689	16365	4		-0.480493	2	10
WA_22.sample_31732	chr1:23778431-23779904	chr1	23778431	23779904	1474	8		0.447926	2	3
WA_22.sample_31732	chr1:23785627-25246966	chr1	23785627	25246966	1461340	4	0	-0.360526	2	190
WA_22.sample_31732	chr1:25284580-25329111	chr1	25284580	25329111	44532	0	0	-3.77135	2	8
WA_22.sample_31732	chr1:25340452-27669457	chr1	25340452	27669457	2329006	4	0	-0.387389	2	389
WA_22.sample_31732	chr1:27669758-53466825	chr1	27669758	53466825	25797068	7	3	0.319697	2	2925
WA_22.sample_31732	chr1:301-22266357	chr1	301	22266357	22266057	8	4	0.485241	2	2826
WA_22.sample_31732	chr1:53506557-109671519	chr1	53506557	109671519	56164963	4	0	-0.418518	2	3122
WA_22.sample_31732	chr20:1588448-1611759	chr20	1588448	1611759	23312	0	0	-3.39411	2	4
WA_22.sample_31732	chr20:1619769-1983203	chr20	1619769	1983203	363435	2	0	-1.26613	2	17
WA_22.sample_31732	chr20:1983504-2143945	chr20	1983504	2143945	160442	3	1	-0.799333	2	5
WA_22.sample_31732	chr20:2144246-6119514	chr20	2144246	6119514	3975269	5	1	-0.111554	2	486
WA_22.sample_31732	chr20:301-1578752	chr20	301	1578752	1578452	2	0	-1.31053	2	157
WA_22.sample_31732	chr20:30395964-47001505	chr20	30395964	47001505	16605542	5	1	-0.0953294	2	1899
WA_22.sample_31732	chr20:47004806-48965972	chr20	47004806	48965972	1961167	7	3	0.33713	2	129
WA_22.sample_31732	chr20:48969178-64443867	chr20	48969178	64443867	15474690	6	2	0.178685	2	1295
WA_22.sample_31732	chr20:6119815-26208394	chr20	6119815	26208394	20088580	4	0	-0.451997	2	864
WA_22.sample_31732	chr21:14027637-38451366	chr21	14027637	38451366	24423730	4	2	-0.413443	2	1071
WA_22.sample_31732	chr21:301-10725152	chr21	301	10725152	10724852	6	2	0.106271	2	23
WA_22.sample_31732	chr21:38498346-41494674	chr21	38498346	41494674	2996329	2	0	-1.28694	2	205
WA_22.sample_31732	chr21:41498017-46664496	chr21	41498017	46664496	5166480	4	2	-0.36232	2	886
WA_22.sample_31732	chr22:16577865-16846150	chr22	16577865	16846150	268286	6		0.0561727	2	16
WA_22.sample_31732	chr22:16914395-18906659	chr22	16914395	18906659	1992265	4	0	-0.425802	2	157
WA_22.sample_31732	chr22:18908715-18918440	chr22	18908715	18918440	9726	6		0.109365	2	7
WA_22.sample_31732	chr22:18919562-50780658	chr22	18919562	50780658	31861097	4	0	-0.40053	2	3892
WA_22.sample_31732	chr2:173964436-173965335	chr2	173964436	173965335	900	7		0.379562	2	2
WA_22.sample_31732	chr2:173965636-178502520	chr2	173965636	178502520	4536885	4	0	-0.43036	2	292
WA_22.sample_31732	chr2:178526884-178621991	chr2	178526884	178621991	95108	3		-0.685593	2	36
WA_22.sample_31732	chr2:178622630-230417751	chr2	178622630	230417751	51795122	4	0	-0.445698	2	3677
WA_22.sample_31732	chr2:20205329-20225041	chr2	20205329	20225041	19713	9		0.717633	2	4
WA_22.sample_31732	chr2:20251477-79087000	chr2	20251477	79087000	58835524	6	1	0.178297	2	4077
WA_22.sample_31732	chr2:230440480-242193229	chr2	230440480	242193229	11752750	2	0	-1.16038	2	1344
WA_22.sample_31732	chr2:41460-20204362	chr2	41460	20204362	20162903	6	1	0.165186	2	863
WA_22.sample_31732	chr2:79087578-85134441	chr2	79087578	85134441	6046864	6	1	0.215	2	149
WA_22.sample_31732	chr2:85134742-91767299	chr2	85134742	91767299	6632558	5	1	-0.137538	2	355
WA_22.sample_31732	chr2:94871462-98115756	chr2	94871462	98115756	3244295	5	1	-0.0933726	2	360
WA_22.sample_31732	chr2:98119522-173963973	chr2	98119522	173963973	75844452	4	0	-0.449478	2	3914
WA_22.sample_31732	chr3:115114624-121045569	chr3	115114624	121045569	5930946	10	3	0.889256	2	235
WA_22.sample_31732	chr3:121045870-183428118	chr3	121045870	183428118	62382249	12	5	1.10728	2	3696
WA_22.sample_31732	chr3:183428419-198295259	chr3	183428419	198295259	14866841	8	0	0.435683	2	1249
WA_22.sample_31732	chr3:301-90208334	chr3	301	90208334	90208034	7	3	0.345763	2	5643
WA_22.sample_31732	chr3:93876894-115114323	chr3	93876894	115114323	21237430	7	3	0.294006	2	1120
WA_22.sample_31732	chr4:113979248-117575394	chr4	113979248	117575394	3596147	4		-0.484606	2	28
WA_22.sample_31732	chr4:117575695-134201140	chr4	117575695	134201140	16625446	7	3	0.240893	2	573
WA_22.sample_31732	chr4:134201441-148436893	chr4	134201441	148436893	14235453	5	1	-0.185755	2	504
WA_22.sample_31732	chr4:148437194-190214255	chr4	148437194	190214255	41777062	7	3	0.254028	2	1553
WA_22.sample_31732	chr4:301-3040806	chr4	301	3040806	3040506	6	2	0.215619	2	514
WA_22.sample_31732	chr4:3074751-3075060	chr4	3074751	3075060	310	11		0.955	2	2
WA_22.sample_31732	chr4:3086941-7855682	chr4	3086941	7855682	4768742	6	2	0.17167	2	411
WA_22.sample_31732	chr4:51843086-70367074	chr4	51843086	70367074	18523989	5	2	-0.0953577	2	738
WA_22.sample_31732	chr4:70384587-84583609	chr4	70384587	84583609	14199023	7	3	0.358819	2	974
WA_22.sample_31732	chr4:7868646-49062019	chr4	7868646	49062019	41193374	5	2	-0.0682955	2	1623
WA_22.sample_31732	chr4:84604240-98134487	chr4	84604240	98134487	13530248	6	2	0.140712	2	582
WA_22.sample_31732	chr4:98143112-98261502	chr4	98143112	98261502	118391	10		0.609844	2	3
WA_22.sample_31732	chr4:98293489-113978947	chr4	98293489	113978947	15685459	6	2	0.140006	2	925
WA_22.sample_31732	chr5:118074030-118438608	chr5	118074030	118438608	364579	1	0	-1.14846	2	3
WA_22.sample_31732	chr5:118438852-181537959	chr5	118438852	181537959	63099108	6	2	0.0571306	2	4399
WA_22.sample_31732	chr5:301-36301587	chr5	301	36301587	36301287	9	4	0.711544	2	1321
WA_22.sample_31732	chr5:36301888-45696102	chr5	36301888	45696102	9394215	7	3	0.40409	2	587
WA_22.sample_31732	chr5:50399087-96429364	chr5	50399087	96429364	46030278	6	2	0.097436	2	2277
WA_22.sample_31732	chr5:96432007-96663242	chr5	96432007	96663242	231236	7	3	0.364426	2	7
WA_22.sample_31732	chr5:96675467-118073729	chr5	96675467	118073729	21398263	6	2	0.0560733	2	696
WA_22.sample_31732	chr6:102068291-117703799	chr6	102068291	117703799	15635509	5	2	-0.143949	2	845
WA_22.sample_31732	chr6:117704100-170805679	chr6	117704100	170805679	53101580	6	2	0.0954311	2	2927
WA_22.sample_31732	chr6:301-57390298	chr6	301	57390298	57389998	5	2	-0.14163	2	4830
WA_22.sample_31732	chr6:60400175-68975443	chr6	60400175	68975443	8575269	5	2	-0.18388	2	119
WA_22.sample_31732	chr6:68993750-102065983	chr6	68993750	102065983	33072234	4	1	-0.298849	2	1454
WA_22.sample_31732	chr7:105607736-159345673	chr7	105607736	159345673	53737938	4	2	-0.448636	2	3511
WA_22.sample_31732	chr7:301-5957917	chr7	301	5957917	5957617	4	2	-0.430978	2	600
WA_22.sample_31732	chr7:30157984-30285692	chr7	30157984	30285692	127709	6		-0.00663065	2	5
WA_22.sample_31732	chr7:30323572-46697099	chr7	30323572	46697099	16373528	4	2	-0.448874	2	988
WA_22.sample_31732	chr7:46697400-57468971	chr7	46697400	57468971	10771572	6	2	0.0437568	2	436
WA_22.sample_31732	chr7:5965727-5986804	chr7	5965727	5986804	21078	2		-1.22072	2	2
WA_22.sample_31732	chr7:5986872-30157683	chr7	5986872	30157683	24170812	4	2	-0.450841	2	1198
WA_22.sample_31732	chr7:64045571-95596446	chr7	64045571	95596446	31550876	6	2	0.0756612	2	1615
WA_22.sample_31732	chr7:95596747-105582285	chr7	95596747	105582285	9985539	7	2	0.423446	2	1233
WA_22.sample_31732	chr8:301-43356983	chr8	301	43356983	43356683	4	0	-0.461403	2	2592
WA_22.sample_31732	chr8:46841087-49537304	chr8	46841087	49537304	2696218	4	0	-0.512297	2	157
WA_22.sample_31732	chr8:49537605-145138336	chr8	49537605	145138336	95600732	11	4	1.0116	2	4341
WA_22.sample_31732	chr9:114091746-138394417	chr9	114091746	138394417	24302672	8	4	0.50368	2	3204
WA_22.sample_31732	chr9:14398918-33474006	chr9	14398918	33474006	19075089	6	2	0.072033	2	717
WA_22.sample_31732	chr9:301-14398617	chr9	301	14398617	14398317	8	4	0.438061	2	566
WA_22.sample_31732	chr9:33524379-33541271	chr9	33524379	33541271	16893	11		1.01418	2	2
WA_22.sample_31732	chr9:33547862-40929195	chr9	33547862	40929195	7381334	6	2	0.05863	2	636
WA_22.sample_31732	chr9:63819469-71121481	chr9	63819469	71121481	7302013	8	4	0.462004	2	169
WA_22.sample_31732	chr9:71121782-79572829	chr9	71121782	79572829	8451048	6	2	0.0912214	2	398
WA_22.sample_31732	chr9:79573267-114078302	chr9	79573267	114078302	34505036	4	0	-0.408336	2	2185
WA_22.sample_31732	chrX:301-40078062	chrX	301	40078062	40077762	6	0	0.962215	1	1552
WA_22.sample_31732	chrX:40078363-57910263	chrX	40078363	57910263	17831901	4	0	0.41189	1	1196
WA_22.sample_31732	chrX:63349958-156040595	chrX	63349958	156040595	92690638	4	0	0.424774	1	3887
WA_22.sample_31732	chrY:11153873-57227115	chrY	11153873	57227115	46073243	1	0	-1.11102	1	202
WA_22.sample_31732	chrY:301-9546781	chrY	301	9546781	9546481	1	0	-1.06097	1	60
WA_22.sample_31733	chr10:19567482-19817269	chr10	19567482	19817269	249788	0	0	-1.37962	2	10
WA_22.sample_31733	chr10:19817570-38851199	chr10	19817570	38851199	19033630	2	0	-0.323088	2	915
WA_22.sample_31733	chr10:301-19531375	chr10	301	19531375	19531075	1	0	-0.881944	2	1141
WA_22.sample_31733	chr10:42410026-52771699	chr10	42410026	52771699	10361674	2	0	-0.309826	2	500
WA_22.sample_31733	chr10:52772000-61681334	chr10	52772000	61681334	8909335	3	1	-0.0218456	2	236
WA_22.sample_31733	chr10:61686013-64169728	chr10	61686013	64169728	2483716	4	2	0.254647	2	101
WA_22.sample_31733	chr10:64170029-76557459	chr10	64170029	76557459	12387431	2	0	-0.366527	2	1041
WA_22.sample_31733	chr10:76557760-79982658	chr10	76557760	79982658	3424899	5	2	0.492607	2	186
WA_22.sample_31733	chr10:79982959-87814686	chr10	79982959	87814686	7831728	2	0	-0.393439	2	287
WA_22.sample_31733	chr10:87861914-87894214	chr10	87861914	87894214	32301	0	0	-1.66397	2	3
WA_22.sample_31733	chr10:87925510-133797122	chr10	87925510	133797122	45871613	2	0	-0.391813	2	3870
WA_22.sample_31733	chr11:114250373-127099472	chr11	114250373	127099472	12849100	2	0	-0.412146	2	1365
WA_22.sample_31733	chr11:127099773-135086322	chr11	127099773	135086322	7986550	2	0	-0.246827	2	372
WA_22.sample_31733	chr11:301-49982508	chr11	301	49982508	49982208	3	1	-0.0451135	2	3822
WA_22.sample_31733	chr11:54707094-71147397	chr11	54707094	71147397	16440304	3	1	-0.00244666	2	2573
WA_22.sample_31733	chr11:71147698-114247372	chr11	71147698	114247372	43099675	1	0	-0.886542	2	2634
WA_22.sample_31733	chr12:11091245-11091770	chr12	11091245	11091770	526	1	0	-0.867028	2	2
WA_22.sample_31733	chr12:11092155-13214658	chr12	11092155	13214658	2122504	2	0	-0.386115	2	143
WA_22.sample_31733	chr12:120369386-133234440	chr12	120369386	133234440	12865055	2	0	-0.34393	2	1313
WA_22.sample_31733	chr12:13214959-34026880	chr12	13214959	34026880	20811922	4	2	0.243507	2	1171
WA_22.sample_31733	chr12:301-11062134	chr12	301	11062134	11061834	2	0	-0.370135	2	1468
WA_22.sample_31733	chr12:38317034-42472610	chr12	38317034	42472610	4155577	4	2	0.21925	2	344
WA_22.sample_31733	chr12:42472911-53173854	chr12	42472911	53173854	10700944	3	1	-0.00278062	2	1363
WA_22.sample_31733	chr12:53177924-53178417	chr12	53177924	53178417	494	5		0.495157	2	2
WA_22.sample_31733	chr12:53179724-120369085	chr12	53179724	120369085	67189362	3	1	-0.0157057	2	5145
WA_22.sample_31733	chr13:19026914-20737821	chr13	19026914	20737821	1710908	4	2	0.256381	2	119
WA_22.sample_31733	chr13:20757360-21147440	chr13	20757360	21147440	390081	5	2	0.434191	2	37
WA_22.sample_31733	chr13:21154990-21176622	chr13	21154990	21176622	21633	3		0.0154882	2	8
WA_22.sample_31733	chr13:21176904-29950529	chr13	21176904	29950529	8773626	5	2	0.43374	2	539
WA_22.sample_31733	chr13:29950830-48381453	chr13	29950830	48381453	18430624	3	0	-0.064231	2	1092
WA_22.sample_31733	chr13:48411279-49359839	chr13	48411279	49359839	948561	0	0	-1.69773	2	71
WA_22.sample_31733	chr13:49376903-52712895	chr13	49376903	52712895	3335993	1	0	-0.883048	2	273
WA_22.sample_31733	chr13:52724029-114326329	chr13	52724029	114326329	61602301	2	1	-0.385228	2	1650
WA_22.sample_31733	chr14:19733433-69797097	chr14	19733433	69797097	50063665	4	1	0.193898	2	3400
WA_22.sample_31733	chr14:69797398-79663888	chr14	69797398	79663888	9866491	2	0	-0.317969	2	916
WA_22.sample_31733	chr14:79692150-94645085	chr14	79692150	94645085	14952936	3	0	0.0137904	2	818
WA_22.sample_31733	chr14:94645386-107043418	chr14	94645386	107043418	12398033	5	1	0.397247	2	1131
WA_22.sample_31733	chr15:20245035-41279476	chr15	20245035	41279476	21034442	2	1	-0.354376	2	1224
WA_22.sample_31733	chr15:41309613-50263465	chr15	41309613	50263465	8953853	3	1	-0.0245999	2	1313
WA_22.sample_31733	chr15:50265658-50360427	chr15	50265658	50360427	94770	2	1	-0.313289	2	11
WA_22.sample_31733	chr15:50360728-50941785	chr15	50360728	50941785	581058	3	1	-2.80353e-05	2	87
WA_22.sample_31733	chr15:50948062-58655465	chr15	50948062	58655465	7707404	2	1	-0.373591	2	574
WA_22.sample_31733	chr15:58665053-60678750	chr15	58665053	60678750	2013698	3	1	0.000802338	2	170
WA_22.sample_31733	chr15:60679051-101990889	chr15	60679051	101990889	41311839	2	1	-0.37068	2	3345
WA_22.sample_31733	chr16:27505892-35447948	chr16	27505892	35447948	7942057	2	0	-0.351793	2	736
WA_22.sample_31733	chr16:46474269-90338045	chr16	46474269	90338045	43863777	2	0	-0.352409	2	3643
WA_22.sample_31733	chr16:47278-27502954	chr16	47278	27502954	27455677	5	2	0.539672	2	2814
WA_22.sample_31733	chr17:17347389-22524270	chr17	17347389	22524270	5176882	4	2	0.291001	2	492
WA_22.sample_31733	chr17:27293938-39410649	chr17	27293938	39410649	12116712	4	2	0.302074	2	1558
WA_22.sample_31733	chr17:301-5024233	chr17	301	5024233	5023933	3	1	0.0726931	2	898
WA_22.sample_31733	chr17:39415048-42326197	chr17	39415048	42326197	2911150	3	1	0.063739	2	709
WA_22.sample_31733	chr17:42329461-42423082	chr17	42329461	42423082	93622	2		-0.272028	2	12
WA_22.sample_31733	chr17:42460904-42969251	chr17	42460904	42969251	508348	4	2	0.322568	2	198
WA_22.sample_31733	chr17:42970249-44218390	chr17	42970249	44218390	1248142	2	0	-0.331932	2	258
WA_22.sample_31733	chr17:44250327-52157843	chr17	44250327	52157843	7907517	4	2	0.317535	2	1124
WA_22.sample_31733	chr17:5032869-6120664	chr17	5032869	6120664	1087796	4	2	0.267445	2	124
WA_22.sample_31733	chr17:52158144-65902339	chr17	52158144	65902339	13744196	2	0	-0.34299	2	1179
WA_22.sample_31733	chr17:6120965-17347088	chr17	6120965	17347088	11226124	2	0	-0.351886	2	1399
WA_22.sample_31733	chr17:65927512-78168831	chr17	65927512	78168831	12241320	3	0	0.101305	2	1398
WA_22.sample_31733	chr17:78170844-78171879	chr17	78170844	78171879	1036	7		0.895971	2	2
WA_22.sample_31733	chr17:78174670-83257141	chr17	78174670	83257141	5082472	4	0	0.151649	2	985
WA_22.sample_31733	chr18:20959829-80372985	chr18	20959829	80372985	59413157	4	2	0.30673	2	2418
WA_22.sample_31733	chr18:301-15004276	chr18	301	15004276	15003976	4	2	0.316609	2	882
WA_22.sample_31733	chr19:29076124-37647988	chr19	29076124	37647988	8571865	5	2	0.434085	2	904
WA_22.sample_31733	chr19:301-24180983	chr19	301	24180983	24180683	3	1	0.071806	2	4762
WA_22.sample_31733	chr19:37669166-39532789	chr19	37669166	39532789	1863624	4	2	0.226947	2	458
WA_22.sample_31733	chr19:39539280-39846350	chr19	39539280	39846350	307071	3		-0.0672269	2	39
WA_22.sample_31733	chr19:39863398-40374695	chr19	39863398	40374695	511298	2	0	-0.429101	2	99
WA_22.sample_31733	chr19:40376664-40506485	chr19	40376664	40506485	129822	3	1	0.00729295	2	27
WA_22.sample_31733	chr19:40512631-40810405	chr19	40512631	40810405	297775	2	0	-0.397498	2	111
WA_22.sample_31733	chr19:40845158-44673004	chr19	40845158	44673004	3827847	3	1	-0.0349975	2	637
WA_22.sample_31733	chr19:44676177-58572615	chr19	44676177	58572615	13896439	2	0	-0.285513	2	3009
WA_22.sample_31733	chr1:109687719-109690512	chr1	109687719	109690512	2794	1	0	-0.633267	2	4
WA_22.sample_31733	chr1:109712233-121568950	chr1	109712233	121568950	11856718	3	1	-0.0681834	2	965
WA_22.sample_31733	chr1:144955376-152307267	chr1	144955376	152307267	7351892	4	1	0.315898	2	793
WA_22.sample_31733	chr1:152308185-152308606	chr1	152308185	152308606	422	6	3	0.628207	2	2
WA_22.sample_31733	chr1:152309687-152579733	chr1	152309687	152579733	270047	5	1	0.471028	2	28
WA_22.sample_31733	chr1:152600800-152614163	chr1	152600800	152614163	13364	2		-0.571437	2	2
WA_22.sample_31733	chr1:152622754-164276825	chr1	152622754	164276825	11654072	5	1	0.450572	2	1899
WA_22.sample_31733	chr1:15578812-22266357	chr1	15578812	22266357	6687546	4	2	0.315803	2	995
WA_22.sample_31733	chr1:164277126-183472736	chr1	164277126	183472736	19195611	3	1	0.0531045	2	1490
WA_22.sample_31733	chr1:183502234-196793613	chr1	183502234	196793613	13291380	4	1	0.318073	2	539
WA_22.sample_31733	chr1:196825414-196918500	chr1	196825414	196918500	93087	6		0.787276	2	13
WA_22.sample_31733	chr1:196949389-211134057	chr1	196949389	211134057	14184669	4	1	0.343975	2	1521
WA_22.sample_31733	chr1:211134358-211267994	chr1	211134358	211267994	133637	6		0.691658	2	4
WA_22.sample_31733	chr1:211271132-212815245	chr1	211271132	212815245	1544114	4	1	0.353749	2	140
WA_22.sample_31733	chr1:212830123-212836196	chr1	212830123	212836196	6074	1	0	-0.673524	2	2
WA_22.sample_31733	chr1:212858333-230274529	chr1	212858333	230274529	17416197	4	1	0.346437	2	1229
WA_22.sample_31733	chr1:22266658-23083455	chr1	22266658	23083455	816798	2	0	-0.351956	2	90
WA_22.sample_31733	chr1:230279347-230316256	chr1	230279347	230316256	36910	3		-0.0743145	2	3
WA_22.sample_31733	chr1:230323367-248918460	chr1	230323367	248918460	18595094	4	1	0.327537	2	1212
WA_22.sample_31733	chr1:23088818-23094309	chr1	23088818	23094309	5492	5		0.472704	2	3
WA_22.sample_31733	chr1:23094610-23640502	chr1	23094610	23640502	545893	2		-0.301632	2	65
WA_22.sample_31733	chr1:23640803-23696534	chr1	23640803	23696534	55732	5		0.372163	2	7
WA_22.sample_31733	chr1:23743325-23759689	chr1	23743325	23759689	16365	2		-0.328265	2	10
WA_22.sample_31733	chr1:23778431-23779904	chr1	23778431	23779904	1474	5		0.444318	2	3
WA_22.sample_31733	chr1:23785627-25246966	chr1	23785627	25246966	1461340	2	0	-0.327725	2	190
WA_22.sample_31733	chr1:25284580-25329111	chr1	25284580	25329111	44532	0	0	-1.56703	2	8
WA_22.sample_31733	chr1:25340452-27669457	chr1	25340452	27669457	2329006	2	0	-0.336613	2	389
WA_22.sample_31733	chr1:27669758-32696103	chr1	27669758	32696103	5026346	5	2	0.500385	2	602
WA_22.sample_31733	chr1:301-15577853	chr1	301	15577853	15577553	3	1	0.0451895	2	1831
WA_22.sample_31733	chr1:32702652-32742262	chr1	32702652	32742262	39611	8		1.02309	2	2
WA_22.sample_31733	chr1:32754043-43923619	chr1	32754043	43923619	11169577	5	2	0.497698	2	1341
WA_22.sample_31733	chr1:43929940-44017282	chr1	43929940	44017282	87343	4		0.28912	2	43
WA_22.sample_31733	chr1:44024159-53466825	chr1	44024159	53466825	9442667	5	2	0.48186	2	937
WA_22.sample_31733	chr1:53506557-109671519	chr1	53506557	109671519	56164963	3	1	-0.0696238	2	3122
WA_22.sample_31733	chr20:1588448-1611759	chr20	1588448	1611759	23312	0	0	-1.80629	2	4
WA_22.sample_31733	chr20:1619769-1937632	chr20	1619769	1937632	317864	1	0	-0.967241	2	15
WA_22.sample_31733	chr20:1980244-2143945	chr20	1980244	2143945	163702	2	1	-0.46405	2	7
WA_22.sample_31733	chr20:2144246-5106399	chr20	2144246	5106399	2962154	3	1	0.0171775	2	373
WA_22.sample_31733	chr20:301-1578752	chr20	301	1578752	1578452	1	0	-0.888929	2	157
WA_22.sample_31733	chr20:30395964-47001505	chr20	30395964	47001505	16605542	3	1	-0.00165677	2	1899
WA_22.sample_31733	chr20:47004806-58855732	chr20	47004806	58855732	11850927	5	2	0.477116	2	707
WA_22.sample_31733	chr20:5109429-5111726	chr20	5109429	5111726	2298	2		-0.574342	2	2
WA_22.sample_31733	chr20:5113069-6119514	chr20	5113069	6119514	1006446	3	1	-0.00438976	2	111
WA_22.sample_31733	chr20:58890085-58891929	chr20	58890085	58891929	1845	8		1.00551	2	2
WA_22.sample_31733	chr20:58895623-64443867	chr20	58895623	64443867	5548245	5	2	0.541316	2	715
WA_22.sample_31733	chr20:6119815-26208394	chr20	6119815	26208394	20088580	2	0	-0.395242	2	865
WA_22.sample_31733	chr21:14027637-38451366	chr21	14027637	38451366	24423730	3	1	-0.0476819	2	1071
WA_22.sample_31733	chr21:301-10725152	chr21	301	10725152	10724852	3	1	0.136102	2	23
WA_22.sample_31733	chr21:38498346-41494674	chr21	38498346	41494674	2996329	1	0	-0.891859	2	205
WA_22.sample_31733	chr21:41498017-46664496	chr21	41498017	46664496	5166480	3	1	0.0156869	2	886
WA_22.sample_31733	chr22:16577865-50780658	chr22	16577865	50780658	34202794	2	0	-0.329253	2	4072
WA_22.sample_31733	chr2:100011994-149470960	chr2	100011994	149470960	49458967	3	0	-0.0433888	2	2043
WA_22.sample_31733	chr2:149471261-242193229	chr2	149471261	242193229	92721969	2	0	-0.385231	2	7004
WA_22.sample_31733	chr2:36479421-36558572	chr2	36479421	36558572	79152	3	1	-0.0852276	2	19
WA_22.sample_31733	chr2:36560740-91767299	chr2	36560740	91767299	55206560	3	1	-0.0268195	2	3111
WA_22.sample_31733	chr2:41460-36477034	chr2	41460	36477034	36435575	3	1	-0.0364719	2	2318
WA_22.sample_31733	chr2:94871462-97995723	chr2	94871462	97995723	3124262	3	1	0.000154554	2	357
WA_22.sample_31733	chr2:97996024-100011693	chr2	97996024	100011693	2015670	2	0	-0.381332	2	221
WA_22.sample_31733	chr3:115114624-120955085	chr3	115114624	120955085	5840462	6	3	0.811135	2	232
WA_22.sample_31733	chr3:120955386-146522103	chr3	120955386	146522103	25566718	8	4	0.99955	2	2142
WA_22.sample_31733	chr3:12796536-90208334	chr3	12796536	90208334	77411799	3	1	-0.0129973	2	4863
WA_22.sample_31733	chr3:146525601-183428118	chr3	146525601	183428118	36902518	7	3	0.835415	2	1557
WA_22.sample_31733	chr3:183428419-198295259	chr3	183428419	198295259	14866841	4	0	0.266576	2	1249
WA_22.sample_31733	chr3:301-12769230	chr3	301	12769230	12768930	4	2	0.235733	2	780
WA_22.sample_31733	chr3:93876894-98901395	chr3	93876894	98901395	5024502	3	1	-0.10004	2	184
WA_22.sample_31733	chr3:98901696-115114323	chr3	98901696	115114323	16212628	4	1	0.191418	2	936
WA_22.sample_31733	chr4:113979248-117575394	chr4	113979248	117575394	3596147	2		-0.444437	2	28
WA_22.sample_31733	chr4:117575695-190214255	chr4	117575695	190214255	72638561	4	2	0.37406	2	2630
WA_22.sample_31733	chr4:301-49062019	chr4	301	49062019	49061719	2	1	-0.363422	2	2550
WA_22.sample_31733	chr4:51843086-70367074	chr4	51843086	70367074	18523989	2	1	-0.404002	2	738
WA_22.sample_31733	chr4:70384587-98143302	chr4	70384587	98143302	27758716	3	1	-0.0413025	2	1557
WA_22.sample_31733	chr4:98143603-98293608	chr4	98143603	98293608	150006	2		-0.274396	2	3
WA_22.sample_31733	chr4:98296885-113978947	chr4	98296885	113978947	15682063	3	1	-0.0594427	2	924
WA_22.sample_31733	chr5:301-36301587	chr5	301	36301587	36301287	5	2	0.470885	2	1321
WA_22.sample_31733	chr5:36301888-45696102	chr5	36301888	45696102	9394215	3	1	0.00282709	2	587
WA_22.sample_31733	chr5:50399087-181537959	chr5	50399087	181537959	131138873	3	1	0.012616	2	7382
WA_22.sample_31733	chr6:117694146-170805679	chr6	117694146	170805679	53111534	4	2	0.370498	2	2929
WA_22.sample_31733	chr6:301-57390298	chr6	301	57390298	57389998	3	1	0.0488107	2	4830
WA_22.sample_31733	chr6:60400175-117693279	chr6	60400175	117693279	57293105	4	2	0.13495	2	2416
WA_22.sample_31733	chr7:105607736-132508739	chr7	105607736	132508739	26901004	2	1	-0.363215	2	1479
WA_22.sample_31733	chr7:132509040-132564271	chr7	132509040	132564271	55232	4		0.0595898	2	3
WA_22.sample_31733	chr7:132564572-159345673	chr7	132564572	159345673	26781102	2	1	-0.35505	2	2029
WA_22.sample_31733	chr7:301-46697099	chr7	301	46697099	46696799	2	1	-0.368634	2	2793
WA_22.sample_31733	chr7:46697400-57468971	chr7	46697400	57468971	10771572	3	1	-0.0560688	2	436
WA_22.sample_31733	chr7:64045571-105582285	chr7	64045571	105582285	41536715	4	1	0.338736	2	2848
WA_22.sample_31733	chr8:301-38601295	chr8	301	38601295	38600995	1	0	-0.77259	2	2129
WA_22.sample_31733	chr8:38601596-43356983	chr8	38601596	43356983	4755388	2	0	-0.394691	2	463
WA_22.sample_31733	chr8:46841087-49537304	chr8	46841087	49537304	2696218	2	0	-0.416989	2	157
WA_22.sample_31733	chr8:49537605-145138336	chr8	49537605	145138336	95600732	6	2	0.674104	2	4341
WA_22.sample_31733	chr9:114093289-138394417	chr9	114093289	138394417	24301129	4	2	0.311917	2	3202
WA_22.sample_31733	chr9:14398918-28863759	chr9	14398918	28863759	14464842	3	1	-0.00717746	2	552
WA_22.sample_31733	chr9:28888772-40929195	chr9	28888772	40929195	12040424	4	2	0.262259	2	803
WA_22.sample_31733	chr9:301-14398617	chr9	301	14398617	14398317	4	2	0.256464	2	566
WA_22.sample_31733	chr9:63819469-79572829	chr9	63819469	79572829	15753361	4	2	0.262914	2	567
WA_22.sample_31733	chr9:79573267-114092592	chr9	79573267	114092592	34519326	3	1	0.00361447	2	2187
WA_22.sample_31733	chrX:301-40078062	chrX	301	40078062	40077762	3	0	0.668124	1	1552
WA_22.sample_31733	chrX:40078363-57910263	chrX	40078363	57910263	17831901	2	0	0.229261	1	1196
WA_22.sample_31733	chrX:63349958-156040595	chrX	63349958	156040595	92690638	2	0	0.2309	1	3887
WA_22.sample_31733	chrY:11153873-57227115	chrY	11153873	57227115	46073243	1	0	-0.340684	1	202
WA_22.sample_31733	chrY:301-9546781	chrY	301	9546781	9546481	1	0	-0.27317	1	60
WA_22.sample_31734	chr10:19817570-38851199	chr10	19817570	38851199	19033630	6	2	0.1219	2	915
WA_22.sample_31734	chr10:301-19817269	chr10	301	19817269	19816969	2	0	-1.19806	2	1151
WA_22.sample_31734	chr10:42410026-61681334	chr10	42410026	61681334	19271309	6	2	0.115342	2	736
WA_22.sample_31734	chr10:61686013-64169728	chr10	61686013	64169728	2483716	8	4	0.524681	2	101
WA_22.sample_31734	chr10:64170029-76557459	chr10	64170029	76557459	12387431	4	0	-0.452338	2	1041
WA_22.sample_31734	chr10:76557760-79982658	chr10	76557760	79982658	3424899	9	4	0.605881	2	186
WA_22.sample_31734	chr10:79982959-87814686	chr10	79982959	87814686	7831728	4	0	-0.467105	2	287
WA_22.sample_31734	chr10:87861914-87894214	chr10	87861914	87894214	32301	0	0	-4.3835	2	3
WA_22.sample_31734	chr10:87925510-133797122	chr10	87925510	133797122	45871613	4	0	-0.471323	2	3870
WA_22.sample_31734	chr11:110255312-114156515	chr11	110255312	114156515	3901204	2	0	-1.35666	2	382
WA_22.sample_31734	chr11:114186967-135086322	chr11	114186967	135086322	20899356	4	0	-0.440408	2	1741
WA_22.sample_31734	chr11:301-46377317	chr11	301	46377317	46377017	6	2	0.0433986	2	3363
WA_22.sample_31734	chr11:46378069-46418139	chr11	46378069	46418139	40071	8	4	0.492276	2	11
WA_22.sample_31734	chr11:46433526-49982508	chr11	46433526	49982508	3548983	7	3	0.240422	2	448
WA_22.sample_31734	chr11:54707094-60280654	chr11	54707094	60280654	5573561	6	3	0.160071	2	434
WA_22.sample_31734	chr11:60282513-71147397	chr11	60282513	71147397	10864885	6	3	0.107056	2	2139
WA_22.sample_31734	chr11:71147698-110254178	chr11	71147698	110254178	39106481	2	0	-1.06049	2	2248
WA_22.sample_31734	chr12:120369386-133234440	chr12	120369386	133234440	12865055	4	0	-0.431274	2	1313
WA_22.sample_31734	chr12:13214959-34026880	chr12	13214959	34026880	20811922	7	3	0.413055	2	1171
WA_22.sample_31734	chr12:301-13214658	chr12	301	13214658	13214358	4	0	-0.458159	2	1613
WA_22.sample_31734	chr12:38317034-42472610	chr12	38317034	42472610	4155577	7	3	0.364421	2	344
WA_22.sample_31734	chr12:42472911-52848886	chr12	42472911	52848886	10375976	6	2	0.0798805	2	1278
WA_22.sample_31734	chr12:52897578-53057794	chr12	52897578	53057794	160217	7	2	0.335835	2	41
WA_22.sample_31734	chr12:53058022-120369085	chr12	53058022	120369085	67311064	6	2	0.075335	2	5191
WA_22.sample_31734	chr13:112969275-114326329	chr13	112969275	114326329	1357055	5	2	-0.107913	2	245
WA_22.sample_31734	chr13:19026914-21147440	chr13	19026914	21147440	2120527	8	4	0.601986	2	156
WA_22.sample_31734	chr13:21154990-21172638	chr13	21154990	21172638	17649	5		-0.0381991	2	7
WA_22.sample_31734	chr13:21176438-29950529	chr13	21176438	29950529	8774092	9	4	0.604202	2	540
WA_22.sample_31734	chr13:29950830-44434832	chr13	29950830	44434832	14484003	5	0	-0.202704	2	837
WA_22.sample_31734	chr13:44435916-44539975	chr13	44435916	44539975	104060	6		0.128565	2	5
WA_22.sample_31734	chr13:44573094-48381453	chr13	44573094	48381453	3808360	5	0	-0.24812	2	250
WA_22.sample_31734	chr13:48411279-49248107	chr13	48411279	49248107	836829	0	0	-4.34478	2	54
WA_22.sample_31734	chr13:49248806-49359839	chr13	49248806	49359839	111034	0	0	-4.54712	2	17
WA_22.sample_31734	chr13:49376903-52733358	chr13	49376903	52733358	3356456	3	0	-0.889446	2	275
WA_22.sample_31734	chr13:52738983-66218407	chr13	52738983	66218407	13479425	4	2	-0.281503	2	78
WA_22.sample_31734	chr13:66218708-112968656	chr13	66218708	112968656	46749949	4	2	-0.501444	2	1325
WA_22.sample_31734	chr14:19733433-69797097	chr14	19733433	69797097	50063665	8	4	0.438361	2	3400
WA_22.sample_31734	chr14:69797398-77454230	chr14	69797398	77454230	7656833	4	0	-0.441659	2	823
WA_22.sample_31734	chr14:77457263-77459870	chr14	77457263	77459870	2608	5		-0.0149171	2	3
WA_22.sample_31734	chr14:77462146-79467351	chr14	77462146	79467351	2005206	4	0	-0.446127	2	88
WA_22.sample_31734	chr14:79467652-94645085	chr14	79467652	94645085	15177434	6	0	0.0905418	2	820
WA_22.sample_31734	chr14:94645386-107043418	chr14	94645386	107043418	12398033	10	4	0.852268	2	1131
WA_22.sample_31734	chr15:20245035-23687297	chr15	20245035	23687297	3442263	6	2	0.0379658	2	107
WA_22.sample_31734	chr15:23687598-41279476	chr15	23687598	41279476	17591879	4	2	-0.471833	2	1117
WA_22.sample_31734	chr15:41309613-50265777	chr15	41309613	50265777	8956165	6	2	0.107202	2	1314
WA_22.sample_31734	chr15:50278494-50360427	chr15	50278494	50360427	81934	4	2	-0.411713	2	10
WA_22.sample_31734	chr15:50360728-50941785	chr15	50360728	50941785	581058	6	2	0.135088	2	87
WA_22.sample_31734	chr15:50948062-58655465	chr15	50948062	58655465	7707404	4	2	-0.461265	2	574
WA_22.sample_31734	chr15:58665053-60678750	chr15	58665053	60678750	2013698	6	2	0.145062	2	170
WA_22.sample_31734	chr15:60679051-77028660	chr15	60679051	77028660	16349610	4	2	-0.446945	2	1712
WA_22.sample_31734	chr15:77029442-77046857	chr15	77029442	77046857	17416	5		-0.0616377	2	9
WA_22.sample_31734	chr15:77052396-101990889	chr15	77052396	101990889	24938494	4	2	-0.448438	2	1624
WA_22.sample_31734	chr16:27505892-35447948	chr16	27505892	35447948	7942057	4	0	-0.453805	2	736
WA_22.sample_31734	chr16:381635-397406	chr16	381635	397406	15772	16		1.48319	2	3
WA_22.sample_31734	chr16:397862-27502954	chr16	397862	27502954	27105093	8	4	0.567111	2	2704
WA_22.sample_31734	chr16:46474269-75243194	chr16	46474269	75243194	28768926	4	0	-0.391247	2	2499
WA_22.sample_31734	chr16:47278-377872	chr16	47278	377872	330595	9	4	0.631023	2	107
WA_22.sample_31734	chr16:75243412-75305265	chr16	75243412	75305265	61854	6		0.00623862	2	9
WA_22.sample_31734	chr16:75305566-90338045	chr16	75305566	90338045	15032480	4	0	-0.316844	2	1135
WA_22.sample_31734	chr17:17347389-22524270	chr17	17347389	22524270	5176882	8	4	0.528899	2	492
WA_22.sample_31734	chr17:27293938-29583628	chr17	27293938	29583628	2289691	8	4	0.490278	2	439
WA_22.sample_31734	chr17:29589293-29593787	chr17	29589293	29593787	4495	15		1.38593	2	2
WA_22.sample_31734	chr17:29607788-39405411	chr17	29607788	39405411	9797624	8	4	0.496804	2	1116
WA_22.sample_31734	chr17:301-5024233	chr17	301	5024233	5023933	5	0	-0.253155	2	898
WA_22.sample_31734	chr17:39407422-41030195	chr17	39407422	41030195	1622774	6	2	0.12257	2	383
WA_22.sample_31734	chr17:41034214-41040954	chr17	41034214	41040954	6741	8		0.431951	2	3
WA_22.sample_31734	chr17:41041345-42326197	chr17	41041345	42326197	1284853	6	2	0.115352	2	324
WA_22.sample_31734	chr17:42329461-42423082	chr17	42329461	42423082	93622	4		-0.433143	2	12
WA_22.sample_31734	chr17:42460904-42964460	chr17	42460904	42964460	503557	8	4	0.456429	2	197
WA_22.sample_31734	chr17:42969040-44218390	chr17	42969040	44218390	1249351	4	0	-0.409699	2	259
WA_22.sample_31734	chr17:44250327-52157843	chr17	44250327	52157843	7907517	8	4	0.461955	2	1124
WA_22.sample_31734	chr17:5032869-6120664	chr17	5032869	6120664	1087796	8	4	0.5085	2	124
WA_22.sample_31734	chr17:52158144-65902339	chr17	52158144	65902339	13744196	4	0	-0.436379	2	1179
WA_22.sample_31734	chr17:6120965-17347088	chr17	6120965	17347088	11226124	4	0	-0.397393	2	1399
WA_22.sample_31734	chr17:65927512-78168831	chr17	65927512	78168831	12241320	6	0	0.229892	2	1398
WA_22.sample_31734	chr17:78170844-78171879	chr17	78170844	78171879	1036	13		1.21464	2	2
WA_22.sample_31734	chr17:78174670-83257141	chr17	78174670	83257141	5082472	6	0	0.219393	2	985
WA_22.sample_31734	chr18:20959829-23479470	chr18	20959829	23479470	2519642	7	3	0.383687	2	175
WA_22.sample_31734	chr18:23481232-23516483	chr18	23481232	23516483	35252	10		0.758411	2	8
WA_22.sample_31734	chr18:23518955-24368417	chr18	23518955	24368417	849463	8	4	0.459109	2	168
WA_22.sample_31734	chr18:24377388-64098720	chr18	24377388	64098720	39721333	6	2	0.0791201	2	1679
WA_22.sample_31734	chr18:301-15004276	chr18	301	15004276	15003976	7	3	0.339385	2	882
WA_22.sample_31734	chr18:64099021-80372985	chr18	64099021	80372985	16273965	7	3	0.263477	2	388
WA_22.sample_31734	chr19:29076124-38734432	chr19	29076124	38734432	9658309	6	2	0.057763	2	1160
WA_22.sample_31734	chr19:301-868932	chr19	301	868932	868632	7	3	0.248555	2	164
WA_22.sample_31734	chr19:38734754-38736717	chr19	38734754	38736717	1964	8		0.543466	2	4
WA_22.sample_31734	chr19:38737134-39846350	chr19	38737134	39846350	1109217	6	2	0.0822873	2	237
WA_22.sample_31734	chr19:39863398-40374695	chr19	39863398	40374695	511298	4	0	-0.54809	2	99
WA_22.sample_31734	chr19:40376664-40506485	chr19	40376664	40506485	129822	6	2	0.0513124	2	27
WA_22.sample_31734	chr19:40512631-40810405	chr19	40512631	40810405	297775	4	0	-0.48458	2	111
WA_22.sample_31734	chr19:40845158-42250462	chr19	40845158	42250462	1405305	6	2	0.0847347	2	282
WA_22.sample_31734	chr19:42254829-42284909	chr19	42254829	42284909	30081	9		0.606789	2	2
WA_22.sample_31734	chr19:42286804-58572615	chr19	42286804	58572615	16285812	6	2	0.0236236	2	3361
WA_22.sample_31734	chr19:870990-875376	chr19	870990	875376	4387	10	4	0.791401	2	6
WA_22.sample_31734	chr19:876998-24180983	chr19	876998	24180983	23303986	6	2	0.128928	2	4592
WA_22.sample_31734	chr1:109687719-109690512	chr1	109687719	109690512	2794	0	0	-4.95369	2	4
WA_22.sample_31734	chr1:109712233-115705413	chr1	109712233	115705413	5993181	4	0	-0.475874	2	606
WA_22.sample_31734	chr1:115717806-115725654	chr1	115717806	115725654	7849	6		0.100148	2	2
WA_22.sample_31734	chr1:115727020-121568950	chr1	115727020	121568950	5841931	4	0	-0.481747	2	357
WA_22.sample_31734	chr1:1420076-1435792	chr1	1420076	1435792	15717	11	5	0.982124	2	5
WA_22.sample_31734	chr1:1436906-22266357	chr1	1436906	22266357	20829452	8	4	0.450116	2	2624
WA_22.sample_31734	chr1:144955376-152307267	chr1	144955376	152307267	7351892	6	0	0.100098	2	793
WA_22.sample_31734	chr1:152308185-152308606	chr1	152308185	152308606	422	6	3	0.188969	2	2
WA_22.sample_31734	chr1:152309687-152579733	chr1	152309687	152579733	270047	5	0	-0.100863	2	28
WA_22.sample_31734	chr1:152600800-152614163	chr1	152600800	152614163	13364	0	0	-2.22874	2	2
WA_22.sample_31734	chr1:152622754-182806496	chr1	152622754	182806496	30183743	6	0	0.0869729	2	3283
WA_22.sample_31734	chr1:182809058-182812233	chr1	182809058	182812233	3176	12		1.11819	2	2
WA_22.sample_31734	chr1:182814709-196793613	chr1	182814709	196793613	13978905	6	0	0.0736056	2	643
WA_22.sample_31734	chr1:196825414-196918500	chr1	196825414	196918500	93087	12		1.00182	2	13
WA_22.sample_31734	chr1:196949389-248918460	chr1	196949389	248918460	51969072	6	0	0.139902	2	4111
WA_22.sample_31734	chr1:22266658-23083455	chr1	22266658	23083455	816798	4	0	-0.422741	2	90
WA_22.sample_31734	chr1:23088818-23094309	chr1	23088818	23094309	5492	7		0.240742	2	3
WA_22.sample_31734	chr1:23094610-23640502	chr1	23094610	23640502	545893	4		-0.366959	2	65
WA_22.sample_31734	chr1:23640803-23696534	chr1	23640803	23696534	55732	7		0.346053	2	7
WA_22.sample_31734	chr1:23743325-23759689	chr1	23743325	23759689	16365	4		-0.457835	2	10
WA_22.sample_31734	chr1:23778431-23779904	chr1	23778431	23779904	1474	8		0.461165	2	3
WA_22.sample_31734	chr1:23785627-25246966	chr1	23785627	25246966	1461340	4	0	-0.380938	2	190
WA_22.sample_31734	chr1:25284580-25329111	chr1	25284580	25329111	44532	0	0	-4.11959	2	8
WA_22.sample_31734	chr1:25340452-27669457	chr1	25340452	27669457	2329006	4	0	-0.406149	2	389
WA_22.sample_31734	chr1:27669758-53466825	chr1	27669758	53466825	25797068	7	3	0.36929	2	2925
WA_22.sample_31734	chr1:301-1419618	chr1	301	1419618	1419318	8	4	0.547497	2	197
WA_22.sample_31734	chr1:53506557-109671519	chr1	53506557	109671519	56164963	4	0	-0.489461	2	3122
WA_22.sample_31734	chr20:1588448-1611759	chr20	1588448	1611759	23312	0	0	-4.90989	2	4
WA_22.sample_31734	chr20:1619769-1937632	chr20	1619769	1937632	317864	2	0	-1.40518	2	15
WA_22.sample_31734	chr20:1980244-2117413	chr20	1980244	2117413	137170	3	1	-0.987256	2	6
WA_22.sample_31734	chr20:2143737-3786566	chr20	2143737	3786566	1642830	5	1	-0.150125	2	292
WA_22.sample_31734	chr20:301-1578752	chr20	301	1578752	1578452	2	0	-1.37277	2	157
WA_22.sample_31734	chr20:30395964-47001505	chr20	30395964	47001505	16605542	5	1	-0.147306	2	1899
WA_22.sample_31734	chr20:3786967-3800438	chr20	3786967	3800438	13472	6	1	0.220456	2	5
WA_22.sample_31734	chr20:3800771-6119514	chr20	3800771	6119514	2318744	5	1	-0.170675	2	190
WA_22.sample_31734	chr20:47004806-48965972	chr20	47004806	48965972	1961167	7	3	0.338685	2	129
WA_22.sample_31734	chr20:48969178-58855732	chr20	48969178	58855732	9886555	6	2	0.225941	2	578
WA_22.sample_31734	chr20:58890085-58891929	chr20	58890085	58891929	1845	13		1.18877	2	2
WA_22.sample_31734	chr20:58895623-64443867	chr20	58895623	64443867	5548245	7	3	0.303269	2	715
WA_22.sample_31734	chr20:6119815-26208394	chr20	6119815	26208394	20088580	4	0	-0.474123	2	864
WA_22.sample_31734	chr21:14027637-38451366	chr21	14027637	38451366	24423730	4	2	-0.418133	2	1071
WA_22.sample_31734	chr21:301-10725152	chr21	301	10725152	10724852	6	2	0.211968	2	23
WA_22.sample_31734	chr21:38498346-41494674	chr21	38498346	41494674	2996329	2	0	-1.33894	2	205
WA_22.sample_31734	chr21:41498017-46317373	chr21	41498017	46317373	4819357	4	2	-0.312995	2	786
WA_22.sample_31734	chr21:46317941-46326510	chr21	46317941	46326510	8570	6		0.103039	2	4
WA_22.sample_31734	chr21:46334358-46664496	chr21	46334358	46664496	330139	4	2	-0.407238	2	96
WA_22.sample_31734	chr22:16577865-50780658	chr22	16577865	50780658	34202794	4	0	-0.389722	2	4072
WA_22.sample_31734	chr2:173964436-173965335	chr2	173964436	173965335	900	7		0.329758	2	2
WA_22.sample_31734	chr2:173965636-183023984	chr2	173965636	183023984	9058349	4	0	-0.527124	2	699
WA_22.sample_31734	chr2:183024857-183079129	chr2	183024857	183079129	54273	5		-0.0944692	2	3
WA_22.sample_31734	chr2:183083371-230417751	chr2	183083371	230417751	47334381	4	0	-0.460235	2	3303
WA_22.sample_31734	chr2:230440480-242193229	chr2	230440480	242193229	11752750	2	0	-1.1538	2	1344
WA_22.sample_31734	chr2:41460-85134441	chr2	41460	85134441	85092982	7	2	0.380646	2	5093
WA_22.sample_31734	chr2:85134742-91767299	chr2	85134742	91767299	6632558	6	2	0.04606	2	355
WA_22.sample_31734	chr2:94871462-97995723	chr2	94871462	97995723	3124262	6	2	0.073033	2	357
WA_22.sample_31734	chr2:97996024-173963973	chr2	97996024	173963973	75967950	4	0	-0.492924	2	3917
WA_22.sample_31734	chr3:115114624-121045569	chr3	115114624	121045569	5930946	10	2	0.82981	2	235
WA_22.sample_31734	chr3:121045870-183428118	chr3	121045870	183428118	62382249	12	4	1.07679	2	3696
WA_22.sample_31734	chr3:183428419-198295259	chr3	183428419	198295259	14866841	8	0	0.545815	2	1249
WA_22.sample_31734	chr3:301-90208334	chr3	301	90208334	90208034	6	3	0.134572	2	5643
WA_22.sample_31734	chr3:93876894-115114323	chr3	93876894	115114323	21237430	6	2	0.0350997	2	1120
WA_22.sample_31734	chr4:113979248-117575394	chr4	113979248	117575394	3596147	4		-0.556609	2	28
WA_22.sample_31734	chr4:117575695-133190334	chr4	117575695	133190334	15614640	7	3	0.262454	2	571
WA_22.sample_31734	chr4:133190635-148436893	chr4	133190635	148436893	15246259	5	1	-0.143841	2	506
WA_22.sample_31734	chr4:148437194-190214255	chr4	148437194	190214255	41777062	7	3	0.288851	2	1553
WA_22.sample_31734	chr4:301-49062019	chr4	301	49062019	49061719	6	2	0.0919939	2	2550
WA_22.sample_31734	chr4:51843086-70367074	chr4	51843086	70367074	18523989	5	2	-0.0464679	2	738
WA_22.sample_31734	chr4:70384587-84583609	chr4	70384587	84583609	14199023	7	3	0.360003	2	974
WA_22.sample_31734	chr4:84604240-113978947	chr4	84604240	113978947	29374708	6	3	0.220346	2	1510
WA_22.sample_31734	chr5:180948271-180997517	chr5	180948271	180997517	49247	4		-0.568286	2	7
WA_22.sample_31734	chr5:181002563-181537959	chr5	181002563	181537959	535397	6	2	0.000364097	2	49
WA_22.sample_31734	chr5:301-36301587	chr5	301	36301587	36301287	10	4	0.792537	2	1321
WA_22.sample_31734	chr5:36301888-45696102	chr5	36301888	45696102	9394215	8	4	0.435183	2	587
WA_22.sample_31734	chr5:50399087-96429364	chr5	50399087	96429364	46030278	6	2	0.0687056	2	2277
WA_22.sample_31734	chr5:96432007-96530022	chr5	96432007	96530022	98016	7	2	0.351332	2	4
WA_22.sample_31734	chr5:96530323-180947698	chr5	96530323	180947698	84417376	6	2	0.0426094	2	5044
WA_22.sample_31734	chr6:117908209-170805679	chr6	117908209	170805679	52897471	6	2	0.229687	2	2925
WA_22.sample_31734	chr6:301-31010796	chr6	301	31010796	31010496	5	2	-0.169409	2	1796
WA_22.sample_31734	chr6:31025564-31030145	chr6	31025564	31030145	4582	3	1	-0.657748	2	8
WA_22.sample_31734	chr6:31032241-57390298	chr6	31032241	57390298	26358058	5	2	-0.154689	2	3026
WA_22.sample_31734	chr6:60400175-117907908	chr6	60400175	117907908	57507734	5	2	-0.205114	2	2420
WA_22.sample_31734	chr7:105607736-159345673	chr7	105607736	159345673	53737938	4	2	-0.464461	2	3511
WA_22.sample_31734	chr7:301-46697099	chr7	301	46697099	46696799	4	2	-0.469809	2	2793
WA_22.sample_31734	chr7:46697400-57468971	chr7	46697400	57468971	10771572	6	2	0.050019	2	436
WA_22.sample_31734	chr7:64045571-92123950	chr7	64045571	92123950	28078380	6	2	0.0612707	2	1296
WA_22.sample_31734	chr7:92126395-92142524	chr7	92126395	92142524	16130	7	2	0.336235	2	6
WA_22.sample_31734	chr7:92144788-95596446	chr7	92144788	95596446	3451659	6	2	0.0043873	2	313
WA_22.sample_31734	chr7:95596747-98246107	chr7	95596747	98246107	2649361	8	2	0.430669	2	123
WA_22.sample_31734	chr7:98281672-98282564	chr7	98281672	98282564	893	12		1.12128	2	2
WA_22.sample_31734	chr7:98291189-105582285	chr7	98291189	105582285	7291097	8	2	0.44617	2	1108
WA_22.sample_31734	chr8:301-43356983	chr8	301	43356983	43356683	4	0	-0.485945	2	2592
WA_22.sample_31734	chr8:46841087-49537304	chr8	46841087	49537304	2696218	4	0	-0.51001	2	157
WA_22.sample_31734	chr8:49537605-145138336	chr8	49537605	145138336	95600732	11	4	1.02204	2	4341
WA_22.sample_31734	chr9:114091746-138394417	chr9	114091746	138394417	24302672	8	4	0.538266	2	3204
WA_22.sample_31734	chr9:14398918-19070404	chr9	14398918	19070404	4671487	6	2	0.0565297	2	246
WA_22.sample_31734	chr9:19076628-19102700	chr9	19076628	19102700	26073	7	2	0.328902	2	11
WA_22.sample_31734	chr9:19116166-32573106	chr9	19116166	32573106	13456941	6	2	0.0313829	2	349
WA_22.sample_31734	chr9:301-14398617	chr9	301	14398617	14398317	7	3	0.422402	2	566
WA_22.sample_31734	chr9:32573407-32785019	chr9	32573407	32785019	211613	5	2	-0.186263	2	12
WA_22.sample_31734	chr9:32785320-35813765	chr9	32785320	35813765	3028446	6	2	0.0676464	2	495
WA_22.sample_31734	chr9:35814787-35820105	chr9	35814787	35820105	5319	7		0.29431	2	5
WA_22.sample_31734	chr9:35821397-40929195	chr9	35821397	40929195	5107799	6	2	0.0782362	2	237
WA_22.sample_31734	chr9:63819469-71121481	chr9	63819469	71121481	7302013	8	4	0.452626	2	169
WA_22.sample_31734	chr9:71121782-78328285	chr9	71121782	78328285	7206504	6	2	0.116546	2	396
WA_22.sample_31734	chr9:78328586-114078302	chr9	78328586	114078302	35749717	4	0	-0.403899	2	2187
WA_22.sample_31734	chrX:301-40078062	chrX	301	40078062	40077762	6	0	0.956034	1	1552
WA_22.sample_31734	chrX:40078363-57910263	chrX	40078363	57910263	17831901	4	0	0.406611	1	1196
WA_22.sample_31734	chrX:63349958-156040595	chrX	63349958	156040595	92690638	4	0	0.429805	1	3887
WA_22.sample_31734	chrY:11153873-57227115	chrY	11153873	57227115	46073243	1	0	-1.39122	1	201
WA_22.sample_31734	chrY:301-9546781	chrY	301	9546781	9546481	1	0	-1.3731	1	60
WA_24.sample_31488	chr10:301-38365874	chr10	301	38365874	38365574	6	3	0.136358	2	2062
WA_24.sample_31488	chr10:38506218-38851199	chr10	38506218	38851199	344982	9		0.684863	2	4
WA_24.sample_31488	chr10:42410026-133797122	chr10	42410026	133797122	91387097	4	0	-0.50785	2	6224
WA_24.sample_31488	chr11:113113574-123059524	chr11	113113574	123059524	9945951	4	0	-0.510403	2	1072
WA_24.sample_31488	chr11:123059992-135086322	chr11	123059992	135086322	12026331	6	3	0.117195	2	815
WA_24.sample_31488	chr11:301-49982508	chr11	301	49982508	49982208	6	3	0.126057	2	3822
WA_24.sample_31488	chr11:54707094-89336069	chr11	54707094	89336069	34628976	6	3	0.118656	2	3797
WA_24.sample_31488	chr11:89337533-89340276	chr11	89337533	89340276	2744	4		-0.38873	2	2
WA_24.sample_31488	chr11:89354870-113113273	chr11	89354870	113113273	23758404	6	3	0.138335	2	1258
WA_24.sample_31488	chr12:17673771-34026880	chr12	17673771	34026880	16353110	6	3	0.12225	2	959
WA_24.sample_31488	chr12:301-9424731	chr12	301	9424731	9424431	4	0	-0.510593	2	1265
WA_24.sample_31488	chr12:38317034-133234440	chr12	38317034	133234440	94917407	6	3	0.109174	2	8167
WA_24.sample_31488	chr12:9425032-9555194	chr12	9425032	9555194	130163	6		0.0481163	2	5
WA_24.sample_31488	chr12:9595173-17673470	chr12	9595173	17673470	8078298	4	0	-0.492452	2	558
WA_24.sample_31488	chr13:101454480-101875355	chr13	101454480	101875355	420876	6	3	0.101466	2	16
WA_24.sample_31488	chr13:101916389-103066327	chr13	101916389	103066327	1149939	4		-0.537345	2	92
WA_24.sample_31488	chr13:103066628-106512840	chr13	103066628	106512840	3446213	6	3	0.038201	2	10
WA_24.sample_31488	chr13:106534793-108307000	chr13	106534793	108307000	1772208	4		-0.521862	2	20
WA_24.sample_31488	chr13:108307301-110242804	chr13	108307301	110242804	1935504	6	3	0.135165	2	89
WA_24.sample_31488	chr13:110243105-111344237	chr13	110243105	111344237	1101133	4		-0.49425	2	123
WA_24.sample_31488	chr13:111344538-112690528	chr13	111344538	112690528	1345991	6	3	0.122944	2	43
WA_24.sample_31488	chr13:112690829-112917164	chr13	112690829	112917164	226336	4		-0.492889	2	34
WA_24.sample_31488	chr13:112917465-113001940	chr13	112917465	113001940	84476	6	3	-0.0053591	2	6
WA_24.sample_31488	chr13:113014720-114132546	chr13	113014720	114132546	1117827	4		-0.504508	2	215
WA_24.sample_31488	chr13:114132847-114326329	chr13	114132847	114326329	193483	6	3	0.118731	2	26
WA_24.sample_31488	chr13:19026914-20855843	chr13	19026914	20855843	1828930	4		-0.498431	2	140
WA_24.sample_31488	chr13:20862682-20902778	chr13	20862682	20902778	40097	6		0.143775	2	3
WA_24.sample_31488	chr13:20903079-22705261	chr13	20903079	22705261	1802183	4		-0.505612	2	65
WA_24.sample_31488	chr13:22705562-23810034	chr13	22705562	23810034	1104473	6	3	0.138599	2	37
WA_24.sample_31488	chr13:23836141-24435489	chr13	23836141	24435489	599349	4		-0.536251	2	46
WA_24.sample_31488	chr13:24443554-26219600	chr13	24443554	26219600	1776047	6	3	0.147766	2	197
WA_24.sample_31488	chr13:26254557-30463780	chr13	26254557	30463780	4209224	4		-0.496133	2	231
WA_24.sample_31488	chr13:30464081-32210974	chr13	30464081	32210974	1746894	6	3	0.108492	2	116
WA_24.sample_31488	chr13:32212186-32775221	chr13	32212186	32775221	563036	4		-0.447648	2	109
WA_24.sample_31488	chr13:32775522-35476207	chr13	32775522	35476207	2700686	6	3	0.172608	2	85
WA_24.sample_31488	chr13:35476508-36442814	chr13	35476508	36442814	966307	4		-0.474424	2	82
WA_24.sample_31488	chr13:36443115-37230375	chr13	36443115	37230375	787261	6	3	0.149173	2	61
WA_24.sample_31488	chr13:37230676-37674415	chr13	37230676	37674415	443740	4		-0.495582	2	27
WA_24.sample_31488	chr13:37692053-37783370	chr13	37692053	37783370	91318	6	3	0.162389	2	4
WA_24.sample_31488	chr13:37783671-42581312	chr13	37783671	42581312	4797642	4		-0.477482	2	272
WA_24.sample_31488	chr13:42600760-43890290	chr13	42600760	43890290	1289531	6	3	0.156532	2	54
WA_24.sample_31488	chr13:43890591-51029768	chr13	43890591	51029768	7139178	4	0	-0.460066	2	443
WA_24.sample_31488	chr13:51030069-51355207	chr13	51030069	51355207	325139	6	3	0.0879977	2	12
WA_24.sample_31488	chr13:51361236-51452668	chr13	51361236	51452668	91433	4		-0.458163	2	22
WA_24.sample_31488	chr13:51452969-60567701	chr13	51452969	60567701	9114733	6	3	0.124817	2	202
WA_24.sample_31488	chr13:60568002-63171798	chr13	60568002	63171798	2603797	4		-0.568485	2	7
WA_24.sample_31488	chr13:63172099-70107753	chr13	63172099	70107753	6935655	6	3	0.0508293	2	27
WA_24.sample_31488	chr13:70108054-73016097	chr13	70108054	73016097	2908044	4		-0.428877	2	71
WA_24.sample_31488	chr13:73059259-73063980	chr13	73059259	73063980	4722	6		0.11287	2	3
WA_24.sample_31488	chr13:73075751-73995172	chr13	73075751	73995172	919422	4		-0.468756	2	11
WA_24.sample_31488	chr13:73995473-75883099	chr13	73995473	75883099	1887627	6	3	0.127357	2	77
WA_24.sample_31488	chr13:75883400-80337750	chr13	75883400	80337750	4454351	4		-0.512879	2	197
WA_24.sample_31488	chr13:80338051-91693843	chr13	80338051	91693843	11355793	5	2	-0.248733	2	21
WA_24.sample_31488	chr13:91728499-94479359	chr13	91728499	94479359	2750861	6	3	0.159879	2	32
WA_24.sample_31488	chr13:94479660-95053239	chr13	94479660	95053239	573580	4		-0.460212	2	30
WA_24.sample_31488	chr13:95062730-95096325	chr13	95062730	95096325	33596	6	3	0.127901	2	7
WA_24.sample_31488	chr13:95115862-95677404	chr13	95115862	95677404	561543	4		-0.528602	2	50
WA_24.sample_31488	chr13:95709215-97464523	chr13	95709215	97464523	1755309	6	3	0.153394	2	75
WA_24.sample_31488	chr13:97464824-98863615	chr13	97464824	98863615	1398792	4		-0.472053	2	119
WA_24.sample_31488	chr13:98866952-99773034	chr13	98866952	99773034	906083	6	3	0.121613	2	69
WA_24.sample_31488	chr13:99773335-101454179	chr13	99773335	101454179	1680845	4		-0.485792	2	111
WA_24.sample_31488	chr14:19733433-35862770	chr14	19733433	35862770	16129338	6	3	0.120119	2	1452
WA_24.sample_31488	chr14:35863791-38210642	chr14	35863791	38210642	2346852	4		-0.450957	2	91
WA_24.sample_31488	chr14:38254451-63045308	chr14	38254451	63045308	24790858	6	3	0.18753	2	1242
WA_24.sample_31488	chr14:63045609-64283042	chr14	63045609	64283042	1237434	4		-0.469008	2	154
WA_24.sample_31488	chr14:64283343-107043418	chr14	64283343	107043418	42760076	6	3	0.146371	2	3326
WA_24.sample_31488	chr15:20245035-26869405	chr15	20245035	26869405	6624371	6	3	0.109012	2	255
WA_24.sample_31488	chr15:26880746-59272519	chr15	26880746	59272519	32391774	4	0	-0.495664	2	3043
WA_24.sample_31488	chr15:59272820-101990889	chr15	59272820	101990889	42718070	6	3	0.122538	2	3426
WA_24.sample_31488	chr16:46474269-49638901	chr16	46474269	49638901	3164633	6	3	0.120724	2	250
WA_24.sample_31488	chr16:47278-35447948	chr16	47278	35447948	35400671	6	3	0.116147	2	3550
WA_24.sample_31488	chr16:49639202-55773433	chr16	49639202	55773433	6134232	4	0	-0.479068	2	346
WA_24.sample_31488	chr16:55810563-55829042	chr16	55810563	55829042	18480	3		-0.952039	2	8
WA_24.sample_31488	chr16:55832954-90338045	chr16	55832954	90338045	34505092	4	0	-0.498908	2	3038
WA_24.sample_31488	chr17:10444528-10453960	chr17	10444528	10453960	9433	0	0	-5.61874	2	11
WA_24.sample_31488	chr17:10454473-18039910	chr17	10454473	18039910	7585438	4	0	-0.52234	2	603
WA_24.sample_31488	chr17:18045092-18706899	chr17	18045092	18706899	661808	7	2	0.365037	2	152
WA_24.sample_31488	chr17:18727428-20260369	chr17	18727428	20260369	1532942	4	0	-0.502272	2	188
WA_24.sample_31488	chr17:20296874-21551531	chr17	20296874	21551531	1254658	4	2	-0.543104	2	63
WA_24.sample_31488	chr17:21551832-22524270	chr17	21551832	22524270	972439	6		0.0669643	2	6
WA_24.sample_31488	chr17:27293938-64068282	chr17	27293938	64068282	36774345	6	3	0.119151	2	4883
WA_24.sample_31488	chr17:301-7655890	chr17	301	7655890	7655590	4	0	-0.52702	2	1375
WA_24.sample_31488	chr17:64072017-64130173	chr17	64072017	64130173	58157	4		-0.451377	2	6
WA_24.sample_31488	chr17:64145997-65056561	chr17	64145997	65056561	910565	6	3	0.115199	2	105
WA_24.sample_31488	chr17:65056862-65160967	chr17	65056862	65160967	104106	4		-0.465027	2	7
WA_24.sample_31488	chr17:65162921-67218724	chr17	65162921	67218724	2055804	6	3	0.128363	2	131
WA_24.sample_31488	chr17:67219025-67342375	chr17	67219025	67342375	123351	5		-0.313679	2	4
WA_24.sample_31488	chr17:67344659-67932067	chr17	67344659	67932067	587409	6	3	0.129778	2	57
WA_24.sample_31488	chr17:67940363-68046574	chr17	67940363	68046574	106212	4		-0.474808	2	21
WA_24.sample_31488	chr17:68046875-83257141	chr17	68046875	83257141	15210267	6	3	0.116992	2	2209
WA_24.sample_31488	chr17:7666200-7673438	chr17	7666200	7673438	7239	0	0	-5.38749	2	4
WA_24.sample_31488	chr17:7673446-10443594	chr17	7673446	10443594	2770149	4	0	-0.525459	2	511
WA_24.sample_31488	chr18:20959829-80372985	chr18	20959829	80372985	59413157	6	3	0.137349	2	2418
WA_24.sample_31488	chr18:301-15004276	chr18	301	15004276	15003976	6	3	0.138822	2	882
WA_24.sample_31488	chr19:29076124-58572615	chr19	29076124	58572615	29496492	7	3	0.265938	2	5281
WA_24.sample_31488	chr19:301-24180983	chr19	301	24180983	24180683	6	3	0.163124	2	4762
WA_24.sample_31488	chr1:144955376-207701743	chr1	144955376	207701743	62746368	8	3	0.417352	2	6102
WA_24.sample_31488	chr1:207715265-216677569	chr1	207715265	216677569	8962305	4	0	-0.502016	2	546
WA_24.sample_31488	chr1:216707281-216723453	chr1	216707281	216723453	16173	0	0	-5.79836	2	2
WA_24.sample_31488	chr1:216723754-248918460	chr1	216723754	248918460	32194707	4	0	-0.487011	2	2228
WA_24.sample_31488	chr1:2645808-29121809	chr1	2645808	29121809	26476002	4	0	-0.507129	2	3284
WA_24.sample_31488	chr1:29148320-121568950	chr1	29148320	121568950	92420631	6	3	0.13911	2	6829
WA_24.sample_31488	chr1:301-2645507	chr1	301	2645507	2645207	6	3	0.111208	2	495
WA_24.sample_31488	chr20:301-26208394	chr20	301	26208394	26208094	6	3	0.102397	2	1531
WA_24.sample_31488	chr20:30395964-64443867	chr20	30395964	64443867	34047904	8	3	0.412632	2	3323
WA_24.sample_31488	chr21:14027637-38575848	chr21	14027637	38575848	24548212	6	3	0.119792	2	1074
WA_24.sample_31488	chr21:301-10725152	chr21	301	10725152	10724852	5		-0.189527	2	23
WA_24.sample_31488	chr21:38576149-41494674	chr21	38576149	41494674	2918526	4		-0.510289	2	202
WA_24.sample_31488	chr21:41498017-46664496	chr21	41498017	46664496	5166480	6	3	0.132388	2	886
WA_24.sample_31488	chr22:16577865-50780658	chr22	16577865	50780658	34202794	4	0	-0.518682	2	4072
WA_24.sample_31488	chr2:120991081-170217387	chr2	120991081	170217387	49226307	5	0	-0.106008	2	2366
WA_24.sample_31488	chr2:170236012-178451214	chr2	170236012	178451214	8215203	5	2	-0.0883637	2	578
WA_24.sample_31488	chr2:178453345-205440715	chr2	178453345	205440715	26987371	5	0	-0.0930746	2	1852
WA_24.sample_31488	chr2:205441016-205553388	chr2	205441016	205553388	112373	4		-3.76271	2	3
WA_24.sample_31488	chr2:205553689-229156065	chr2	205553689	229156065	23602377	5	0	-0.114243	2	1745
WA_24.sample_31488	chr2:229156366-237973687	chr2	229156366	237973687	8817322	4	0	-0.512869	2	883
WA_24.sample_31488	chr2:237986230-237990468	chr2	237986230	237990468	4239	5		-0.0828592	2	3
WA_24.sample_31488	chr2:237994752-242193229	chr2	237994752	242193229	4198478	4	0	-0.513531	2	589
WA_24.sample_31488	chr2:41460-8038767	chr2	41460	8038767	7997308	4	0	-0.550042	2	250
WA_24.sample_31488	chr2:8039068-91767299	chr2	8039068	91767299	83728232	6	3	0.125329	2	5197
WA_24.sample_31488	chr2:94871462-99254334	chr2	94871462	99254334	4382873	6	3	0.119018	2	497
WA_24.sample_31488	chr2:99284327-120990780	chr2	99284327	120990780	21706454	4	0	-0.506768	2	1106
WA_24.sample_31488	chr3:129171998-131001411	chr3	129171998	131001411	1829414	2	0	-1.22627	2	246
WA_24.sample_31488	chr3:131013935-142684405	chr3	131013935	142684405	11670471	7	2	0.235784	2	868
WA_24.sample_31488	chr3:142686236-142848553	chr3	142686236	142848553	162318	0	0	-5.5855	2	32
WA_24.sample_31488	chr3:142887623-161503895	chr3	142887623	161503895	18616273	6		0.133758	2	865
WA_24.sample_31488	chr3:161504196-171603332	chr3	161504196	171603332	10099137	7	2	0.308092	2	344
WA_24.sample_31488	chr3:16416117-48479376	chr3	16416117	48479376	32063260	8	3	0.420583	2	2041
WA_24.sample_31488	chr3:171605243-174275499	chr3	171605243	174275499	2670257	8	3	0.424192	2	124
WA_24.sample_31488	chr3:174278809-178807516	chr3	174278809	178807516	4528708	7	2	0.362101	2	45
WA_24.sample_31488	chr3:178825498-180323642	chr3	178825498	180323642	1498145	6		0.153868	2	133
WA_24.sample_31488	chr3:180323943-198295259	chr3	180323943	198295259	17971317	8	3	0.429225	2	1404
WA_24.sample_31488	chr3:301-16409480	chr3	301	16409480	16409180	6		0.12814	2	1199
WA_24.sample_31488	chr3:48501115-90208334	chr3	48501115	90208334	41707220	6	1	0.146061	2	2403
WA_24.sample_31488	chr3:93876894-129171697	chr3	93876894	129171697	35294804	7	2	0.300273	2	2239
WA_24.sample_31488	chr4:127801782-190214255	chr4	127801782	190214255	62412474	4	0	-0.490957	2	2182
WA_24.sample_31488	chr4:301-49062019	chr4	301	49062019	49061719	4	0	-0.495395	2	2550
WA_24.sample_31488	chr4:51843086-54295343	chr4	51843086	54295343	2452258	4	0	-0.502601	2	137
WA_24.sample_31488	chr4:54295644-56008523	chr4	54295644	56008523	1712880	6	3	0.116559	2	133
WA_24.sample_31488	chr4:56009707-56298376	chr4	56009707	56298376	288670	7		0.339394	2	9
WA_24.sample_31488	chr4:56301167-56328573	chr4	56301167	56328573	27407	4		-0.481072	2	10
WA_24.sample_31488	chr4:56338357-127801281	chr4	56338357	127801281	71462925	6	3	0.139441	2	3409
WA_24.sample_31488	chr5:135389378-140194715	chr5	135389378	140194715	4805338	6	3	0.144158	2	434
WA_24.sample_31488	chr5:140243360-140683187	chr5	140243360	140683187	439828	4		-0.506301	2	119
WA_24.sample_31488	chr5:140690749-178613002	chr5	140690749	178613002	37922254	6	3	0.120773	2	2522
WA_24.sample_31488	chr5:178613547-178623479	chr5	178613547	178623479	9933	4		-0.486756	2	7
WA_24.sample_31488	chr5:178623780-181537959	chr5	178623780	181537959	2914180	6	3	0.0966599	2	349
WA_24.sample_31488	chr5:301-45696102	chr5	301	45696102	45695802	6	3	0.133668	2	1908
WA_24.sample_31488	chr5:50399087-54172003	chr5	50399087	54172003	3772917	6	3	0.124645	2	139
WA_24.sample_31488	chr5:54172304-135389077	chr5	54172304	135389077	81216774	4	0	-0.483046	2	3809
WA_24.sample_31488	chr6:154450625-170805679	chr6	154450625	170805679	16355055	6	3	0.120613	2	947
WA_24.sample_31488	chr6:301-32639109	chr6	301	32639109	32638809	7	3	0.285501	2	2289
WA_24.sample_31488	chr6:32641369-32642078	chr6	32641369	32642078	710	10		0.822178	2	2
WA_24.sample_31488	chr6:32642214-47811829	chr6	32642214	47811829	15169616	7	3	0.293226	2	1957
WA_24.sample_31488	chr6:47823970-57390298	chr6	47823970	57390298	9566329	6	3	0.135122	2	582
WA_24.sample_31488	chr6:60400175-87016515	chr6	60400175	87016515	26616341	6	3	0.154503	2	994
WA_24.sample_31488	chr6:87016816-90519358	chr6	87016816	90519358	3502543	4		-0.49212	2	308
WA_24.sample_31488	chr6:90523619-91521771	chr6	90523619	91521771	998153	7		0.19953	2	17
WA_24.sample_31488	chr6:91522072-154450324	chr6	91522072	154450324	62928253	4	0	-0.487004	2	3078
WA_24.sample_31488	chr7:105617771-106660996	chr7	105617771	106660996	1043226	4		-0.517115	2	56
WA_24.sample_31488	chr7:106661297-159345673	chr7	106661297	159345673	52684377	6	3	0.134868	2	3451
WA_24.sample_31488	chr7:301-57468971	chr7	301	57468971	57468671	6	3	0.12996	2	3229
WA_24.sample_31488	chr7:64045571-105614820	chr7	64045571	105614820	41569250	6	3	0.142334	2	2851
WA_24.sample_31488	chr8:301-43356983	chr8	301	43356983	43356683	6	3	0.118091	2	2592
WA_24.sample_31488	chr8:46841087-73014117	chr8	46841087	73014117	26173031	6	3	0.134947	2	1101
WA_24.sample_31488	chr8:73020776-73027170	chr8	73020776	73027170	6395	6		0.866607	2	4
WA_24.sample_31488	chr8:73030341-145138336	chr8	73030341	145138336	72107996	6	3	0.125832	2	3392
WA_24.sample_31488	chr9:117715052-138394417	chr9	117715052	138394417	20679366	8	3	0.409883	2	2977
WA_24.sample_31488	chr9:301-40929195	chr9	301	40929195	40928895	6	3	0.120417	2	1921
WA_24.sample_31488	chr9:63819469-117714751	chr9	63819469	117714751	53895283	6	3	0.128202	2	2979
WA_24.sample_31488	chrX:301-57910263	chrX	301	57910263	57909963	3	0	0.111687	1	2745
WA_24.sample_31488	chrX:63349958-156040595	chrX	63349958	156040595	92690638	3	0	0.110118	1	3886
WA_24.sample_31488	chrY:11153873-57227115	chrY	11153873	57227115	46073243	3	0	0.148041	1	201
WA_24.sample_31488	chrY:301-9546781	chrY	301	9546781	9546481	3	0	0.122934	1	60
WA_24.sample_31489	chr10:301-38851199	chr10	301	38851199	38850899	6	3	0.14514	2	2066
WA_24.sample_31489	chr10:42410026-133797122	chr10	42410026	133797122	91387097	4	0	-0.507798	2	6224
WA_24.sample_31489	chr11:113113574-118447861	chr11	113113574	118447861	5334288	4	0	-0.519536	2	529
WA_24.sample_31489	chr11:118458249-118468970	chr11	118458249	118468970	10722	7		0.217175	2	2
WA_24.sample_31489	chr11:118471595-123059524	chr11	118471595	123059524	4587930	4	0	-0.524622	2	541
WA_24.sample_31489	chr11:123059992-135086322	chr11	123059992	135086322	12026331	6	3	0.107545	2	815
WA_24.sample_31489	chr11:301-49982508	chr11	301	49982508	49982208	6	3	0.120878	2	3822
WA_24.sample_31489	chr11:54707094-113113273	chr11	54707094	113113273	58406180	6	3	0.117416	2	5057
WA_24.sample_31489	chr12:17673771-34026880	chr12	17673771	34026880	16353110	6	3	0.164693	2	959
WA_24.sample_31489	chr12:301-17673470	chr12	301	17673470	17673170	4	0	-0.507412	2	1828
WA_24.sample_31489	chr12:38317034-133234440	chr12	38317034	133234440	94917407	6	3	0.130765	2	8167
WA_24.sample_31489	chr13:101454480-101875355	chr13	101454480	101875355	420876	6	3	0.171451	2	16
WA_24.sample_31489	chr13:101916389-103066327	chr13	101916389	103066327	1149939	4		-0.524025	2	92
WA_24.sample_31489	chr13:103066628-106512840	chr13	103066628	106512840	3446213	6	3	0.106866	2	10
WA_24.sample_31489	chr13:106534793-108630000	chr13	106534793	108630000	2095208	4		-0.418109	2	22
WA_24.sample_31489	chr13:108659314-110242804	chr13	108659314	110242804	1583491	6	3	0.151104	2	87
WA_24.sample_31489	chr13:110243105-111344237	chr13	110243105	111344237	1101133	4		-0.532987	2	123
WA_24.sample_31489	chr13:111344538-112690528	chr13	111344538	112690528	1345991	6	3	0.111416	2	43
WA_24.sample_31489	chr13:112690829-112917164	chr13	112690829	112917164	226336	4		-0.496904	2	34
WA_24.sample_31489	chr13:112917465-113001940	chr13	112917465	113001940	84476	5	2	-0.0780258	2	6
WA_24.sample_31489	chr13:113014720-114132546	chr13	113014720	114132546	1117827	4		-0.511771	2	215
WA_24.sample_31489	chr13:114132847-114326329	chr13	114132847	114326329	193483	6	3	0.091724	2	26
WA_24.sample_31489	chr13:19026914-22705261	chr13	19026914	22705261	3678348	4		-0.477809	2	208
WA_24.sample_31489	chr13:22705562-23810034	chr13	22705562	23810034	1104473	6	3	0.109632	2	37
WA_24.sample_31489	chr13:23836141-24443768	chr13	23836141	24443768	607628	4		-0.555796	2	47
WA_24.sample_31489	chr13:24446636-26219600	chr13	24446636	26219600	1772965	6	3	0.143595	2	196
WA_24.sample_31489	chr13:26254557-30463780	chr13	26254557	30463780	4209224	4		-0.505313	2	231
WA_24.sample_31489	chr13:30464081-32210974	chr13	30464081	32210974	1746894	6	3	0.103047	2	116
WA_24.sample_31489	chr13:32212186-32775221	chr13	32212186	32775221	563036	4		-0.43755	2	109
WA_24.sample_31489	chr13:32775522-35476207	chr13	32775522	35476207	2700686	6	3	0.197817	2	85
WA_24.sample_31489	chr13:35476508-36442814	chr13	35476508	36442814	966307	4		-0.469744	2	82
WA_24.sample_31489	chr13:36443115-37230375	chr13	36443115	37230375	787261	6	3	0.166479	2	61
WA_24.sample_31489	chr13:37230676-42581312	chr13	37230676	42581312	5350637	4	2	-0.449804	2	303
WA_24.sample_31489	chr13:42600760-43890290	chr13	42600760	43890290	1289531	6	3	0.140968	2	54
WA_24.sample_31489	chr13:43890591-51029768	chr13	43890591	51029768	7139178	4	0	-0.459178	2	443
WA_24.sample_31489	chr13:51030069-51552658	chr13	51030069	51552658	522590	5	2	-0.256856	2	36
WA_24.sample_31489	chr13:51584591-60567701	chr13	51584591	60567701	8983111	6	3	0.11645	2	200
WA_24.sample_31489	chr13:60568002-63171798	chr13	60568002	63171798	2603797	4		-0.476118	2	7
WA_24.sample_31489	chr13:63172099-70107753	chr13	63172099	70107753	6935655	6	3	0.181593	2	27
WA_24.sample_31489	chr13:70108054-72827932	chr13	70108054	72827932	2719879	4		-0.440576	2	60
WA_24.sample_31489	chr13:72835218-73063980	chr13	72835218	73063980	228763	5		-0.0752784	2	14
WA_24.sample_31489	chr13:73075751-73995172	chr13	73075751	73995172	919422	4		-0.444539	2	11
WA_24.sample_31489	chr13:73995473-75883099	chr13	73995473	75883099	1887627	6	3	0.131164	2	77
WA_24.sample_31489	chr13:75883400-91693843	chr13	75883400	91693843	15810444	4		-0.440972	2	218
WA_24.sample_31489	chr13:91728499-94479359	chr13	91728499	94479359	2750861	7	3	0.222647	2	32
WA_24.sample_31489	chr13:94479660-95053239	chr13	94479660	95053239	573580	4		-0.443476	2	30
WA_24.sample_31489	chr13:95062730-95096325	chr13	95062730	95096325	33596	6	3	0.188526	2	7
WA_24.sample_31489	chr13:95115862-95677404	chr13	95115862	95677404	561543	4		-0.527141	2	50
WA_24.sample_31489	chr13:95709215-97464523	chr13	95709215	97464523	1755309	6	3	0.168396	2	75
WA_24.sample_31489	chr13:97464824-98863099	chr13	97464824	98863099	1398276	4		-0.482465	2	118
WA_24.sample_31489	chr13:98863410-99773034	chr13	98863410	99773034	909625	6	3	0.133947	2	70
WA_24.sample_31489	chr13:99773335-101454179	chr13	99773335	101454179	1680845	4		-0.482502	2	111
WA_24.sample_31489	chr14:19733433-35862770	chr14	19733433	35862770	16129338	6	3	0.102712	2	1452
WA_24.sample_31489	chr14:35863791-38210642	chr14	35863791	38210642	2346852	4		-0.432743	2	91
WA_24.sample_31489	chr14:38254451-63045308	chr14	38254451	63045308	24790858	6	3	0.197269	2	1242
WA_24.sample_31489	chr14:63045609-64283042	chr14	63045609	64283042	1237434	4		-0.487306	2	154
WA_24.sample_31489	chr14:64283343-107043418	chr14	64283343	107043418	42760076	6	3	0.136946	2	3326
WA_24.sample_31489	chr15:20245035-26869405	chr15	20245035	26869405	6624371	6	3	0.102132	2	255
WA_24.sample_31489	chr15:26880746-59272519	chr15	26880746	59272519	32391774	4	0	-0.493197	2	3043
WA_24.sample_31489	chr15:59272820-101990889	chr15	59272820	101990889	42718070	6	3	0.106569	2	3426
WA_24.sample_31489	chr16:46474269-49638901	chr16	46474269	49638901	3164633	6	3	0.113869	2	250
WA_24.sample_31489	chr16:47278-35447948	chr16	47278	35447948	35400671	6	3	0.119567	2	3550
WA_24.sample_31489	chr16:49639202-55705412	chr16	49639202	55705412	6066211	4	0	-0.483845	2	343
WA_24.sample_31489	chr16:55705713-55773433	chr16	55705713	55773433	67721	7		-0.175345	2	3
WA_24.sample_31489	chr16:55810563-90338045	chr16	55810563	90338045	34527483	4	0	-0.496805	2	3046
WA_24.sample_31489	chr17:10444528-10453960	chr17	10444528	10453960	9433	0	0	-6.08273	2	11
WA_24.sample_31489	chr17:10454473-18039910	chr17	10454473	18039910	7585438	4	0	-0.524651	2	603
WA_24.sample_31489	chr17:18045092-18706899	chr17	18045092	18706899	661808	7	2	0.348635	2	152
WA_24.sample_31489	chr17:18727428-20260369	chr17	18727428	20260369	1532942	4	0	-0.488792	2	188
WA_24.sample_31489	chr17:20296874-21551531	chr17	20296874	21551531	1254658	4	2	-0.607752	2	63
WA_24.sample_31489	chr17:21551832-22524270	chr17	21551832	22524270	972439	6		-0.0812921	2	6
WA_24.sample_31489	chr17:27293938-64068282	chr17	27293938	64068282	36774345	6	3	0.119007	2	4883
WA_24.sample_31489	chr17:301-7666384	chr17	301	7666384	7666084	4	0	-0.528185	2	1376
WA_24.sample_31489	chr17:64072017-64130173	chr17	64072017	64130173	58157	4		-0.47328	2	6
WA_24.sample_31489	chr17:64145997-83257141	chr17	64145997	83257141	19111145	6	3	0.112597	2	2534
WA_24.sample_31489	chr17:7669498-7673438	chr17	7669498	7673438	3941	0	0	-5.50611	2	3
WA_24.sample_31489	chr17:7673446-10443594	chr17	7673446	10443594	2770149	4	0	-0.526763	2	511
WA_24.sample_31489	chr18:20959829-33267356	chr18	20959829	33267356	12307528	6	3	0.159034	2	670
WA_24.sample_31489	chr18:301-15004276	chr18	301	15004276	15003976	6	3	0.150223	2	882
WA_24.sample_31489	chr18:33293148-33412097	chr18	33293148	33412097	118950	8		0.550342	2	10
WA_24.sample_31489	chr18:33412398-80372985	chr18	33412398	80372985	46960588	6	3	0.148764	2	1738
WA_24.sample_31489	chr19:29076124-58572615	chr19	29076124	58572615	29496492	7	3	0.294165	2	5281
WA_24.sample_31489	chr19:301-24180983	chr19	301	24180983	24180683	6	3	0.180722	2	4762
WA_24.sample_31489	chr1:144955376-207701743	chr1	144955376	207701743	62746368	8	3	0.4195	2	6102
WA_24.sample_31489	chr1:207715265-248918460	chr1	207715265	248918460	41203196	4	0	-0.492854	2	2776
WA_24.sample_31489	chr1:2645808-29121809	chr1	2645808	29121809	26476002	4	0	-0.511408	2	3284
WA_24.sample_31489	chr1:29148320-121568950	chr1	29148320	121568950	92420631	6	3	0.146847	2	6829
WA_24.sample_31489	chr1:301-2645507	chr1	301	2645507	2645207	6	3	0.114696	2	495
WA_24.sample_31489	chr20:301-26208394	chr20	301	26208394	26208094	6	3	0.00807052	2	1531
WA_24.sample_31489	chr20:30395964-33636740	chr20	30395964	33636740	3240777	7	2	0.40909	2	413
WA_24.sample_31489	chr20:33640270-64443867	chr20	33640270	64443867	30803598	7	2	0.294262	2	2910
WA_24.sample_31489	chr21:14027637-38575848	chr21	14027637	38575848	24548212	6	3	0.141096	2	1074
WA_24.sample_31489	chr21:301-10725152	chr21	301	10725152	10724852	5		-0.0909104	2	23
WA_24.sample_31489	chr21:38576149-41498210	chr21	38576149	41498210	2922062	4		-0.499231	2	203
WA_24.sample_31489	chr21:41507865-46664496	chr21	41507865	46664496	5156632	6	3	0.127551	2	885
WA_24.sample_31489	chr22:16577865-50780658	chr22	16577865	50780658	34202794	4	0	-0.524525	2	4072
WA_24.sample_31489	chr2:121231869-170217387	chr2	121231869	170217387	48985519	5	0	-0.0871416	2	2363
WA_24.sample_31489	chr2:170236012-178451214	chr2	170236012	178451214	8215203	5	2	-0.0773087	2	578
WA_24.sample_31489	chr2:178453345-229026167	chr2	178453345	229026167	50572823	5	0	-0.0870151	2	3598
WA_24.sample_31489	chr2:229026468-237973687	chr2	229026468	237973687	8947220	4	0	-0.527419	2	885
WA_24.sample_31489	chr2:237986230-237990468	chr2	237986230	237990468	4239	6		0.172401	2	3
WA_24.sample_31489	chr2:237994752-242193229	chr2	237994752	242193229	4198478	4	0	-0.526884	2	589
WA_24.sample_31489	chr2:41460-8038767	chr2	41460	8038767	7997308	4	0	-0.541751	2	250
WA_24.sample_31489	chr2:8039068-91767299	chr2	8039068	91767299	83728232	6	3	0.1425	2	5197
WA_24.sample_31489	chr2:94871462-99254334	chr2	94871462	99254334	4382873	6	3	0.109298	2	497
WA_24.sample_31489	chr2:99284327-121225708	chr2	99284327	121225708	21941382	4	0	-0.518228	2	1109
WA_24.sample_31489	chr3:129171998-131001411	chr3	129171998	131001411	1829414	2	0	-1.27229	2	246
WA_24.sample_31489	chr3:131013935-142684405	chr3	131013935	142684405	11670471	7	2	0.234253	2	868
WA_24.sample_31489	chr3:142686236-142848553	chr3	142686236	142848553	162318	0	0	-5.83287	2	31
WA_24.sample_31489	chr3:142887623-161503895	chr3	142887623	161503895	18616273	6		0.140094	2	865
WA_24.sample_31489	chr3:161504196-171369706	chr3	161504196	171369706	9865511	7	1	0.329522	2	340
WA_24.sample_31489	chr3:16416117-48479376	chr3	16416117	48479376	32063260	8	3	0.413386	2	2041
WA_24.sample_31489	chr3:171370007-198295259	chr3	171370007	198295259	26925253	8	3	0.410943	2	1710
WA_24.sample_31489	chr3:301-16409480	chr3	301	16409480	16409180	6		0.10976	2	1199
WA_24.sample_31489	chr3:48501115-90208334	chr3	48501115	90208334	41707220	6	1	0.128944	2	2403
WA_24.sample_31489	chr3:93876894-129171697	chr3	93876894	129171697	35294804	7	2	0.290742	2	2239
WA_24.sample_31489	chr4:127801782-190214255	chr4	127801782	190214255	62412474	4	0	-0.471687	2	2182
WA_24.sample_31489	chr4:301-49062019	chr4	301	49062019	49061719	4	0	-0.491554	2	2550
WA_24.sample_31489	chr4:51843086-53389934	chr4	51843086	53389934	1546849	4	0	-0.508457	2	80
WA_24.sample_31489	chr4:53390457-53458821	chr4	53390457	53458821	68365	5		-0.214096	2	12
WA_24.sample_31489	chr4:53459287-54295343	chr4	53459287	54295343	836057	4		-0.530815	2	45
WA_24.sample_31489	chr4:54295644-56298376	chr4	54295644	56298376	2002733	6	3	0.164327	2	142
WA_24.sample_31489	chr4:56301167-56328573	chr4	56301167	56328573	27407	4		-0.499372	2	10
WA_24.sample_31489	chr4:56338357-127801281	chr4	56338357	127801281	71462925	6	3	0.16085	2	3409
WA_24.sample_31489	chr5:135389378-140194715	chr5	135389378	140194715	4805338	6	3	0.136635	2	434
WA_24.sample_31489	chr5:140243360-140683187	chr5	140243360	140683187	439828	4		-0.508265	2	119
WA_24.sample_31489	chr5:140690749-178613002	chr5	140690749	178613002	37922254	6	3	0.113636	2	2522
WA_24.sample_31489	chr5:178613547-178623479	chr5	178613547	178623479	9933	4		-0.412751	2	7
WA_24.sample_31489	chr5:178623780-181537959	chr5	178623780	181537959	2914180	6	3	0.0833536	2	349
WA_24.sample_31489	chr5:301-45696102	chr5	301	45696102	45695802	6	3	0.136244	2	1908
WA_24.sample_31489	chr5:50399087-54172003	chr5	50399087	54172003	3772917	6	3	0.134579	2	139
WA_24.sample_31489	chr5:54172304-135389077	chr5	54172304	135389077	81216774	4	0	-0.45886	2	3810
WA_24.sample_31489	chr6:154450625-170805679	chr6	154450625	170805679	16355055	6	3	0.11968	2	947
WA_24.sample_31489	chr6:301-47811829	chr6	301	47811829	47811529	7	3	0.283846	2	4248
WA_24.sample_31489	chr6:47823970-57390298	chr6	47823970	57390298	9566329	6	3	0.15509	2	582
WA_24.sample_31489	chr6:60400175-87016515	chr6	60400175	87016515	26616341	6	3	0.196791	2	994
WA_24.sample_31489	chr6:87016816-90519358	chr6	87016816	90519358	3502543	4		-0.471106	2	308
WA_24.sample_31489	chr6:90523619-91521771	chr6	90523619	91521771	998153	7		0.249698	2	17
WA_24.sample_31489	chr6:91522072-154450324	chr6	91522072	154450324	62928253	4	0	-0.468846	2	3078
WA_24.sample_31489	chr7:105617771-106660996	chr7	105617771	106660996	1043226	4		-0.543139	2	56
WA_24.sample_31489	chr7:106661297-159345673	chr7	106661297	159345673	52684377	6	3	0.139379	2	3451
WA_24.sample_31489	chr7:301-57468971	chr7	301	57468971	57468671	6	3	0.135878	2	3229
WA_24.sample_31489	chr7:64045571-105614820	chr7	64045571	105614820	41569250	6	3	0.152573	2	2851
WA_24.sample_31489	chr8:28013157-28022127	chr8	28013157	28022127	8971	11		0.959186	2	2
WA_24.sample_31489	chr8:28023211-43356983	chr8	28023211	43356983	15333773	6	3	0.139738	2	1038
WA_24.sample_31489	chr8:301-27987725	chr8	301	27987725	27987425	6	3	0.111247	2	1552
WA_24.sample_31489	chr8:46841087-145138336	chr8	46841087	145138336	98297250	6	3	0.142203	2	4497
WA_24.sample_31489	chr9:117715052-138394417	chr9	117715052	138394417	20679366	8	3	0.413813	2	2977
WA_24.sample_31489	chr9:301-40929195	chr9	301	40929195	40928895	6	3	0.116811	2	1921
WA_24.sample_31489	chr9:63819469-117714751	chr9	63819469	117714751	53895283	6	3	0.129099	2	2979
WA_24.sample_31489	chrX:301-57910263	chrX	301	57910263	57909963	3	0	0.135324	1	2745
WA_24.sample_31489	chrX:63349958-156040595	chrX	63349958	156040595	92690638	3	0	0.101571	1	3886
WA_24.sample_31489	chrY:11153873-57227115	chrY	11153873	57227115	46073243	3	0	0.136935	1	201
WA_24.sample_31489	chrY:301-9546781	chrY	301	9546781	9546481	3	0	0.117216	1	60
WA_24.sample_31490	chr10:301-38851199	chr10	301	38851199	38850899	3	1	-0.00838798	2	2066
WA_24.sample_31490	chr10:42410026-133797122	chr10	42410026	133797122	91387097	3	0	0.00852304	2	6224
WA_24.sample_31490	chr11:301-49982508	chr11	301	49982508	49982208	3	1	-0.0428379	2	3822
WA_24.sample_31490	chr11:54707094-135086322	chr11	54707094	135086322	80379229	3	1	-0.0714949	2	6944
WA_24.sample_31490	chr12:119335547-123523606	chr12	119335547	123523606	4188060	1	0	-0.519111	2	756
WA_24.sample_31490	chr12:123533106-126745087	chr12	123533106	126745087	3211982	2	1	-0.278954	2	282
WA_24.sample_31490	chr12:126745388-129084784	chr12	126745388	129084784	2339397	6	1	0.474673	2	45
WA_24.sample_31490	chr12:129085085-130164733	chr12	129085085	130164733	1079649	4		0.240951	2	14
WA_24.sample_31490	chr12:130165034-133234440	chr12	130165034	133234440	3069407	2	1	-0.285676	2	389
WA_24.sample_31490	chr12:18699727-26631990	chr12	18699727	26631990	7932264	3	1	0.0486505	2	459
WA_24.sample_31490	chr12:26653960-26911314	chr12	26653960	26911314	257355	4	2	0.145915	2	26
WA_24.sample_31490	chr12:26913432-29486405	chr12	26913432	29486405	2572974	3	1	0.0315685	2	186
WA_24.sample_31490	chr12:29487634-34026880	chr12	29487634	34026880	4539247	3	1	0.0194102	2	240
WA_24.sample_31490	chr12:301-18696247	chr12	301	18696247	18695947	3	0	0.0134715	2	1876
WA_24.sample_31490	chr12:38317034-39303179	chr12	38317034	39303179	986146	3	1	0.00016306	2	33
WA_24.sample_31490	chr12:39304789-39443033	chr12	39304789	39443033	138245	5		0.329866	2	32
WA_24.sample_31490	chr12:39443334-44913989	chr12	39443334	44913989	5470656	3	1	0.000199447	2	384
WA_24.sample_31490	chr12:44914290-69957918	chr12	44914290	69957918	25043629	2	1	-0.264972	2	2893
WA_24.sample_31490	chr12:69958268-75511585	chr12	69958268	75511585	5553318	3	1	0.0202537	2	253
WA_24.sample_31490	chr12:75511886-83132453	chr12	75511886	83132453	7620568	2	1	-0.192962	2	397
WA_24.sample_31490	chr12:83132754-119335246	chr12	83132754	119335246	36202493	3	1	0.0106621	2	2689
WA_24.sample_31490	chr13:101237754-102597173	chr13	101237754	102597173	1359420	4	2	0.16969	2	39
WA_24.sample_31490	chr13:102604787-108630000	chr13	102604787	108630000	6025214	3	0	0.0244984	2	115
WA_24.sample_31490	chr13:108659314-110307202	chr13	108659314	110307202	1647889	4	2	0.195812	2	89
WA_24.sample_31490	chr13:110307841-111672617	chr13	110307841	111672617	1364777	3		-0.0319767	2	125
WA_24.sample_31490	chr13:111672918-112690528	chr13	111672918	112690528	1017611	4	2	0.150862	2	39
WA_24.sample_31490	chr13:112690829-114073803	chr13	112690829	114073803	1382975	3	0	-0.0742344	2	253
WA_24.sample_31490	chr13:114074104-114326329	chr13	114074104	114326329	252226	4	2	0.133148	2	28
WA_24.sample_31490	chr13:19026914-22705261	chr13	19026914	22705261	3678348	3		0.037334	2	208
WA_24.sample_31490	chr13:22705562-26132465	chr13	22705562	26132465	3426904	4	2	0.170674	2	275
WA_24.sample_31490	chr13:26132766-30463780	chr13	26132766	30463780	4331015	3	1	0.0103848	2	236
WA_24.sample_31490	chr13:30464081-35452247	chr13	30464081	35452247	4988167	4	2	0.131199	2	308
WA_24.sample_31490	chr13:35472440-36442814	chr13	35472440	36442814	970375	3	1	0.00800116	2	84
WA_24.sample_31490	chr13:36443115-37105365	chr13	36443115	37105365	662251	4	2	0.201237	2	59
WA_24.sample_31490	chr13:37105666-42317722	chr13	37105666	42317722	5212057	3		0.0583701	2	301
WA_24.sample_31490	chr13:42319058-43868815	chr13	42319058	43868815	1549758	4	2	0.202788	2	52
WA_24.sample_31490	chr13:43869255-48349026	chr13	43869255	48349026	4479772	3		0.0248867	2	262
WA_24.sample_31490	chr13:48360014-48373479	chr13	48360014	48373479	13466	1	0	-0.501269	2	6
WA_24.sample_31490	chr13:48376909-75871221	chr13	48376909	75871221	27494313	4	2	0.125881	2	611
WA_24.sample_31490	chr13:75873566-91693843	chr13	75873566	91693843	15820278	3		0.0533805	2	220
WA_24.sample_31490	chr13:91728499-94479359	chr13	91728499	94479359	2750861	4	2	0.224146	2	32
WA_24.sample_31490	chr13:94479660-95633386	chr13	94479660	95633386	1153727	3		0.0255955	2	85
WA_24.sample_31490	chr13:95641192-96091512	chr13	95641192	96091512	450321	4	2	0.260636	2	57
WA_24.sample_31490	chr13:96091813-98881688	chr13	96091813	98881688	2789876	3		0.0269103	2	146
WA_24.sample_31490	chr13:98881921-99858988	chr13	98881921	99858988	977068	4	2	0.190852	2	64
WA_24.sample_31490	chr13:99862867-101229579	chr13	99862867	101229579	1366713	3		0.00864065	2	95
WA_24.sample_31490	chr14:19733433-63317796	chr14	19733433	63317796	43584364	4	2	0.298405	2	2794
WA_24.sample_31490	chr14:63318097-64280094	chr14	63318097	64280094	961998	3		0.0169963	2	144
WA_24.sample_31490	chr14:64282689-107043418	chr14	64282689	107043418	42760730	4	2	0.205254	2	3327
WA_24.sample_31490	chr15:20245035-26773860	chr15	20245035	26773860	6528826	3	1	-0.0619197	2	252
WA_24.sample_31490	chr15:26816294-59207151	chr15	26816294	59207151	32390858	3	0	0.0172928	2	3031
WA_24.sample_31490	chr15:59207752-101990889	chr15	59207752	101990889	42783138	3	1	-0.0390664	2	3441
WA_24.sample_31490	chr16:14989816-14996542	chr16	14989816	14996542	6727	8		0.824982	2	2
WA_24.sample_31490	chr16:15001656-35447948	chr16	15001656	35447948	20446293	4	2	0.196505	2	1811
WA_24.sample_31490	chr16:46474269-50368368	chr16	46474269	50368368	3894100	4	2	0.141181	2	332
WA_24.sample_31490	chr16:47278-14989172	chr16	47278	14989172	14941895	4	2	0.133185	2	1737
WA_24.sample_31490	chr16:50368804-53369629	chr16	50368804	53369629	3000826	5	2	0.445703	2	116
WA_24.sample_31490	chr16:53370050-54568940	chr16	53370050	54568940	1198891	3		0.0341664	2	85
WA_24.sample_31490	chr16:54579580-54657358	chr16	54579580	54657358	77779	1	0	-0.593365	2	3
WA_24.sample_31490	chr16:54657659-65311505	chr16	54657659	65311505	10653847	3	0	0.0102572	2	690
WA_24.sample_31490	chr16:65354106-68085896	chr16	65354106	68085896	2731791	4	1	0.216012	2	443
WA_24.sample_31490	chr16:68121923-90338045	chr16	68121923	90338045	22216123	3	0	-0.0101437	2	1973
WA_24.sample_31490	chr17:20110320-22524270	chr17	20110320	22524270	2413951	2	1	-0.300276	2	81
WA_24.sample_31490	chr17:27293938-83257141	chr17	27293938	83257141	55963204	3	1	-0.0511667	2	7423
WA_24.sample_31490	chr17:301-20096767	chr17	301	20096767	20096467	3	0	-0.0932265	2	2832
WA_24.sample_31490	chr18:20959829-80372985	chr18	20959829	80372985	59413157	4	2	0.166054	2	2418
WA_24.sample_31490	chr18:301-15004276	chr18	301	15004276	15003976	4	2	0.165045	2	882
WA_24.sample_31490	chr19:29076124-58572615	chr19	29076124	58572615	29496492	3	1	-0.0415378	2	5281
WA_24.sample_31490	chr19:301-24180983	chr19	301	24180983	24180683	4	2	0.107769	2	4762
WA_24.sample_31490	chr1:102889394-103015804	chr1	102889394	103015804	126411	3		0.050588	2	41
WA_24.sample_31490	chr1:103017742-121568950	chr1	103017742	121568950	18551209	2	1	-0.184717	2	1336
WA_24.sample_31490	chr1:144955376-154737225	chr1	144955376	154737225	9781850	2	0	-0.185945	2	1215
WA_24.sample_31490	chr1:154755653-154756261	chr1	154755653	154756261	609	6		0.508217	2	2
WA_24.sample_31490	chr1:154756317-207701743	chr1	154756317	207701743	52945427	2	0	-0.170824	2	4885
WA_24.sample_31490	chr1:207715265-225789324	chr1	207715265	225789324	18074060	5	2	0.346758	2	1097
WA_24.sample_31490	chr1:225828696-242348335	chr1	225828696	242348335	16519640	2	1	-0.183644	2	1309
WA_24.sample_31490	chr1:242348636-248918460	chr1	242348636	248918460	6569825	5	2	0.329612	2	370
WA_24.sample_31490	chr1:29148320-102888996	chr1	29148320	102888996	73740677	2	1	-0.176569	2	5452
WA_24.sample_31490	chr1:301-9367663	chr1	301	9367663	9367363	3	1	-0.121888	2	1084
WA_24.sample_31490	chr1:9367964-9539830	chr1	9367964	9539830	171867	7		0.461771	2	3
WA_24.sample_31490	chr1:9553691-29121809	chr1	9553691	29121809	19568119	3	1	0.069792	2	2692
WA_24.sample_31490	chr20:301-26208394	chr20	301	26208394	26208094	4	1	0.170487	2	1531
WA_24.sample_31490	chr20:30395964-64443867	chr20	30395964	64443867	34047904	3	1	0.0931005	2	3323
WA_24.sample_31490	chr21:14027637-38806085	chr21	14027637	38806085	24778449	4	2	0.16719	2	1077
WA_24.sample_31490	chr21:301-10725152	chr21	301	10725152	10724852	3		0.0890386	2	23
WA_24.sample_31490	chr21:38810001-41498210	chr21	38810001	41498210	2688210	3		-0.0331718	2	200
WA_24.sample_31490	chr21:41507865-46664496	chr21	41507865	46664496	5156632	4	2	0.184638	2	885
WA_24.sample_31490	chr22:16577865-34026046	chr22	16577865	34026046	17448182	3	1	-0.00297011	2	1966
WA_24.sample_31490	chr22:34030218-36028363	chr22	34030218	36028363	1998146	5	2	0.424572	2	89
WA_24.sample_31490	chr22:36028664-50780658	chr22	36028664	50780658	14751995	3	1	-0.0435334	2	2017
WA_24.sample_31490	chr2:170236012-178451214	chr2	170236012	178451214	8215203	3	1	-0.0999356	2	578
WA_24.sample_31490	chr2:178453345-237973687	chr2	178453345	237973687	59520343	3	0	-0.0918916	2	4484
WA_24.sample_31490	chr2:237986230-237988083	chr2	237986230	237988083	1854	8		0.849339	2	2
WA_24.sample_31490	chr2:237990269-242193229	chr2	237990269	242193229	4202961	3	0	-0.0596181	2	590
WA_24.sample_31490	chr2:41460-5694108	chr2	41460	5694108	5652649	3	0	-0.0295814	2	206
WA_24.sample_31490	chr2:5694409-8038767	chr2	5694409	8038767	2344359	2		-0.308764	2	44
WA_24.sample_31490	chr2:8039068-91767299	chr2	8039068	91767299	83728232	3	1	0.00533322	2	5197
WA_24.sample_31490	chr2:94871462-98331727	chr2	94871462	98331727	3460266	3	1	-0.0958589	2	388
WA_24.sample_31490	chr2:98333159-170217387	chr2	98333159	170217387	71884229	3	0	-0.0748928	2	3581
WA_24.sample_31490	chr3:10101235-48479376	chr3	10101235	48479376	38378142	3	1	-0.0969033	2	2689
WA_24.sample_31490	chr3:107378951-119325075	chr3	107378951	119325075	11946125	4	2	0.109871	2	681
WA_24.sample_31490	chr3:119365294-128933088	chr3	119365294	128933088	9567795	3	1	-0.0695324	2	1022
WA_24.sample_31490	chr3:128935188-130894864	chr3	128935188	130894864	1959677	3	1	-0.0222947	2	257
WA_24.sample_31490	chr3:130930398-135259237	chr3	130930398	135259237	4328840	3	1	-0.0575707	2	380
WA_24.sample_31490	chr3:135259538-171228262	chr3	135259538	171228262	35968725	2	0	-0.16545	2	1747
WA_24.sample_31490	chr3:171228563-198295259	chr3	171228563	198295259	27066697	3	1	-0.0445623	2	1713
WA_24.sample_31490	chr3:301-10099056	chr3	301	10099056	10098756	2	1	-0.248165	2	551
WA_24.sample_31490	chr3:48501115-63845188	chr3	48501115	63845188	15344074	2	0	-0.281841	2	1842
WA_24.sample_31490	chr3:63846178-90208334	chr3	63846178	90208334	26362157	2	0	-0.149366	2	561
WA_24.sample_31490	chr3:93876894-107378650	chr3	93876894	107378650	13501757	3	1	-0.0958854	2	500
WA_24.sample_31490	chr4:128155977-147847316	chr4	128155977	147847316	19691340	2	0	-0.255452	2	539
WA_24.sample_31490	chr4:147857479-148023503	chr4	147857479	148023503	166025	1	0	-0.60944	2	16
WA_24.sample_31490	chr4:148046818-190214255	chr4	148046818	190214255	42167438	2	0	-0.25401	2	1567
WA_24.sample_31490	chr4:301-49062019	chr4	301	49062019	49061719	2	0	-0.292472	2	2550
WA_24.sample_31490	chr4:51843086-128122634	chr4	51843086	128122634	76279549	2	1	-0.22632	2	3758
WA_24.sample_31490	chr5:118539878-118540529	chr5	118539878	118540529	652	0	0	-1.13203	2	2
WA_24.sample_31490	chr5:118541609-135447167	chr5	118541609	135447167	16905559	2	0	-0.260577	2	964
WA_24.sample_31490	chr5:135449350-181537959	chr5	135449350	181537959	46088610	5	2	0.304181	2	3429
WA_24.sample_31490	chr5:301-45696102	chr5	301	45696102	45695802	5	2	0.350874	2	1908
WA_24.sample_31490	chr5:50399087-54310618	chr5	50399087	54310618	3911532	5	2	0.347226	2	141
WA_24.sample_31490	chr5:54310919-118538815	chr5	54310919	118538815	64227897	2	0	-0.250474	2	2844
WA_24.sample_31490	chr6:154441257-170805679	chr6	154441257	170805679	16364423	5	2	0.316356	2	950
WA_24.sample_31490	chr6:301-32639109	chr6	301	32639109	32638809	4	2	0.215641	2	2289
WA_24.sample_31490	chr6:32641369-32642078	chr6	32641369	32642078	710	8		0.786432	2	2
WA_24.sample_31490	chr6:32642214-57390298	chr6	32642214	57390298	24748085	4	2	0.238502	2	2539
WA_24.sample_31490	chr6:60400175-85622759	chr6	60400175	85622759	25222585	5	2	0.411381	2	984
WA_24.sample_31490	chr6:85623894-154433601	chr6	85623894	154433601	68809708	4	0	0.285187	2	3410
WA_24.sample_31490	chr7:128502946-128609680	chr7	128502946	128609680	106735	0	0	-0.623666	2	3
WA_24.sample_31490	chr7:128658843-159345673	chr7	128658843	159345673	30686831	3	1	-0.0261953	2	2474
WA_24.sample_31490	chr7:301-57468971	chr7	301	57468971	57468671	4	2	0.174111	2	3229
WA_24.sample_31490	chr7:64045571-128502645	chr7	64045571	128502645	64457075	3	1	0.0940182	2	3881
WA_24.sample_31490	chr8:301-43356983	chr8	301	43356983	43356683	3	1	-0.0114801	2	2592
WA_24.sample_31490	chr8:46841087-145138336	chr8	46841087	145138336	98297250	3	1	-0.00124405	2	4497
WA_24.sample_31490	chr9:107489579-138394417	chr9	107489579	138394417	30904839	2	1	-0.226622	2	3799
WA_24.sample_31490	chr9:301-40929195	chr9	301	40929195	40928895	5	2	0.447237	2	1921
WA_24.sample_31490	chr9:63819469-92652729	chr9	63819469	92652729	28833261	2	0	-0.243189	2	1184
WA_24.sample_31490	chr9:92656368-92670100	chr9	92656368	92670100	13733	0	0	-0.819477	2	3
WA_24.sample_31490	chr9:92713248-107489278	chr9	92713248	107489278	14776031	2	0	-0.253066	2	970
WA_24.sample_31490	chrX:301-57910263	chrX	301	57910263	57909963	3	0	0.535924	1	2745
WA_24.sample_31490	chrX:63349958-156040595	chrX	63349958	156040595	92690638	3	0	0.505535	1	3886
WA_24.sample_31490	chrY:11153873-17154025	chrY	11153873	17154025	6000153	2	0	0.238246	1	127
WA_24.sample_31490	chrY:17154326-17326521	chrY	17154326	17326521	172196	4	0	0.786415	1	4
WA_24.sample_31490	chrY:17326822-57227115	chrY	17326822	57227115	39900294	2	0	0.205581	1	70
WA_24.sample_31490	chrY:301-9546781	chrY	301	9546781	9546481	2	0	0.225153	1	60
WA_24.sample_31491	chr10:301-38851199	chr10	301	38851199	38850899	4	2	0.151885	2	2066
WA_24.sample_31491	chr10:42410026-133797122	chr10	42410026	133797122	91387097	2	0	-0.69175	2	6224
WA_24.sample_31491	chr11:113113574-123059524	chr11	113113574	123059524	9945951	2	0	-0.692579	2	1072
WA_24.sample_31491	chr11:123059992-135086322	chr11	123059992	135086322	12026331	4	2	0.158756	2	815
WA_24.sample_31491	chr11:1947272-1997784	chr11	1947272	1997784	50513	9		1.34502	2	10
WA_24.sample_31491	chr11:1998085-49982508	chr11	1998085	49982508	47984424	4	2	0.183547	2	3301
WA_24.sample_31491	chr11:301-1940797	chr11	301	1940797	1940497	4	2	0.16661	2	512
WA_24.sample_31491	chr11:54707094-55572993	chr11	54707094	55572993	865900	4	2	0.253904	2	10
WA_24.sample_31491	chr11:55603401-55651904	chr11	55603401	55651904	48504	1	0	-0.934132	2	3
WA_24.sample_31491	chr11:55665127-113113273	chr11	55665127	113113273	57448147	4	2	0.160886	2	5044
WA_24.sample_31491	chr12:17673771-34026880	chr12	17673771	34026880	16353110	4	2	0.144934	2	959
WA_24.sample_31491	chr12:301-9424731	chr12	301	9424731	9424431	2	0	-0.686678	2	1265
WA_24.sample_31491	chr12:38317034-133234440	chr12	38317034	133234440	94917407	4	2	0.15786	2	8167
WA_24.sample_31491	chr12:9425032-9555194	chr12	9425032	9555194	130163	18		4.16312	2	5
WA_24.sample_31491	chr12:9595173-17673470	chr12	9595173	17673470	8078298	2	0	-0.726462	2	558
WA_24.sample_31491	chr13:101454480-101875355	chr13	101454480	101875355	420876	4	2	0.0349505	2	16
WA_24.sample_31491	chr13:101916389-103066327	chr13	101916389	103066327	1149939	2		-0.666995	2	92
WA_24.sample_31491	chr13:103066628-106512840	chr13	103066628	106512840	3446213	4	2	0.0524331	2	10
WA_24.sample_31491	chr13:106534793-108307000	chr13	106534793	108307000	1772208	2		-0.750076	2	20
WA_24.sample_31491	chr13:108307301-110242804	chr13	108307301	110242804	1935504	4	2	0.0351112	2	89
WA_24.sample_31491	chr13:110243105-111344237	chr13	110243105	111344237	1101133	2		-0.7149	2	123
WA_24.sample_31491	chr13:111344538-112690528	chr13	111344538	112690528	1345991	4	2	0.143045	2	43
WA_24.sample_31491	chr13:112690829-114132546	chr13	112690829	114132546	1441718	2	0	-0.648666	2	255
WA_24.sample_31491	chr13:114132847-114326329	chr13	114132847	114326329	193483	4	2	0.148614	2	26
WA_24.sample_31491	chr13:19026914-22705261	chr13	19026914	22705261	3678348	2		-0.713292	2	208
WA_24.sample_31491	chr13:22705562-23810034	chr13	22705562	23810034	1104473	4	2	0.105468	2	37
WA_24.sample_31491	chr13:23836141-24435489	chr13	23836141	24435489	599349	2		-0.735501	2	46
WA_24.sample_31491	chr13:24443554-26219600	chr13	24443554	26219600	1776047	4	2	0.145908	2	197
WA_24.sample_31491	chr13:26254557-26759939	chr13	26254557	26759939	505383	2		-0.705908	2	27
WA_24.sample_31491	chr13:26760240-27095918	chr13	26760240	27095918	335679	1	0	-1.6985	2	6
WA_24.sample_31491	chr13:27105893-30463780	chr13	27105893	30463780	3357888	2		-0.701165	2	198
WA_24.sample_31491	chr13:30464081-32210974	chr13	30464081	32210974	1746894	4	2	0.115138	2	116
WA_24.sample_31491	chr13:32212186-32775221	chr13	32212186	32775221	563036	2		-0.677467	2	109
WA_24.sample_31491	chr13:32775522-35476207	chr13	32775522	35476207	2700686	4	2	-0.0176791	2	85
WA_24.sample_31491	chr13:35476508-36442814	chr13	35476508	36442814	966307	2		-0.661839	2	82
WA_24.sample_31491	chr13:36443115-37563347	chr13	36443115	37563347	1120233	4	2	0.0141345	2	63
WA_24.sample_31491	chr13:37564443-42581312	chr13	37564443	42581312	5016870	2		-0.687032	2	301
WA_24.sample_31491	chr13:42600760-43890290	chr13	42600760	43890290	1289531	4	2	0.179225	2	54
WA_24.sample_31491	chr13:43890591-51222574	chr13	43890591	51222574	7331984	2	0	-0.688002	2	445
WA_24.sample_31491	chr13:51231249-51452668	chr13	51231249	51452668	221420	3	1	-0.482074	2	32
WA_24.sample_31491	chr13:51452969-71440658	chr13	51452969	71440658	19987690	4	2	0.0401397	2	238
WA_24.sample_31491	chr13:71464629-73995172	chr13	71464629	73995172	2530544	2		-0.698683	2	83
WA_24.sample_31491	chr13:73995473-75883099	chr13	73995473	75883099	1887627	4	2	0.0421534	2	77
WA_24.sample_31491	chr13:75883400-91693843	chr13	75883400	91693843	15810444	2	1	-0.733325	2	218
WA_24.sample_31491	chr13:91728499-94479359	chr13	91728499	94479359	2750861	4	2	0.067011	2	32
[truncated: 22,284 more rows]
