# Supplementary material for: Divergent Clonal Evolution and Early Dissemination Promote Genetic Heterogeneity of Metastases in Castration-Resistant Prostate Cancer
Source: Cancer Res. 2025 Aug 18;85(21):4251–68. doi: 10.1158/0008-5472.CAN-24-3687 (PMC12580794; doi:10.1158/0008-5472.CAN-24-3687)
Supplement: Table S13 — Supplementary Table 13: List of WA_24 segments with LOH [file can-24-3687_table_s13_suppst13.xlsx]

## Sheet: Sheet1
Table S13: WA_24 LOH segments
block_id	sample_31488_LOH	sample_31489_LOH	sample_31490_LOH	sample_31491_LOH
chr1:2645808-29121809	1	1	0	1
chr1:207715265-248918460	1	1	0	1
chr1:144955376-207701743	0	0	1	0
chr2:41460-8038767	1	1	1	1
chr2:99284327-170217387	1	1	1	1
chr2:178453345-237973687	1	1	1	1
chr4:301-49062019	1	1	1	1
chr4:127801782-190214255	1	1	1	1
chr5:54172304-135389077	1	1	1	1
chr6:91522072-154450324	1	1	1	1
chr3:48501115-90208334	0	0	1	0
chr3:135259538-171228262	0	0	1	0
chr9:63819469-107489278	0	0	1	0
chr10:42410026-133797122	1	1	1	1
chr11:113113574-123059524	1	1	0	1
chr12:301-18696247	1	1	1	1
chr13:43890591-51029768	1	1	0	1
chr13:102604787-108630000	0	0	1	0
chr15:26880746-59236653	1	1	1	1
chr16:50796873-90338045	1	1	1	1
chr17:301-18039910	1	1	1	1
chr22:16577865-50780658	1	1	0	1
chrX:301-156040595	1	1	1	1
